# Supplementary material for: Joint-specific rheumatoid arthritis fibroblast-like synoviocyte regulation identified by integration of chromatin access and transcriptional activity
Source: JCI Insight. 2024 May 23;9(12):e179392. doi: 10.1172/jci.insight.179392 (PMC11383168; doi:10.1172/jci.insight.179392)
Supplement: Supplemental data set 1 [file jciinsight-9-179392-s233.xlsx]

## Sheet: WithinTreatmentBetweenJoints
comparison	gene	p.value	FC
TNF.knee_hip	A1BG	0.911797	0.910399
TNF.knee_hip	A1BG-AS1	0.853428	1.05806
TNF.knee_hip	A1CF	0.36812	1.10013
TNF.knee_hip	A2M	0.0524259	2.57484
TNF.knee_hip	A2M-AS1	0.14314	1.31711
TNF.knee_hip	A2ML1	0.36812	1.22291
TNF.knee_hip	A3GALT2	0.168078	1.30023
TNF.knee_hip	A4GALT	0.190316	1.19867
TNF.knee_hip	AAAS	0.105122	1.19311
TNF.knee_hip	AACS	0.279861	1.07519
TNF.knee_hip	AADAC	0.0695154	0.534989
TNF.knee_hip	AADACL2-AS1	0.168078	0.832708
TNF.knee_hip	AADACP1	0.0260253	0.486752
TNF.knee_hip	AADAT	0.684211	1.01263
TNF.knee_hip	AAGAB	0.739364	1.02615
TNF.knee_hip	AAK1	0.247451	1.08112
TNF.knee_hip	AAMDC	0.035463	1.13174
TNF.knee_hip	AAMP	0.970512	1.02333
TNF.knee_hip	AANAT	0.584249	1.04351
TNF.knee_hip	AAR2	0.739364	0.981121
TNF.knee_hip	AARD	0.761498	1.28019
TNF.knee_hip	AARS1	0.393048	1.12886
TNF.knee_hip	AARS2	0.0432571	1.21609
TNF.knee_hip	AARSD1	0.795936	1.00592
TNF.knee_hip	AASDH	0.14314	1.14253
TNF.knee_hip	AASDHPPT	0.435872	1.04774
TNF.knee_hip	AASS	0.684211	0.997684
TNF.knee_hip	AATBC	0.36812	1.09999
TNF.knee_hip	AATF	0.684211	1.0269
TNF.knee_hip	AATK	0.369109	1.2345
TNF.knee_hip	ABALON	0.670982	0.818459
TNF.knee_hip	ABAT	0.0630128	1.50584
TNF.knee_hip	ABCA1	0.970512	0.748006
TNF.knee_hip	ABCA10	0.435872	1.24795
TNF.knee_hip	ABCA11P	0.190316	1.0965
TNF.knee_hip	ABCA12	0.217563	1.28786
TNF.knee_hip	ABCA13	0.352681	0.766846
TNF.knee_hip	ABCA17P	0.969621	1.14945
TNF.knee_hip	ABCA2	0.911797	0.992087
TNF.knee_hip	ABCA3	0.528849	1.13439
TNF.knee_hip	ABCA4	0.14314	1.48164
TNF.knee_hip	ABCA5	0.14314	1.30767
TNF.knee_hip	ABCA6	0.911797	0.856154
TNF.knee_hip	ABCA7	0.105122	1.33329
TNF.knee_hip	ABCA8	0.217563	1.17498
TNF.knee_hip	ABCA9	0.630529	0.708326
TNF.knee_hip	ABCB1	0.519895	0.723411
TNF.knee_hip	ABCB10	0.352681	1.1002
TNF.knee_hip	ABCB11	0.759277	1.2213
TNF.knee_hip	ABCB4	0.481251	0.746492
TNF.knee_hip	ABCB5	0.966999	0.814574
TNF.knee_hip	ABCB6	1	1.00267
TNF.knee_hip	ABCB7	0.684211	1.06649
TNF.knee_hip	ABCB8	0.0232306	1.20217
TNF.knee_hip	ABCB9	0.630529	1.06737
TNF.knee_hip	ABCC1	0.279861	1.05312
TNF.knee_hip	ABCC10	1	0.999568
TNF.knee_hip	ABCC11	0.075256	1.26145
TNF.knee_hip	ABCC12	0.0626344	2.13147
TNF.knee_hip	ABCC2	0.0232306	1.385
TNF.knee_hip	ABCC3	0.00287947	1.67664
TNF.knee_hip	ABCC4	0.0524259	1.13154
TNF.knee_hip	ABCC5	0.247451	1.08938
TNF.knee_hip	ABCC6	0.137838	1.55167
TNF.knee_hip	ABCC6P1	1	1.00007
TNF.knee_hip	ABCC6P2	0.906742	0.821035
TNF.knee_hip	ABCC8	0.36812	0.909093
TNF.knee_hip	ABCC9	0.630529	0.976359
TNF.knee_hip	ABCD1	0.739364	1.0411
TNF.knee_hip	ABCD2	0.341048	1.47255
TNF.knee_hip	ABCD3	0.14314	1.1028
TNF.knee_hip	ABCD4	0.393048	1.10548
TNF.knee_hip	ABCE1	0.578742	0.903956
TNF.knee_hip	ABCF1	0.314999	1.05156
TNF.knee_hip	ABCF2	0.970512	1.00226
TNF.knee_hip	ABCF3	0.739364	1.03877
TNF.knee_hip	ABCG1	0.42561	0.706661
TNF.knee_hip	ABCG2	0.123005	1.39363
TNF.knee_hip	ABCG4	0.911797	1.12133
TNF.knee_hip	ABHD1	0.234266	1.27354
TNF.knee_hip	ABHD10	0.578742	1.09385
TNF.knee_hip	ABHD11	0.739364	1.01184
TNF.knee_hip	ABHD11-AS1	0.111059	0.543952
TNF.knee_hip	ABHD12	0.14314	1.18324
TNF.knee_hip	ABHD13	0.739364	0.94912
TNF.knee_hip	ABHD14A	0.739364	1.0345
TNF.knee_hip	ABHD14A-ACY1	0.184281	0.692671
TNF.knee_hip	ABHD14B	0.123005	1.1201
TNF.knee_hip	ABHD15	1	1.0536
TNF.knee_hip	ABHD16A	0.352681	1.03494
TNF.knee_hip	ABHD16B	0.608702	0.823733
TNF.knee_hip	ABHD17A	0.970512	0.997537
TNF.knee_hip	ABHD17B	0.435872	0.928825
TNF.knee_hip	ABHD17C	0.247451	1.11717
TNF.knee_hip	ABHD18	0.853428	0.972154
TNF.knee_hip	ABHD2	0.911797	0.928575
TNF.knee_hip	ABHD3	0.853428	0.970967
TNF.knee_hip	ABHD4	0.684211	1.03081
TNF.knee_hip	ABHD5	0.247451	0.868376
TNF.knee_hip	ABHD6	1	0.992217
TNF.knee_hip	ABHD8	0.217563	1.15484
TNF.knee_hip	ABI1	0.911797	0.955479
TNF.knee_hip	ABI2	0.528849	1.03868
TNF.knee_hip	ABI3	0.969195	2.32283
TNF.knee_hip	ABI3BP	0.075256	1.43736
TNF.knee_hip	ABITRAM	0.684211	0.932145
TNF.knee_hip	ABL1	0.0524259	1.15288
TNF.knee_hip	ABL2	0.352681	0.785901
TNF.knee_hip	ABLIM1	0.123005	1.2152
TNF.knee_hip	ABLIM2	0.939516	1.02741
TNF.knee_hip	ABLIM3	0.393048	1.18198
TNF.knee_hip	ABO	0.36812	1.19962
TNF.knee_hip	ABR	0.684211	0.97465
TNF.knee_hip	ABRA	0.36812	1.09981
TNF.knee_hip	ABRACL	0.739364	0.955242
TNF.knee_hip	ABRAXAS1	0.0114962	1.17352
TNF.knee_hip	ABRAXAS2	0.684211	1.0194
TNF.knee_hip	ABT1	0.739364	0.983034
TNF.knee_hip	ABTB1	0.352681	1.08214
TNF.knee_hip	ABTB2	0.14314	1.30258
TNF.knee_hip	ACAA1	0.123005	1.07544
TNF.knee_hip	ACAA2	0.739364	1.08181
TNF.knee_hip	ACACA	0.247451	1.08716
TNF.knee_hip	ACACB	0.105122	1.3172
TNF.knee_hip	ACAD10	0.314999	1.09786
TNF.knee_hip	ACAD11	0.314999	1.01393
TNF.knee_hip	ACAD8	0.739364	1.0645
TNF.knee_hip	ACAD9	0.393048	1.08808
TNF.knee_hip	ACADL	0.630529	1.09287
TNF.knee_hip	ACADM	0.684211	1.0305
TNF.knee_hip	ACADS	0.630529	1.07044
TNF.knee_hip	ACADSB	0.435872	1.13089
TNF.knee_hip	ACADVL	0.035463	1.18044
TNF.knee_hip	ACAN	0.795936	1.066
TNF.knee_hip	ACAP1	0.161815	1.51194
TNF.knee_hip	ACAP2	0.190316	1.10166
TNF.knee_hip	ACAP3	0.165494	0.908298
TNF.knee_hip	ACAT1	0.0892096	1.20634
TNF.knee_hip	ACAT2	0.165494	0.991385
TNF.knee_hip	ACBD3	0.739364	1.03791
TNF.knee_hip	ACBD3-AS1	1	1.00436
TNF.knee_hip	ACBD4	0.0288056	1.34495
TNF.knee_hip	ACBD5	0.578742	1.09933
TNF.knee_hip	ACBD6	0.393048	1.05729
TNF.knee_hip	ACBD7	0.0089307	2.72858
TNF.knee_hip	ACCS	0.684211	0.733394
TNF.knee_hip	ACCSL	0.168078	0.833005
TNF.knee_hip	ACD	0.217563	1.12182
TNF.knee_hip	ACE	0.0089307	2.54852
TNF.knee_hip	ACE2	0.279559	0.785822
TNF.knee_hip	ACER1	0.36812	0.909102
TNF.knee_hip	ACER2	0.0892096	1.29474
TNF.knee_hip	ACER3	0.481251	1.06382
TNF.knee_hip	ACHE	0.739364	1.10637
TNF.knee_hip	ACIN1	0.314999	1.0779
TNF.knee_hip	ACKR1	0.36812	1.10005
TNF.knee_hip	ACKR2	0.606453	0.999511
TNF.knee_hip	ACKR3	0.279861	0.801168
TNF.knee_hip	ACKR4	0.435872	0.927204
TNF.knee_hip	ACLY	0.528849	1.03409
TNF.knee_hip	ACO1	0.795936	1.00854
TNF.knee_hip	ACO2	0.481251	1.04441
TNF.knee_hip	ACOD1	0.0263413	1.6924
TNF.knee_hip	ACOT1	0.630529	1.25709
TNF.knee_hip	ACOT11	0.911797	1.00994
TNF.knee_hip	ACOT12	0.36812	1.09969
TNF.knee_hip	ACOT13	0.314999	1.12438
TNF.knee_hip	ACOT2	0.217563	1.17828
TNF.knee_hip	ACOT4	0.911797	1.09612
TNF.knee_hip	ACOT7	0.0432571	1.28271
TNF.knee_hip	ACOT8	0.035463	1.13897
TNF.knee_hip	ACOT9	0.578742	1.04312
TNF.knee_hip	ACOX1	0.0146896	1.18959
TNF.knee_hip	ACOX2	0.247451	1.24328
TNF.knee_hip	ACOX3	0.684211	0.955984
TNF.knee_hip	ACOXL	0.36812	1.19954
TNF.knee_hip	ACOXL-AS1	0.36812	0.714062
TNF.knee_hip	ACP1	0.970512	1.01778
TNF.knee_hip	ACP2	0.352681	1.05834
TNF.knee_hip	ACP3	0.849884	1.06233
TNF.knee_hip	ACP5	0.314999	1.49689
TNF.knee_hip	ACP6	1	1.01738
TNF.knee_hip	ACP7	0.684211	0.718002
TNF.knee_hip	ACR	0.564248	1.07171
TNF.knee_hip	ACRBP	0.0524259	1.6338
TNF.knee_hip	ACRV1	0.852136	1.06363
TNF.knee_hip	ACSBG1	0.36812	0.908952
TNF.knee_hip	ACSBG2	0.0778725	1.30147
TNF.knee_hip	ACSF2	0.0630128	1.2686
TNF.knee_hip	ACSF3	0.217563	1.08251
TNF.knee_hip	ACSL1	0.481251	0.961781
TNF.knee_hip	ACSL3	0.0288056	1.19941
TNF.knee_hip	ACSL4	0.14314	1.177
TNF.knee_hip	ACSL5	0.00684146	1.72801
TNF.knee_hip	ACSL6	0.0967973	1.15177
TNF.knee_hip	ACSM1	0.36812	0.908911
TNF.knee_hip	ACSM3	0.00100356	2.30657
TNF.knee_hip	ACSM5	0.969621	0.99595
TNF.knee_hip	ACSS1	0.035463	1.75758
TNF.knee_hip	ACSS2	0.0630128	0.981825
TNF.knee_hip	ACSS3	0.0892096	1.47797
TNF.knee_hip	ACTA1	0.518182	1.13447
TNF.knee_hip	ACTA2	0.247451	0.885451
TNF.knee_hip	ACTA2-AS1	0.584588	1.17645
TNF.knee_hip	ACTB	0.970512	0.986685
TNF.knee_hip	ACTBL2	0.615642	1.14951
TNF.knee_hip	ACTC1	0.0232306	3.20068
TNF.knee_hip	ACTG1	0.795936	0.992456
TNF.knee_hip	ACTG1P17	0.232284	1.23102
TNF.knee_hip	ACTG1P20	0.435872	1.1435
TNF.knee_hip	ACTG1P4	0.197072	0.897059
TNF.knee_hip	ACTG2	0.25666	0.777747
TNF.knee_hip	ACTL10	0.123005	1.21171
TNF.knee_hip	ACTL6A	0.352681	1.0906
TNF.knee_hip	ACTL7B	0.36812	0.833439
TNF.knee_hip	ACTL8	0.543831	0.971787
TNF.knee_hip	ACTN1	0.279861	0.916219
TNF.knee_hip	ACTN1-AS1	1	0.918765
TNF.knee_hip	ACTN2	0.732889	0.863116
TNF.knee_hip	ACTN3	0.621863	1.08719
TNF.knee_hip	ACTN4	0.279861	1.13208
TNF.knee_hip	ACTR10	0.190316	1.10837
TNF.knee_hip	ACTR1A	0.165494	1.09659
TNF.knee_hip	ACTR1B	0.970512	1.02215
TNF.knee_hip	ACTR2	0.853428	1.01261
TNF.knee_hip	ACTR3	0.481251	0.927787
TNF.knee_hip	ACTR3-AS1	0.344523	1.01299
TNF.knee_hip	ACTR3B	0.853428	1.01825
TNF.knee_hip	ACTR3C	1	1.15481
TNF.knee_hip	ACTR5	0.14314	1.16299
TNF.knee_hip	ACTR6	0.190316	1.13174
TNF.knee_hip	ACTR8	0.853428	0.996256
TNF.knee_hip	ACTRT3	0.217563	1.09519
TNF.knee_hip	ACVR1	0.578742	0.973842
TNF.knee_hip	ACVR1B	0.123005	1.12687
TNF.knee_hip	ACVR1C	0.435872	1.27534
TNF.knee_hip	ACVR2A	0.795936	0.989544
TNF.knee_hip	ACVR2B	0.739364	1.01465
TNF.knee_hip	ACVR2B-AS1	0.54467	1.2499
TNF.knee_hip	ACVRL1	0.0288056	1.47774
TNF.knee_hip	ACY1	0.123005	1.10921
TNF.knee_hip	ACYP1	0.0524259	1.38182
TNF.knee_hip	ACYP2	1	0.965531
TNF.knee_hip	ADA	0.393048	1.26668
TNF.knee_hip	ADA2	0.970512	0.623707
TNF.knee_hip	ADAD2	0.956883	1.08354
TNF.knee_hip	ADAL	0.123005	1.20988
TNF.knee_hip	ADAM10	0.0114962	1.17887
TNF.knee_hip	ADAM11	0.0524259	1.57783
TNF.knee_hip	ADAM12	0.105122	0.832549
TNF.knee_hip	ADAM15	0.0232306	1.17395
TNF.knee_hip	ADAM17	0.247451	1.13709
TNF.knee_hip	ADAM19	0.0114962	0.335369
TNF.knee_hip	ADAM20	0.558046	1.55517
TNF.knee_hip	ADAM20P1	0.393048	0.824534
TNF.knee_hip	ADAM21	0.0232306	1.92814
TNF.knee_hip	ADAM21P1	0.721363	1.24276
TNF.knee_hip	ADAM22	0.123005	1.39872
TNF.knee_hip	ADAM23	0.578742	1.17408
TNF.knee_hip	ADAM28	1	1.20321
TNF.knee_hip	ADAM29	1	0.999929
TNF.knee_hip	ADAM32	0.0288056	1.36141
TNF.knee_hip	ADAM33	0.123005	1.71949
TNF.knee_hip	ADAM8	0.190316	1.47383
TNF.knee_hip	ADAM9	0.970512	1.00186
TNF.knee_hip	ADAMDEC1	0.968851	0.616885
TNF.knee_hip	ADAMTS1	0.14314	0.770205
TNF.knee_hip	ADAMTS10	0.795936	1.02338
TNF.knee_hip	ADAMTS12	0.739364	1.09554
TNF.knee_hip	ADAMTS13	0.314999	1.13501
TNF.knee_hip	ADAMTS14	0.0146896	0.528048
TNF.knee_hip	ADAMTS15	0.190316	1.01554
TNF.knee_hip	ADAMTS16	0.684211	0.771804
TNF.knee_hip	ADAMTS17	0.0524259	0.728615
TNF.knee_hip	ADAMTS18	0.272314	0.729182
TNF.knee_hip	ADAMTS19	0.309966	0.838887
TNF.knee_hip	ADAMTS2	0.435872	1.08436
TNF.knee_hip	ADAMTS20	0.36812	0.833202
TNF.knee_hip	ADAMTS3	0.123005	0.722575
TNF.knee_hip	ADAMTS4	0.578742	0.897603
TNF.knee_hip	ADAMTS5	0.314999	1.22795
TNF.knee_hip	ADAMTS6	0.123005	0.876956
TNF.knee_hip	ADAMTS7	0.630529	1.08611
TNF.knee_hip	ADAMTS7P1	0.288099	0.822672
TNF.knee_hip	ADAMTS8	0.314999	0.745993
TNF.knee_hip	ADAMTS9	0.481251	1.06142
TNF.knee_hip	ADAMTS9-AS2	0.907768	0.966908
TNF.knee_hip	ADAMTSL1	0.123005	1.24073
TNF.knee_hip	ADAMTSL2	0.237762	0.804562
TNF.knee_hip	ADAMTSL3	0.105122	1.38592
TNF.knee_hip	ADAMTSL4	0.0524259	1.59548
TNF.knee_hip	ADAMTSL4-AS1	0.352971	1.19151
TNF.knee_hip	ADAMTSL5	0.352681	0.914416
TNF.knee_hip	ADAP1	0.911797	1.02798
TNF.knee_hip	ADAP2	0.158805	0.900281
TNF.knee_hip	ADAR	0.075256	1.17309
TNF.knee_hip	ADARB1	0.247451	0.878789
TNF.knee_hip	ADARB2	0.36812	0.833024
TNF.knee_hip	ADAT1	0.279861	1.1202
TNF.knee_hip	ADAT2	0.795936	1.00506
TNF.knee_hip	ADAT3	0.578742	0.981216
TNF.knee_hip	ADCK1	0.481251	0.926794
TNF.knee_hip	ADCK2	0.352681	1.1507
TNF.knee_hip	ADCK5	0.528849	1.09653
TNF.knee_hip	ADCY1	0.578742	1.07734
TNF.knee_hip	ADCY10	0.662917	1.23949
TNF.knee_hip	ADCY10P1	0.352681	1.37321
TNF.knee_hip	ADCY2	0.226301	1.74766
TNF.knee_hip	ADCY3	0.247451	1.14286
TNF.knee_hip	ADCY4	0.739364	1.19268
TNF.knee_hip	ADCY5	0.190316	1.14986
TNF.knee_hip	ADCY6	0.853428	0.98645
TNF.knee_hip	ADCY6-DT	1	0.990854
TNF.knee_hip	ADCY7	0.578742	0.933712
TNF.knee_hip	ADCY8	0.739364	0.750345
TNF.knee_hip	ADCY9	0.481251	1.05791
TNF.knee_hip	ADCYAP1R1	0.492376	1.26166
TNF.knee_hip	ADD1	0.075256	1.10265
TNF.knee_hip	ADD2	0.684211	0.875537
TNF.knee_hip	ADD3	0.435872	0.973737
TNF.knee_hip	ADD3-AS1	0.481251	0.971159
TNF.knee_hip	ADGB	0.36812	1.09988
TNF.knee_hip	ADGRA2	0.911797	1.03104
TNF.knee_hip	ADGRA3	0.795936	1.01025
TNF.knee_hip	ADGRB1	0.314999	1.52235
TNF.knee_hip	ADGRB2	0.0892096	1.29951
TNF.knee_hip	ADGRB3	0.20061	0.764473
TNF.knee_hip	ADGRD1	0.0288056	3.72858
TNF.knee_hip	ADGRD1-AS1	0.36812	0.921124
TNF.knee_hip	ADGRE1	0.0503309	1.72712
TNF.knee_hip	ADGRE2	0.853428	1.0466
TNF.knee_hip	ADGRE5	0.00684146	1.41757
TNF.knee_hip	ADGRF2	0.36812	0.70535
TNF.knee_hip	ADGRF3	1	1.05323
TNF.knee_hip	ADGRF4	0.848981	0.792972
TNF.knee_hip	ADGRF5	0.518431	0.922687
TNF.knee_hip	ADGRG1	0.393048	1.41252
TNF.knee_hip	ADGRG2	0.190316	0.744909
TNF.knee_hip	ADGRG4	1	0.999879
TNF.knee_hip	ADGRG5	0.831091	1.33457
TNF.knee_hip	ADGRG6	0.00519604	2.47843
TNF.knee_hip	ADGRG7	1	0.89454
TNF.knee_hip	ADGRL1	0.314999	1.21802
TNF.knee_hip	ADGRL2	0.435872	0.877966
TNF.knee_hip	ADGRL3	0.234266	0.732709
TNF.knee_hip	ADGRL4	0.123005	0.764009
TNF.knee_hip	ADGRV1	0.405322	1.43457
TNF.knee_hip	ADH1B	0.505896	0.430496
TNF.knee_hip	ADH1C	0.93972	0.918927
TNF.knee_hip	ADH4	0.721363	1.00006
TNF.knee_hip	ADH5	0.853428	1.01387
TNF.knee_hip	ADH6	0.871151	0.923154
TNF.knee_hip	ADH7	0.728051	1.08539
TNF.knee_hip	ADHFE1	0.190316	1.24624
TNF.knee_hip	ADI1	0.684211	0.990537
TNF.knee_hip	ADIPOQ	0.168078	1.29981
TNF.knee_hip	ADIPOR1	0.279861	1.0695
TNF.knee_hip	ADIPOR2	0.630529	1.02424
TNF.knee_hip	ADIRF	0.035463	1.62941
TNF.knee_hip	ADK	0.684211	1.06244
TNF.knee_hip	ADM	0.0630128	1.70782
TNF.knee_hip	ADM2	0.795936	0.870439
TNF.knee_hip	ADM5	0.849884	1.02793
TNF.knee_hip	ADNP	0.630529	0.978673
TNF.knee_hip	ADNP-AS1	0.0232306	1.25583
TNF.knee_hip	ADNP2	0.435872	0.893627
TNF.knee_hip	ADO	0.578742	1.02445
TNF.knee_hip	ADORA1	0.00105003	2.41455
TNF.knee_hip	ADORA2A	0.0432571	1.8222
TNF.knee_hip	ADORA2A-AS1	0.481251	1.32677
TNF.knee_hip	ADORA2B	0.0232306	1.6834
TNF.knee_hip	ADORA3	1	0.91745
TNF.knee_hip	ADPGK	0.123005	1.11656
TNF.knee_hip	ADPGK-AS1	0.704396	1.12465
TNF.knee_hip	ADPRH	0.14314	1.17415
TNF.knee_hip	ADPRHL1	0.393048	0.984332
TNF.knee_hip	ADPRM	0.314999	0.903467
TNF.knee_hip	ADPRS	0.352681	1.08997
TNF.knee_hip	ADRA1B	0.240613	0.717367
TNF.knee_hip	ADRA1D	0.518182	1.56171
TNF.knee_hip	ADRA2A	0.0185434	1.9571
TNF.knee_hip	ADRA2B	0.0778725	1.59944
TNF.knee_hip	ADRA2C	0.00287947	4.77643
TNF.knee_hip	ADRB1	0.36812	1.10021
TNF.knee_hip	ADRB2	0.0146896	1.73586
TNF.knee_hip	ADRM1	0.795936	1.03044
TNF.knee_hip	ADSL	0.435872	1.09829
TNF.knee_hip	ADSS1	0.247451	1.22371
TNF.knee_hip	ADSS2	0.684211	0.976375
TNF.knee_hip	ADTRP	0.352681	1.19924
TNF.knee_hip	AEBP1	0.190316	0.845243
TNF.knee_hip	AEBP2	0.435872	1.04728
TNF.knee_hip	AEN	0.393048	0.899445
TNF.knee_hip	AFAP1	0.528849	1.05608
TNF.knee_hip	AFAP1-AS1	0.283824	1.41577
TNF.knee_hip	AFAP1L1	0.0185434	1.80812
TNF.knee_hip	AFAP1L2	0.0752217	2.19532
TNF.knee_hip	AFDN	0.035463	1.12198
TNF.knee_hip	AFDN-DT	1	1.00002
TNF.knee_hip	AFF1	0.435872	1.09296
TNF.knee_hip	AFF1-AS1	0.165494	1.31911
TNF.knee_hip	AFF2	0.853428	1.26517
TNF.knee_hip	AFF3	0.00519604	0.38951
TNF.knee_hip	AFF4	0.393048	0.901497
TNF.knee_hip	AFG1L	0.795936	1.03457
TNF.knee_hip	AFG3L1P	0.14314	1.18188
TNF.knee_hip	AFG3L2	0.853428	1.00569
TNF.knee_hip	AFMID	0.0288056	1.25017
TNF.knee_hip	AFP	0.393048	0.734333
TNF.knee_hip	AFTPH	0.075256	1.10291
TNF.knee_hip	AGA	0.853428	0.960473
TNF.knee_hip	AGAP1	0.970512	1.00848
TNF.knee_hip	AGAP1-IT1	0.670982	1.00364
TNF.knee_hip	AGAP10P	0.728168	1.2746
TNF.knee_hip	AGAP11	0.0630128	1.42489
TNF.knee_hip	AGAP12P	0.528849	1.16478
TNF.knee_hip	AGAP2	0.911797	1.13017
TNF.knee_hip	AGAP2-AS1	0.970512	1.01338
TNF.knee_hip	AGAP3	0.528849	0.92833
TNF.knee_hip	AGAP4	0.279861	1.24968
TNF.knee_hip	AGAP5	0.528849	0.949057
TNF.knee_hip	AGAP6	1	1.01081
TNF.knee_hip	AGAP7P	0.970512	0.89888
TNF.knee_hip	AGAP9	1	1.05148
TNF.knee_hip	AGBL1-AS1	0.36812	1.10011
TNF.knee_hip	AGBL2	0.739364	1.04294
TNF.knee_hip	AGBL3	1	1.0051
TNF.knee_hip	AGBL4	0.36812	1.09994
TNF.knee_hip	AGBL5	0.123005	1.16099
TNF.knee_hip	AGBL5-AS1	0.36812	0.911843
TNF.knee_hip	AGER	0.0892096	1.12069
TNF.knee_hip	AGFG1	0.105122	1.0217
TNF.knee_hip	AGFG2	0.123005	1.25598
TNF.knee_hip	AGGF1	0.528849	1.07357
TNF.knee_hip	AGK	0.165494	1.07943
TNF.knee_hip	AGL	0.795936	0.970001
TNF.knee_hip	AGMAT	0.853428	0.966988
TNF.knee_hip	AGMO	0.075256	1.40013
TNF.knee_hip	AGO1	0.911797	1.04541
TNF.knee_hip	AGO2	0.0146896	0.704814
TNF.knee_hip	AGO3	0.393048	0.986847
TNF.knee_hip	AGO4	0.217563	1.16412
TNF.knee_hip	AGPAT1	0.393048	1.04199
TNF.knee_hip	AGPAT2	0.00105003	1.27786
TNF.knee_hip	AGPAT3	0.528849	1.02891
TNF.knee_hip	AGPAT4	0.739364	0.965565
TNF.knee_hip	AGPAT4-IT1	0.0432571	0.782252
TNF.knee_hip	AGPAT5	0.393048	1.15704
TNF.knee_hip	AGPS	0.528849	0.961353
TNF.knee_hip	AGR2	1	0.999987
TNF.knee_hip	AGR3	0.36812	1.1982
TNF.knee_hip	AGRN	0.739364	1.07186
TNF.knee_hip	AGT	1	1.05023
TNF.knee_hip	AGTPBP1	0.393048	1.09975
TNF.knee_hip	AGTR1	0.279861	1.22987
TNF.knee_hip	AGTRAP	0.035463	1.18817
TNF.knee_hip	AGXT	0.503631	0.785806
TNF.knee_hip	AGXT2	0.36812	1.10022
TNF.knee_hip	AHCTF1	0.0524259	1.15869
TNF.knee_hip	AHCTF1P1	0.165494	1.35665
TNF.knee_hip	AHCY	0.481251	1.0574
TNF.knee_hip	AHCYL1	0.247451	1.07628
TNF.knee_hip	AHCYL2	0.578742	0.920221
TNF.knee_hip	AHDC1	0.0232306	1.25533
TNF.knee_hip	AHI1	0.0524259	0.793609
TNF.knee_hip	AHNAK	0.165494	1.12716
TNF.knee_hip	AHNAK2	0.393048	1.05999
TNF.knee_hip	AHR	0.528849	1.11772
TNF.knee_hip	AHRR	0.035463	1.29349
TNF.knee_hip	AHSA1	0.911797	0.979252
TNF.knee_hip	AHSA2P	0.190316	1.17762
TNF.knee_hip	AICDA	0.26665	0.824353
TNF.knee_hip	AIDA	0.0524259	1.12294
TNF.knee_hip	AIF1L	0.79126	1.10912
TNF.knee_hip	AIFM1	0.911797	1.04141
TNF.knee_hip	AIFM2	0.435872	0.961235
TNF.knee_hip	AIFM3	0.255045	1.14843
TNF.knee_hip	AIG1	0.630529	1.06222
TNF.knee_hip	AIM2	0.11842	2.38361
TNF.knee_hip	AIMP1	0.352681	1.05127
TNF.knee_hip	AIMP2	0.795936	1.0165
TNF.knee_hip	AIP	0.352681	1.07236
TNF.knee_hip	AIPL1	0.063214	1.92263
TNF.knee_hip	AIRE	0.202521	0.807675
TNF.knee_hip	AJAP1	0.00388621	0.143849
TNF.knee_hip	AJM1	0.630529	1.22492
TNF.knee_hip	AJUBA	0.630529	1.14886
TNF.knee_hip	AK1	0.435872	1.12677
TNF.knee_hip	AK2	0.578742	1.05592
TNF.knee_hip	AK3	0.481251	0.94003
TNF.knee_hip	AK4	0.00684146	1.76541
TNF.knee_hip	AK5	0.528849	0.788546
TNF.knee_hip	AK6	0.795936	1.04982
TNF.knee_hip	AK7	0.969805	0.556792
TNF.knee_hip	AK8	0.14314	1.30923
TNF.knee_hip	AK9	0.528849	1.14928
TNF.knee_hip	AKAP1	0.795936	0.992038
TNF.knee_hip	AKAP10	0.739364	1.03175
TNF.knee_hip	AKAP11	0.970512	0.987859
TNF.knee_hip	AKAP12	0.578742	0.813665
TNF.knee_hip	AKAP13	0.528849	1.01396
TNF.knee_hip	AKAP14	1	1.00013
TNF.knee_hip	AKAP17A	0.279861	1.07972
TNF.knee_hip	AKAP3	0.630529	1.2014
TNF.knee_hip	AKAP5	0.165494	0.79406
TNF.knee_hip	AKAP6	0.247451	0.912424
TNF.knee_hip	AKAP7	0.00388621	1.41503
TNF.knee_hip	AKAP8	0.435872	1.08432
TNF.knee_hip	AKAP8L	0.911797	1.00575
TNF.knee_hip	AKAP9	0.393048	1.08846
TNF.knee_hip	AKIP1	0.853428	1.02355
TNF.knee_hip	AKIRIN1	0.630529	0.831481
TNF.knee_hip	AKIRIN2	0.435872	1.08752
TNF.knee_hip	AKNA	0.0630128	1.27412
TNF.knee_hip	AKNAD1	0.615642	0.991538
TNF.knee_hip	AKR1A1	0.911797	1.0459
TNF.knee_hip	AKR1B1	0.123005	1.14823
TNF.knee_hip	AKR1B10	0.247451	1.15539
TNF.knee_hip	AKR1B15	0.684211	0.997902
TNF.knee_hip	AKR1C1	0.0630128	1.26324
TNF.knee_hip	AKR1C2	0.190316	1.05826
TNF.knee_hip	AKR1C3	0.14314	1.20432
TNF.knee_hip	AKR1D1	0.956883	0.995975
TNF.knee_hip	AKR1E2	0.684211	1.06326
TNF.knee_hip	AKR7A2	0.739364	1.04599
TNF.knee_hip	AKR7A3	0.970512	0.71872
TNF.knee_hip	AKR7L	0.239547	1.35288
TNF.knee_hip	AKT1	1	1.028
TNF.knee_hip	AKT1S1	0.247451	1.05234
TNF.knee_hip	AKT2	0.352681	1.06306
TNF.knee_hip	AKT3	0.435872	1.03975
TNF.knee_hip	AKTIP	0.0524259	1.17027
TNF.knee_hip	ALAD	0.217563	1.15027
TNF.knee_hip	ALAS1	0.578742	1.02712
TNF.knee_hip	ALB	0.36812	1.09988
TNF.knee_hip	ALCAM	0.190316	1.13703
TNF.knee_hip	ALDH16A1	0.314999	1.14417
TNF.knee_hip	ALDH18A1	0.684211	1.04999
TNF.knee_hip	ALDH1A1	0.0292983	5.41152
TNF.knee_hip	ALDH1A2	0.795936	0.781014
TNF.knee_hip	ALDH1A3	0.000487129	2.37966
TNF.knee_hip	ALDH1B1	0.0892096	1.20839
TNF.knee_hip	ALDH1L1	0.518431	0.762621
TNF.knee_hip	ALDH1L1-AS1	0.36812	1.10055
TNF.knee_hip	ALDH1L2	0.481251	1.10404
TNF.knee_hip	ALDH2	0.123005	1.16836
TNF.knee_hip	ALDH3A1	0.0256924	1.28481
TNF.knee_hip	ALDH3A2	0.0892096	1.14017
TNF.knee_hip	ALDH3B1	0.352681	1.11137
TNF.knee_hip	ALDH4A1	0.0524259	1.22214
TNF.knee_hip	ALDH5A1	0.853428	1.09796
TNF.knee_hip	ALDH6A1	0.075256	1.28198
TNF.knee_hip	ALDH7A1	0.0185434	1.30415
TNF.knee_hip	ALDH8A1	0.684211	1.11616
TNF.knee_hip	ALDH9A1	0.075256	1.13252
TNF.knee_hip	ALDOA	0.739364	1.02303
TNF.knee_hip	ALDOB	0.36812	0.909127
TNF.knee_hip	ALDOC	0.393048	0.947903
TNF.knee_hip	ALG1	0.853428	0.999385
TNF.knee_hip	ALG10	0.14314	1.26531
TNF.knee_hip	ALG10B	0.165494	1.15012
TNF.knee_hip	ALG11	0.911797	1.03821
TNF.knee_hip	ALG12	0.970512	0.996448
TNF.knee_hip	ALG13	0.247451	0.917743
TNF.knee_hip	ALG14	0.352681	1.09232
TNF.knee_hip	ALG1L	0.901221	1.06696
TNF.knee_hip	ALG1L2	0.234266	0.73354
TNF.knee_hip	ALG1L9P	0.795936	0.867616
TNF.knee_hip	ALG2	0.911797	0.929947
TNF.knee_hip	ALG3	1	1.00723
TNF.knee_hip	ALG5	0.435872	1.07767
TNF.knee_hip	ALG6	0.035463	1.2732
TNF.knee_hip	ALG8	0.165494	1.07371
TNF.knee_hip	ALG9	0.247451	1.09193
TNF.knee_hip	ALK	0.123005	1.3995
TNF.knee_hip	ALKAL1	0.36812	1.10103
TNF.knee_hip	ALKAL2	0.0685934	1.77349
TNF.knee_hip	ALKBH1	0.217563	1.05626
TNF.knee_hip	ALKBH2	0.970512	0.973465
TNF.knee_hip	ALKBH3	0.0892096	1.08876
TNF.knee_hip	ALKBH4	0.314999	1.07547
TNF.knee_hip	ALKBH5	0.630529	1.05186
TNF.knee_hip	ALKBH6	0.14314	1.14831
TNF.knee_hip	ALKBH7	0.247451	1.07979
TNF.knee_hip	ALKBH8	0.0432571	0.835363
TNF.knee_hip	ALMS1	0.123005	1.18865
TNF.knee_hip	ALMS1-IT1	0.190316	1.52815
TNF.knee_hip	ALMS1P1	0.686327	1.05631
TNF.knee_hip	ALOX12	0.374423	0.769377
TNF.knee_hip	ALOX12-AS1	0.795936	0.931798
TNF.knee_hip	ALOX15	0.36812	1.09994
TNF.knee_hip	ALOX15B	0.14314	1.59285
TNF.knee_hip	ALOX5	0.36812	1.10004
TNF.knee_hip	ALOX5AP	0.241539	1.4726
TNF.knee_hip	ALOXE3	0.911797	1.03222
TNF.knee_hip	ALPK1	0.075256	1.36326
TNF.knee_hip	ALPK2	0.528849	0.910055
TNF.knee_hip	ALPK3	0.970512	0.743373
TNF.knee_hip	ALPL	0.123005	1.83322
TNF.knee_hip	ALS2	0.911797	1.02385
TNF.knee_hip	ALS2CL	0.123005	0.744823
TNF.knee_hip	ALX1	0.878229	0.688861
TNF.knee_hip	ALX3	0.0752345	0.406387
TNF.knee_hip	ALX4	0.431818	1.55448
TNF.knee_hip	ALYREF	0.247451	1.18563
TNF.knee_hip	AMACR	0.911797	0.969718
TNF.knee_hip	AMBN	0.234266	1.18211
TNF.knee_hip	AMBP	0.00330901	0.458225
TNF.knee_hip	AMBRA1	0.352681	1.09918
TNF.knee_hip	AMD1	0.528849	1.0915
TNF.knee_hip	AMDHD1	0.481251	0.901166
TNF.knee_hip	AMDHD2	0.352681	1.13283
TNF.knee_hip	AMER1	0.165494	1.23378
TNF.knee_hip	AMFR	0.393048	1.03929
TNF.knee_hip	AMH	0.517356	0.61034
TNF.knee_hip	AMHR2	0.168078	0.841312
TNF.knee_hip	AMIGO1	0.393048	0.750875
TNF.knee_hip	AMIGO2	0.165494	0.651662
TNF.knee_hip	AMIGO3	0.853428	1.06509
TNF.knee_hip	AMMECR1	0.123005	0.806633
TNF.knee_hip	AMMECR1L	0.739364	0.92235
TNF.knee_hip	AMN	0.36812	0.909083
TNF.knee_hip	AMN1	0.352681	1.09467
TNF.knee_hip	AMOT	0.105122	0.585558
TNF.knee_hip	AMOTL1	0.0232306	0.716379
TNF.knee_hip	AMOTL2	0.795936	1.06852
TNF.knee_hip	AMPD2	0.435872	0.928096
TNF.knee_hip	AMPD3	0.0892096	1.24493
TNF.knee_hip	AMPH	0.075256	0.652079
TNF.knee_hip	AMT	0.314999	1.24337
TNF.knee_hip	AMTN	0.279861	4.23915
TNF.knee_hip	AMY2A	0.584249	0.905485
TNF.knee_hip	AMY2B	0.911797	0.872136
TNF.knee_hip	AMZ1	0.190316	0.610898
TNF.knee_hip	AMZ2	0.0089307	1.21861
TNF.knee_hip	AMZ2P1	0.247451	1.18926
TNF.knee_hip	ANAPC1	0.165494	1.12909
TNF.knee_hip	ANAPC10	0.578742	1.06923
TNF.knee_hip	ANAPC11	0.393048	1.08365
TNF.knee_hip	ANAPC13	0.0892096	1.18767
TNF.knee_hip	ANAPC15	0.0630128	1.1972
TNF.knee_hip	ANAPC16	0.0524259	1.13119
TNF.knee_hip	ANAPC1P1	0.375955	0.797214
TNF.knee_hip	ANAPC2	0.14314	1.10444
TNF.knee_hip	ANAPC4	0.739364	1.06852
TNF.knee_hip	ANAPC5	0.853428	1.03501
TNF.knee_hip	ANAPC7	0.0432571	1.16906
TNF.knee_hip	ANG	0.314999	1.1206
TNF.knee_hip	ANGEL1	0.0892096	1.24051
TNF.knee_hip	ANGEL2	0.393048	1.08524
TNF.knee_hip	ANGPT1	0.165494	0.756348
TNF.knee_hip	ANGPT2	0.93972	0.954571
TNF.knee_hip	ANGPT4	0.0297711	1.91029
TNF.knee_hip	ANGPTL1	0.0630128	1.54247
TNF.knee_hip	ANGPTL2	0.279861	1.20718
TNF.knee_hip	ANGPTL4	0.684211	0.440782
TNF.knee_hip	ANGPTL5	0.0232306	1.69498
TNF.knee_hip	ANGPTL6	0.075256	1.54438
TNF.knee_hip	ANGPTL7	0.272314	1.66688
TNF.knee_hip	ANGPTL8	0.670405	1.00093
TNF.knee_hip	ANK1	0.190316	1.2168
TNF.knee_hip	ANK2	0.0630128	1.30992
TNF.knee_hip	ANK3	0.279861	0.642818
TNF.knee_hip	ANKAR	0.352681	1.09993
TNF.knee_hip	ANKDD1A	0.352681	1.07842
TNF.knee_hip	ANKDD1B	1	0.94997
TNF.knee_hip	ANKEF1	0.14314	1.60428
TNF.knee_hip	ANKFY1	0.14314	1.11221
TNF.knee_hip	ANKH	0.0892096	0.747111
TNF.knee_hip	ANKHD1	0.795936	1.03884
TNF.knee_hip	ANKHD1-EIF4EBP3	0.075256	1.13746
TNF.knee_hip	ANKIB1	0.217563	1.0902
TNF.knee_hip	ANKK1	0.279559	1.27256
TNF.knee_hip	ANKLE1	0.853428	0.876775
TNF.knee_hip	ANKLE2	0.481251	1.05541
TNF.knee_hip	ANKMY1	0.0892096	1.16031
TNF.knee_hip	ANKMY2	1	1.00994
TNF.knee_hip	ANKRA2	0.0630128	1.13916
TNF.knee_hip	ANKRD1	0.217563	0.635585
TNF.knee_hip	ANKRD10	0.123005	0.862198
TNF.knee_hip	ANKRD11	0.435872	0.913013
TNF.knee_hip	ANKRD12	0.528849	1.06207
TNF.knee_hip	ANKRD13A	0.911797	0.942946
TNF.knee_hip	ANKRD13B	0.739364	0.964287
TNF.knee_hip	ANKRD13C	0.314999	0.939542
TNF.knee_hip	ANKRD13D	0.795936	0.995455
TNF.knee_hip	ANKRD16	0.00287947	1.38265
TNF.knee_hip	ANKRD17	0.853428	0.996083
TNF.knee_hip	ANKRD18A	0.0226983	0.521671
TNF.knee_hip	ANKRD18B	0.850051	0.849245
TNF.knee_hip	ANKRD18CP	0.301041	1.48008
TNF.knee_hip	ANKRD18DP	0.36812	1.09987
TNF.knee_hip	ANKRD2	0.630529	1.05145
TNF.knee_hip	ANKRD20A1	0.781485	0.832126
TNF.knee_hip	ANKRD20A11P	1	1.00116
TNF.knee_hip	ANKRD20A12P	0.754738	0.920047
TNF.knee_hip	ANKRD20A2	0.494879	0.870327
TNF.knee_hip	ANKRD20A3	0.584249	3.16496
TNF.knee_hip	ANKRD20A4	0.387013	1.16526
TNF.knee_hip	ANKRD20A4-ANKRD20A20P	0.61852	1.11941
TNF.knee_hip	ANKRD20A5P	0.00381917	0.433293
TNF.knee_hip	ANKRD20A8P	0.234266	0.637073
TNF.knee_hip	ANKRD20A9P	0.654826	0.928251
TNF.knee_hip	ANKRD22	0.584249	1.18158
TNF.knee_hip	ANKRD23	0.528849	1.12895
TNF.knee_hip	ANKRD24	0.970512	0.94201
TNF.knee_hip	ANKRD26	0.911797	1.00604
TNF.knee_hip	ANKRD26P1	0.730294	1.23918
TNF.knee_hip	ANKRD27	0.393048	0.985073
TNF.knee_hip	ANKRD28	0.0232306	1.22699
TNF.knee_hip	ANKRD29	0.279861	1.22637
TNF.knee_hip	ANKRD30B	0.0146896	0.361882
TNF.knee_hip	ANKRD31	0.969805	0.970945
TNF.knee_hip	ANKRD33B	0.000205677	1.91561
TNF.knee_hip	ANKRD34A	0.190316	0.796004
TNF.knee_hip	ANKRD34B	1	0.999846
TNF.knee_hip	ANKRD34C	0.36812	1.09925
TNF.knee_hip	ANKRD35	0.528849	0.882289
TNF.knee_hip	ANKRD36	0.165494	1.29377
TNF.knee_hip	ANKRD36B	0.0524259	1.35971
TNF.knee_hip	ANKRD36BP2	0.36812	0.909023
TNF.knee_hip	ANKRD36C	0.247451	1.23903
TNF.knee_hip	ANKRD37	0.352681	1.10846
TNF.knee_hip	ANKRD39	0.739364	1.01158
TNF.knee_hip	ANKRD40	0.314999	1.01718
TNF.knee_hip	ANKRD42	0.279861	0.834892
TNF.knee_hip	ANKRD44	0.105122	0.704994
TNF.knee_hip	ANKRD45	0.621863	1.03102
TNF.knee_hip	ANKRD46	0.528849	0.937488
TNF.knee_hip	ANKRD49	0.165494	1.06606
TNF.knee_hip	ANKRD50	0.279861	0.863193
TNF.knee_hip	ANKRD52	0.970512	1.0315
TNF.knee_hip	ANKRD53	0.352681	1.19794
TNF.knee_hip	ANKRD54	0.352681	1.10917
TNF.knee_hip	ANKRD55	0.283824	1.58314
TNF.knee_hip	ANKRD6	0.352681	1.18265
TNF.knee_hip	ANKRD61	0.352681	0.923074
TNF.knee_hip	ANKRD63	0.36812	1.09985
TNF.knee_hip	ANKRD65	0.630529	1.08256
TNF.knee_hip	ANKRD7	0.630529	1.23352
TNF.knee_hip	ANKRD9	1	1.00178
TNF.knee_hip	ANKS1A	0.279861	1.1145
TNF.knee_hip	ANKS1B	0.528849	0.907913
TNF.knee_hip	ANKS3	0.853428	1.07612
TNF.knee_hip	ANKS6	0.190316	0.919705
TNF.knee_hip	ANKZF1	0.853428	1.07683
TNF.knee_hip	ANLN	0.0114962	1.68269
TNF.knee_hip	ANO1	1	0.712383
TNF.knee_hip	ANO10	0.911797	1.03414
TNF.knee_hip	ANO2	0.539968	0.792585
TNF.knee_hip	ANO3	0.0892096	0.497603
TNF.knee_hip	ANO4	0.756222	0.96464
TNF.knee_hip	ANO5	0.739364	1.5743
TNF.knee_hip	ANO6	0.279861	0.91886
TNF.knee_hip	ANO7	0.970512	1.01429
TNF.knee_hip	ANO8	1	1.0476
TNF.knee_hip	ANO9	0.739364	1.84758
TNF.knee_hip	ANOS1	0.970512	1.08016
TNF.knee_hip	ANP32A	0.684211	0.959683
TNF.knee_hip	ANP32A-IT1	0.272856	0.822413
TNF.knee_hip	ANP32AP1	0.279559	1.2737
TNF.knee_hip	ANP32B	0.14314	1.17231
TNF.knee_hip	ANP32C	0.584779	1.08487
TNF.knee_hip	ANP32D	0.36812	1.09996
TNF.knee_hip	ANP32E	0.0432571	1.36081
TNF.knee_hip	ANPEP	0.190316	1.11937
TNF.knee_hip	ANTKMT	0.352681	0.935671
TNF.knee_hip	ANTXR1	0.165494	0.824503
TNF.knee_hip	ANTXR2	0.970512	1.01344
TNF.knee_hip	ANTXRL	1	1.00005
TNF.knee_hip	ANXA1	0.247451	1.13862
TNF.knee_hip	ANXA10	0.970512	1.10253
TNF.knee_hip	ANXA11	0.528849	1.03853
TNF.knee_hip	ANXA13	0.330464	1.36471
TNF.knee_hip	ANXA2	0.0630128	1.15353
TNF.knee_hip	ANXA2P1	0.224725	1.20058
TNF.knee_hip	ANXA2P2	0.035463	1.20112
TNF.knee_hip	ANXA2P3	0.831091	1.00018
TNF.knee_hip	ANXA2R	0.578742	0.894423
TNF.knee_hip	ANXA3	0.739364	1.04445
TNF.knee_hip	ANXA4	0.190316	1.10024
TNF.knee_hip	ANXA5	0.0524259	1.1953
TNF.knee_hip	ANXA6	0.630529	1.03921
TNF.knee_hip	ANXA7	0.0630128	1.11964
TNF.knee_hip	ANXA8	0.190316	1.44933
TNF.knee_hip	ANXA8L1	0.795936	0.977138
TNF.knee_hip	ANXA9	0.481845	1.47385
TNF.knee_hip	AOAH	0.168078	1.19956
TNF.knee_hip	AOC2	0.217563	1.80058
TNF.knee_hip	AOC3	0.0630128	1.73839
TNF.knee_hip	AOC4P	0.387013	0.857441
TNF.knee_hip	AOPEP	0.795936	1.0622
TNF.knee_hip	AOX1	0.105122	1.52239
TNF.knee_hip	AP1AR	0.630529	0.887574
TNF.knee_hip	AP1B1	0.630529	1.0595
TNF.knee_hip	AP1G1	0.795936	1.0416
TNF.knee_hip	AP1G2	0.0892096	1.24438
TNF.knee_hip	AP1M1	0.217563	1.14424
TNF.knee_hip	AP1M2	0.00330901	3.0821
TNF.knee_hip	AP1S1	0.630529	1.04616
TNF.knee_hip	AP1S2	0.684211	0.885503
TNF.knee_hip	AP1S3	0.435872	1.14959
TNF.knee_hip	AP2A1	0.393048	1.07884
TNF.knee_hip	AP2A2	0.481251	1.03303
TNF.knee_hip	AP2B1	0.0630128	1.09624
TNF.knee_hip	AP2M1	0.630529	1.06532
TNF.knee_hip	AP2S1	0.247451	1.08672
TNF.knee_hip	AP3B1	0.217563	1.06313
TNF.knee_hip	AP3B2	0.853428	1.82733
TNF.knee_hip	AP3D1	0.795936	1.01948
TNF.knee_hip	AP3M1	0.393048	1.03998
TNF.knee_hip	AP3M2	0.684211	0.982096
TNF.knee_hip	AP3S1	0.630529	1.04291
TNF.knee_hip	AP3S2	0.911797	1.0153
TNF.knee_hip	AP4B1	0.970512	1.03884
TNF.knee_hip	AP4B1-AS1	0.168078	1.1997
TNF.knee_hip	AP4E1	0.684211	0.953659
TNF.knee_hip	AP4M1	0.739364	0.994097
TNF.knee_hip	AP4S1	0.435872	1.0049
TNF.knee_hip	AP5B1	0.739364	0.994715
TNF.knee_hip	AP5M1	0.217563	1.05919
TNF.knee_hip	AP5S1	0.0524259	1.14044
TNF.knee_hip	AP5Z1	0.911797	0.911534
TNF.knee_hip	APAF1	0.314999	1.14674
TNF.knee_hip	APBA1	0.217563	0.861964
TNF.knee_hip	APBA2	0.970512	0.991156
TNF.knee_hip	APBA3	0.630529	0.946016
TNF.knee_hip	APBB1	0.630529	1.02354
TNF.knee_hip	APBB1IP	0.481251	0.930767
TNF.knee_hip	APBB2	0.190316	0.761851
TNF.knee_hip	APBB3	0.795936	1.05444
TNF.knee_hip	APC	0.578742	0.894621
TNF.knee_hip	APC2	0.123005	1.48039
TNF.knee_hip	APCDD1	0.165465	2.18549
TNF.knee_hip	APCDD1L	0.075256	0.74264
TNF.knee_hip	APCDD1L-DT	0.000324753	0.59137
TNF.knee_hip	APEH	0.911797	1.03901
TNF.knee_hip	APELA	0.36812	1.20004
TNF.knee_hip	APEX1	0.279861	1.07184
TNF.knee_hip	APEX2	0.853428	0.999819
TNF.knee_hip	APH1A	0.14314	1.11454
TNF.knee_hip	APH1B	0.105122	1.16558
TNF.knee_hip	API5	0.352681	1.04675
TNF.knee_hip	APIP	0.190316	1.09471
TNF.knee_hip	APLF	0.123005	1.21557
TNF.knee_hip	APLN	0.435872	1.38602
TNF.knee_hip	APLNR	0.168078	0.817267
TNF.knee_hip	APLP1	0.684211	1.12675
TNF.knee_hip	APLP2	0.352681	0.91661
TNF.knee_hip	APMAP	0.0630128	1.13007
TNF.knee_hip	APOA1	0.79103	1.13263
TNF.knee_hip	APOA1-AS	0.168078	0.834555
TNF.knee_hip	APOA2	0.36812	0.910523
TNF.knee_hip	APOA5	0.620536	1.27845
TNF.knee_hip	APOB	0.403906	0.895996
TNF.knee_hip	APOBEC3B	0.0524259	1.51805
TNF.knee_hip	APOBEC3C	0.0146896	1.3504
TNF.knee_hip	APOBEC3D	0.279861	1.3238
TNF.knee_hip	APOBEC3F	0.0524259	1.37478
TNF.knee_hip	APOBEC3G	0.0432571	1.57221
TNF.knee_hip	APOBEC3H	0.0623296	1.77985
TNF.knee_hip	APOBR	0.907768	1.06355
TNF.knee_hip	APOC1	0.435872	1.08925
TNF.knee_hip	APOC1P1	0.168078	1.20169
TNF.knee_hip	APOC3	0.670405	0.919941
TNF.knee_hip	APOD	0.0138754	2.77594
TNF.knee_hip	APOE	0.970512	1.17479
TNF.knee_hip	APOH	0.279559	1.1821
TNF.knee_hip	APOL1	0.035463	1.66075
TNF.knee_hip	APOL2	0.0232306	1.34679
TNF.knee_hip	APOL3	0.0232306	1.8286
TNF.knee_hip	APOL4	0.443631	1.53141
TNF.knee_hip	APOL5	0.36812	1.10004
TNF.knee_hip	APOL6	0.0892096	1.46654
TNF.knee_hip	APOLD1	0.0524259	1.49346
TNF.knee_hip	APOM	0.165494	1.14588
TNF.knee_hip	APOO	0.0146896	1.26896
TNF.knee_hip	APOOL	0.684211	1.06026
TNF.knee_hip	APP	0.528849	1.01632
TNF.knee_hip	APPBP2	0.853428	1.00598
TNF.knee_hip	APPL1	0.0432571	1.18315
TNF.knee_hip	APPL2	0.0524259	1.18149
TNF.knee_hip	APRT	0.853428	1.07931
TNF.knee_hip	APTR	0.105122	1.34365
TNF.knee_hip	APTX	0.578742	1.03704
TNF.knee_hip	AQP1	0.630529	1.70524
TNF.knee_hip	AQP10	0.168078	1.19973
TNF.knee_hip	AQP11	0.853428	1.09278
TNF.knee_hip	AQP3	0.105122	0.986179
TNF.knee_hip	AQP5	0.330464	0.687606
TNF.knee_hip	AQP6	0.36812	1.10002
TNF.knee_hip	AQP7	0.550342	1.10473
TNF.knee_hip	AQP7P1	0.696169	1.16603
TNF.knee_hip	AQP7P3	0.0836967	1.76056
TNF.knee_hip	AQP8	0.234266	1.27433
TNF.knee_hip	AQP9	0.226301	1.49627
TNF.knee_hip	AQR	0.14314	1.0966
TNF.knee_hip	AR	0.279861	1.43698
TNF.knee_hip	ARAF	0.217563	1.06956
TNF.knee_hip	ARAP1	0.911797	0.998404
TNF.knee_hip	ARAP1-AS2	0.36812	0.909104
TNF.knee_hip	ARAP2	0.970512	0.770713
TNF.knee_hip	ARAP3	0.0892096	0.714205
TNF.knee_hip	ARC	0.739364	0.895845
TNF.knee_hip	ARCN1	0.911797	1.0121
TNF.knee_hip	AREG	0.528849	1.11627
TNF.knee_hip	AREL1	0.481251	0.979484
TNF.knee_hip	ARF1	0.911797	1.01992
TNF.knee_hip	ARF3	0.279861	1.07054
TNF.knee_hip	ARF4	0.795936	0.953302
TNF.knee_hip	ARF4-AS1	0.846888	1.06513
TNF.knee_hip	ARF5	0.165494	1.10654
TNF.knee_hip	ARF6	0.684211	1.0099
TNF.knee_hip	ARFGAP1	1	1.00259
TNF.knee_hip	ARFGAP2	0.684211	1.02573
TNF.knee_hip	ARFGAP3	0.279861	1.08598
TNF.knee_hip	ARFGEF1	0.314999	1.09742
TNF.knee_hip	ARFGEF2	0.911797	0.982702
TNF.knee_hip	ARFGEF3	0.190316	2.03662
TNF.knee_hip	ARFIP1	0.739364	0.984099
TNF.knee_hip	ARFIP2	0.684211	1.02843
TNF.knee_hip	ARFRP1	0.630529	1.07277
TNF.knee_hip	ARG2	0.279861	0.885138
TNF.knee_hip	ARGLU1	0.352681	1.08804
TNF.knee_hip	ARHGAP1	0.684211	1.05911
TNF.knee_hip	ARHGAP10	0.190316	1.10979
TNF.knee_hip	ARHGAP11A	0.0089307	1.85227
TNF.knee_hip	ARHGAP11A-SCG5	0.427181	0.842411
TNF.knee_hip	ARHGAP11B	0.00684146	2.16078
TNF.knee_hip	ARHGAP12	0.0892096	1.16084
TNF.knee_hip	ARHGAP15	0.36812	1.10008
TNF.knee_hip	ARHGAP17	1	1.00219
TNF.knee_hip	ARHGAP18	0.528849	0.870905
TNF.knee_hip	ARHGAP19	0.0288056	1.42028
TNF.knee_hip	ARHGAP19-SLIT1	0.168078	5.09764
TNF.knee_hip	ARHGAP20	0.528849	1.04865
TNF.knee_hip	ARHGAP21	0.435872	1.06438
TNF.knee_hip	ARHGAP22	0.0288056	0.768482
TNF.knee_hip	ARHGAP22-IT1	0.241539	0.667231
TNF.knee_hip	ARHGAP23	1	1.00214
TNF.knee_hip	ARHGAP24	0.795936	1.05219
TNF.knee_hip	ARHGAP25	0.728168	0.949667
TNF.knee_hip	ARHGAP26	0.578742	1.04093
TNF.knee_hip	ARHGAP27	0.352681	1.20808
TNF.knee_hip	ARHGAP27P1	0.630529	1.04444
TNF.knee_hip	ARHGAP27P1-BPTFP1-KPNA2P3	0.190316	1.22688
TNF.knee_hip	ARHGAP27P2	0.168078	1.20014
TNF.knee_hip	ARHGAP28	0.0630128	1.6117
TNF.knee_hip	ARHGAP29	0.0524259	1.65058
TNF.knee_hip	ARHGAP30	0.426659	0.993438
TNF.knee_hip	ARHGAP31	0.795936	0.843651
TNF.knee_hip	ARHGAP31-AS1	0.283824	1.24178
TNF.knee_hip	ARHGAP32	0.684211	0.890443
TNF.knee_hip	ARHGAP33	0.00388621	1.61094
TNF.knee_hip	ARHGAP35	0.352681	1.07911
TNF.knee_hip	ARHGAP36	0.956883	0.921886
TNF.knee_hip	ARHGAP39	0.795936	0.997961
TNF.knee_hip	ARHGAP4	0.739364	0.906768
TNF.knee_hip	ARHGAP40	0.168078	1.29944
TNF.knee_hip	ARHGAP42	0.970512	1.07771
TNF.knee_hip	ARHGAP44	0.393048	0.889321
TNF.knee_hip	ARHGAP45	0.630529	1.18226
TNF.knee_hip	ARHGAP5	0.314999	0.911927
TNF.knee_hip	ARHGAP5-AS1	0.684211	1.03856
TNF.knee_hip	ARHGAP6	0.075256	1.39098
TNF.knee_hip	ARHGAP8	0.36812	0.864441
TNF.knee_hip	ARHGAP9	0.819929	0.941328
TNF.knee_hip	ARHGDIA	0.795936	1.02529
TNF.knee_hip	ARHGDIB	0.528849	1.09145
TNF.knee_hip	ARHGDIG	0.129122	1.43597
TNF.knee_hip	ARHGEF1	0.795936	1.01468
TNF.knee_hip	ARHGEF10	0.795936	0.993402
TNF.knee_hip	ARHGEF10L	0.352681	1.09252
TNF.knee_hip	ARHGEF11	0.314999	1.04344
TNF.knee_hip	ARHGEF12	0.578742	1.0198
TNF.knee_hip	ARHGEF16	1	0.980922
TNF.knee_hip	ARHGEF17	0.578742	0.960455
TNF.knee_hip	ARHGEF18	0.279861	1.03117
TNF.knee_hip	ARHGEF19	0.578742	0.775368
TNF.knee_hip	ARHGEF2	0.630529	0.954235
TNF.knee_hip	ARHGEF25	0.481251	1.08089
TNF.knee_hip	ARHGEF26	0.123005	0.8355
TNF.knee_hip	ARHGEF28	0.352681	1.22945
TNF.knee_hip	ARHGEF3	0.911797	0.980933
TNF.knee_hip	ARHGEF33	0.279861	1.09429
TNF.knee_hip	ARHGEF34P	0.314999	1.31449
TNF.knee_hip	ARHGEF35	0.911797	1.09149
TNF.knee_hip	ARHGEF35-AS1	0.528849	1.04425
TNF.knee_hip	ARHGEF37	0.970512	0.814835
TNF.knee_hip	ARHGEF39	0.00684146	1.8119
TNF.knee_hip	ARHGEF4	0.0432571	1.32962
TNF.knee_hip	ARHGEF40	0.970512	0.98812
TNF.knee_hip	ARHGEF5	0.739364	1.08716
TNF.knee_hip	ARHGEF6	0.314999	1.07202
TNF.knee_hip	ARHGEF7	0.481251	1.00783
TNF.knee_hip	ARHGEF9	0.528849	0.988348
TNF.knee_hip	ARID1A	0.352681	1.05928
TNF.knee_hip	ARID1B	0.795936	1.01881
TNF.knee_hip	ARID2	0.684211	1.07166
TNF.knee_hip	ARID3A	0.105122	1.1482
TNF.knee_hip	ARID3B	0.393048	0.859403
TNF.knee_hip	ARID3C	0.105122	1.38397
TNF.knee_hip	ARID4A	0.0185434	1.24537
TNF.knee_hip	ARID4B	0.352681	1.08059
TNF.knee_hip	ARID5A	0.123005	0.689615
TNF.knee_hip	ARID5B	0.684211	1.03359
TNF.knee_hip	ARIH1	0.684211	1.00849
TNF.knee_hip	ARIH2	0.795936	0.985784
TNF.knee_hip	ARIH2OS	0.578742	1.19301
TNF.knee_hip	ARL1	0.795936	1.03609
TNF.knee_hip	ARL10	0.684211	0.995816
TNF.knee_hip	ARL11	0.36812	1.10009
TNF.knee_hip	ARL13B	0.352681	1.09374
TNF.knee_hip	ARL14	0.871151	1.0841
TNF.knee_hip	ARL14EP	0.684211	0.974239
TNF.knee_hip	ARL14EPL	0.584249	1.25419
TNF.knee_hip	ARL15	0.14314	0.872852
TNF.knee_hip	ARL16	0.190316	1.19949
TNF.knee_hip	ARL17A	0.578742	0.943739
TNF.knee_hip	ARL17B	0.393048	1.15614
TNF.knee_hip	ARL2	0.435872	1.06975
TNF.knee_hip	ARL2-SNX15	0.578742	0.905209
TNF.knee_hip	ARL2BP	0.0524259	1.11348
TNF.knee_hip	ARL3	0.190316	1.14124
TNF.knee_hip	ARL4A	0.0232306	1.28336
TNF.knee_hip	ARL4C	0.217563	0.762472
TNF.knee_hip	ARL4D	0.795936	1.08428
TNF.knee_hip	ARL5A	0.352681	0.914455
TNF.knee_hip	ARL5B	0.123005	0.839998
TNF.knee_hip	ARL6	0.795936	1.05112
TNF.knee_hip	ARL6IP1	0.000324753	1.81327
TNF.knee_hip	ARL6IP4	0.911797	1.08108
TNF.knee_hip	ARL6IP5	0.911797	0.991581
TNF.knee_hip	ARL6IP6	0.435872	1.10467
TNF.knee_hip	ARL8A	0.684211	0.931739
TNF.knee_hip	ARL8B	0.393048	0.988933
TNF.knee_hip	ARL9	0.0185434	1.77806
TNF.knee_hip	ARLNC1	0.279861	0.846099
TNF.knee_hip	ARMC1	0.279861	1.08886
TNF.knee_hip	ARMC10	0.739364	1.04162
TNF.knee_hip	ARMC12	0.571814	1.43736
TNF.knee_hip	ARMC2	0.035463	1.24685
TNF.knee_hip	ARMC3	1	0.999914
TNF.knee_hip	ARMC4	0.911797	1.20873
TNF.knee_hip	ARMC4P1	0.456203	0.807027
TNF.knee_hip	ARMC5	0.853428	0.959644
TNF.knee_hip	ARMC6	0.435872	1.06914
TNF.knee_hip	ARMC7	1	0.987882
TNF.knee_hip	ARMC8	0.352681	1.06202
TNF.knee_hip	ARMC9	1	1.02149
TNF.knee_hip	ARMCX1	0.105122	1.26565
TNF.knee_hip	ARMCX2	0.279861	1.1009
TNF.knee_hip	ARMCX3	0.853428	0.981384
TNF.knee_hip	ARMCX4	0.911797	1.00723
TNF.knee_hip	ARMCX5	0.911797	0.997373
TNF.knee_hip	ARMCX5-GPRASP2	0.630529	1.08018
TNF.knee_hip	ARMCX6	0.684211	1.00558
TNF.knee_hip	ARMH1	0.288099	0.853697
TNF.knee_hip	ARMH3	0.795936	1.02244
TNF.knee_hip	ARMH4	0.435872	1.03358
TNF.knee_hip	ARMS2	0.670405	0.918335
TNF.knee_hip	ARMT1	0.435872	1.05539
TNF.knee_hip	ARNT	0.279861	1.0977
TNF.knee_hip	ARNT2	0.795936	1.0797
TNF.knee_hip	ARNTL	0.911797	0.994104
TNF.knee_hip	ARNTL2	0.165494	0.892236
TNF.knee_hip	ARPC1A	0.684211	1.01658
TNF.knee_hip	ARPC1B	0.247451	1.05738
TNF.knee_hip	ARPC2	0.970512	1.03532
TNF.knee_hip	ARPC3	0.578742	1.07024
TNF.knee_hip	ARPC4	0.739364	0.957044
TNF.knee_hip	ARPC4-TTLL3	0.279861	1.0293
TNF.knee_hip	ARPC5	0.739364	0.986472
TNF.knee_hip	ARPC5L	1	0.901493
TNF.knee_hip	ARPIN	0.578742	1.0605
TNF.knee_hip	ARPIN-AP3S2	0.528849	1.05136
TNF.knee_hip	ARPP19	0.739364	1.04109
TNF.knee_hip	ARPP21	0.36812	0.908909
TNF.knee_hip	ARRB1	0.578742	1.10813
TNF.knee_hip	ARRB2	0.105122	1.22872
TNF.knee_hip	ARRDC1	0.739364	1.02609
TNF.knee_hip	ARRDC1-AS1	0.314999	1.13101
TNF.knee_hip	ARRDC2	0.795936	0.977527
TNF.knee_hip	ARRDC3	0.578742	1.18531
TNF.knee_hip	ARRDC3-AS1	0.14314	1.4849
TNF.knee_hip	ARRDC4	0.528849	0.965203
TNF.knee_hip	ARSA	0.247451	1.07969
TNF.knee_hip	ARSB	0.075256	0.794934
TNF.knee_hip	ARSD	0.970512	0.992021
TNF.knee_hip	ARSG	0.393048	1.19184
TNF.knee_hip	ARSI	0.0288056	1.5552
TNF.knee_hip	ARSJ	0.684211	0.98297
TNF.knee_hip	ARSK	0.105122	1.16242
TNF.knee_hip	ARSL	0.247451	0.666708
TNF.knee_hip	ART3	0.321852	1.23926
TNF.knee_hip	ART4	0.443631	1.26576
TNF.knee_hip	ART5	0.156413	1.63876
TNF.knee_hip	ARTN	0.362081	0.721985
TNF.knee_hip	ARV1	0.165494	1.09534
TNF.knee_hip	ARVCF	0.393048	1.0296
TNF.knee_hip	ARX	1	0.999908
TNF.knee_hip	AS-PTPRE	1	1.00024
TNF.knee_hip	AS3MT	0.14314	1.45147
TNF.knee_hip	ASAH1	0.393048	1.04515
TNF.knee_hip	ASAH2	0.0311456	0.541557
TNF.knee_hip	ASAH2B	0.0630128	1.16178
TNF.knee_hip	ASAP1	0.853428	0.90574
TNF.knee_hip	ASAP1-IT1	0.584249	1.09108
TNF.knee_hip	ASAP1-IT2	0.534868	0.695783
TNF.knee_hip	ASAP2	0.0524259	1.15381
TNF.knee_hip	ASAP3	0.0089307	1.43604
TNF.knee_hip	ASB1	0.911797	0.93949
TNF.knee_hip	ASB11	0.36812	0.909132
TNF.knee_hip	ASB12	0.226071	0.769744
TNF.knee_hip	ASB13	0.14314	1.22249
TNF.knee_hip	ASB14	0.36812	0.853161
TNF.knee_hip	ASB16	0.935626	1.05881
TNF.knee_hip	ASB16-AS1	0.795936	0.994375
TNF.knee_hip	ASB18	0.168078	1.19994
TNF.knee_hip	ASB2	0.732762	1.30383
TNF.knee_hip	ASB3	0.739364	1.04587
TNF.knee_hip	ASB4	0.36812	0.801628
TNF.knee_hip	ASB5	0.853428	0.980967
TNF.knee_hip	ASB6	0.578742	1.00616
TNF.knee_hip	ASB7	0.105122	1.12818
TNF.knee_hip	ASB8	0.279861	1.10159
TNF.knee_hip	ASB9	0.190316	1.25137
TNF.knee_hip	ASCC1	0.105122	1.11365
TNF.knee_hip	ASCC2	0.684211	1.01136
TNF.knee_hip	ASCC3	0.853428	1.04172
TNF.knee_hip	ASCL1	0.503631	0.84608
TNF.knee_hip	ASCL2	0.831091	0.941506
TNF.knee_hip	ASCL5	0.0778725	0.714395
TNF.knee_hip	ASDURF	0.970512	0.995854
TNF.knee_hip	ASF1A	0.684211	1.08129
TNF.knee_hip	ASF1B	0.165494	1.32318
TNF.knee_hip	ASGR1	0.435872	1.06512
TNF.knee_hip	ASH1L	0.578742	1.03134
TNF.knee_hip	ASH1L-AS1	0.0185434	1.25142
TNF.knee_hip	ASH2L	0.075256	1.1577
TNF.knee_hip	ASIC1	0.0232306	1.31764
TNF.knee_hip	ASIC2	0.0133068	4.11355
TNF.knee_hip	ASIC3	0.528849	0.90288
TNF.knee_hip	ASIC4	0.503631	1.09318
TNF.knee_hip	ASIP	0.456203	1.25782
TNF.knee_hip	ASL	0.352681	1.10127
TNF.knee_hip	ASMT	0.0778725	1.30179
TNF.knee_hip	ASMTL	0.0288056	1.25011
TNF.knee_hip	ASMTL-AS1	0.165494	1.29561
TNF.knee_hip	ASNS	0.314999	1.24843
TNF.knee_hip	ASNSD1	1	0.974131
TNF.knee_hip	ASNSP1	0.965972	0.643154
TNF.knee_hip	ASPA	0.105122	1.85923
TNF.knee_hip	ASPH	0.0892096	0.874101
TNF.knee_hip	ASPHD1	0.314999	0.85877
TNF.knee_hip	ASPHD2	0.279861	1.22033
TNF.knee_hip	ASPM	0.00105003	2.16299
TNF.knee_hip	ASPN	0.247451	1.43681
TNF.knee_hip	ASPRV1	0.352681	0.798154
TNF.knee_hip	ASPSCR1	0.0432571	1.15128
TNF.knee_hip	ASRGL1	0.14314	0.684151
TNF.knee_hip	ASS1	0.14314	1.3886
TNF.knee_hip	ASTE1	0.578742	0.946873
TNF.knee_hip	ASTL	0.168078	1.20122
TNF.knee_hip	ASTN1	0.169731	1.72976
TNF.knee_hip	ASTN2	0.279861	1.22979
TNF.knee_hip	ASXL1	0.0892096	1.12799
TNF.knee_hip	ASXL2	0.970512	0.988876
TNF.knee_hip	ASXL3	0.36812	0.90904
TNF.knee_hip	ASZ1	0.36812	1.09984
TNF.knee_hip	ATAD1	0.970512	0.982214
TNF.knee_hip	ATAD2	0.528849	1.16431
TNF.knee_hip	ATAD2B	0.739364	0.969285
TNF.knee_hip	ATAD3A	0.630529	0.954916
TNF.knee_hip	ATAD3B	0.853428	1.01842
TNF.knee_hip	ATAD3C	0.383957	1.25939
TNF.knee_hip	ATAD5	0.684211	1.16858
TNF.knee_hip	ATAT1	0.853428	0.961827
TNF.knee_hip	ATCAY	1	0.999913
TNF.knee_hip	ATE1	0.739364	1.02957
TNF.knee_hip	ATE1-AS1	0.789787	0.900697
TNF.knee_hip	ATF1	0.435872	1.05272
TNF.knee_hip	ATF2	0.279861	1.10528
TNF.knee_hip	ATF3	0.739364	1.04472
TNF.knee_hip	ATF4	0.970512	0.920937
TNF.knee_hip	ATF5	0.165494	1.24752
TNF.knee_hip	ATF6	0.0432571	1.12158
TNF.knee_hip	ATF6B	0.14314	1.13005
TNF.knee_hip	ATF7	0.911797	0.978379
TNF.knee_hip	ATF7-NPFF	0.176491	0.457268
TNF.knee_hip	ATF7IP	0.481251	1.10773
TNF.knee_hip	ATF7IP2	0.481251	1.13661
TNF.knee_hip	ATG10	0.739364	1.06376
TNF.knee_hip	ATG101	0.970512	0.981827
TNF.knee_hip	ATG12	0.578742	0.978422
TNF.knee_hip	ATG13	0.075256	1.1046
TNF.knee_hip	ATG14	0.279861	1.09414
TNF.knee_hip	ATG16L1	1	0.999247
TNF.knee_hip	ATG16L2	0.247451	1.15206
TNF.knee_hip	ATG2A	0.352681	1.07928
TNF.knee_hip	ATG2B	0.314999	1.10442
TNF.knee_hip	ATG3	0.970512	1.0261
TNF.knee_hip	ATG4A	0.853428	1.02915
TNF.knee_hip	ATG4B	0.795936	0.992585
TNF.knee_hip	ATG4C	0.035463	1.26902
TNF.knee_hip	ATG4D	0.911797	0.951097
TNF.knee_hip	ATG5	0.739364	1.00073
TNF.knee_hip	ATG7	0.578742	1.0485
TNF.knee_hip	ATG9A	0.481251	0.969969
TNF.knee_hip	ATG9B	0.579177	0.709525
TNF.knee_hip	ATIC	0.528849	1.08472
TNF.knee_hip	ATL1	0.0114962	1.44763
TNF.knee_hip	ATL2	0.00519604	1.30864
TNF.knee_hip	ATL3	0.123005	1.09507
TNF.knee_hip	ATM	0.190316	1.10402
TNF.knee_hip	ATMIN	0.247451	1.00156
TNF.knee_hip	ATN1	0.481251	1.03076
TNF.knee_hip	ATOH1	0.36812	0.909214
TNF.knee_hip	ATOH7	0.0734632	1.37162
TNF.knee_hip	ATOH8	0.0089307	1.73068
TNF.knee_hip	ATOX1	0.435872	1.12875
TNF.knee_hip	ATP10A	0.217563	0.801881
TNF.knee_hip	ATP10D	0.14314	0.771464
TNF.knee_hip	ATP11A	0.911797	1.00013
TNF.knee_hip	ATP11B	0.481251	0.985492
TNF.knee_hip	ATP11C	0.0089307	1.26884
TNF.knee_hip	ATP12A	0.36812	1.10014
TNF.knee_hip	ATP13A1	0.630529	1.01655
TNF.knee_hip	ATP13A2	0.075256	0.845666
TNF.knee_hip	ATP13A3	0.0288056	0.690903
TNF.knee_hip	ATP13A4	0.654826	0.812944
TNF.knee_hip	ATP1A1	0.684211	1.04784
TNF.knee_hip	ATP1A1-AS1	0.0892096	1.29318
TNF.knee_hip	ATP1A2	0.161815	1.72883
TNF.knee_hip	ATP1A3	0.481251	1.37576
TNF.knee_hip	ATP1B1	0.314999	1.23682
TNF.knee_hip	ATP1B2	0.272314	0.753961
TNF.knee_hip	ATP1B3	0.739364	0.979242
TNF.knee_hip	ATP23	0.435872	1.20754
TNF.knee_hip	ATP2A1	0.630529	1.05193
TNF.knee_hip	ATP2A1-AS1	0.279861	1.32461
TNF.knee_hip	ATP2A2	0.578742	1.03365
TNF.knee_hip	ATP2A3	0.853428	0.724829
TNF.knee_hip	ATP2B1	0.165494	1.27044
TNF.knee_hip	ATP2B1-AS1	0.217563	1.24968
TNF.knee_hip	ATP2B2	0.14314	0.570685
TNF.knee_hip	ATP2B3	0.901221	0.999565
TNF.knee_hip	ATP2B4	0.739364	1.03551
TNF.knee_hip	ATP2C1	0.435872	1.02691
TNF.knee_hip	ATP2C2	0.279559	0.733188
TNF.knee_hip	ATP2C2-AS1	0.035463	1.56258
TNF.knee_hip	ATP4A	0.168078	1.19975
TNF.knee_hip	ATP5F1A	0.352681	1.08447
TNF.knee_hip	ATP5F1B	0.528849	1.06172
TNF.knee_hip	ATP5F1C	0.853428	1.00796
TNF.knee_hip	ATP5F1D	0.279861	1.12527
TNF.knee_hip	ATP5F1E	0.684211	1.04593
TNF.knee_hip	ATP5IF1	0.0524259	1.14728
TNF.knee_hip	ATP5MC1	0.911797	1.10215
TNF.knee_hip	ATP5MC2	0.0892096	1.1079
TNF.knee_hip	ATP5MC3	0.970512	1.01453
TNF.knee_hip	ATP5MD	0.352681	1.06746
TNF.knee_hip	ATP5ME	0.739364	1.02648
TNF.knee_hip	ATP5MF	0.528849	1.07314
TNF.knee_hip	ATP5MF-PTCD1	0.312682	1.97808
TNF.knee_hip	ATP5MG	0.435872	1.09899
TNF.knee_hip	ATP5MGL	0.168078	0.833541
TNF.knee_hip	ATP5MPL	0.352681	1.064
TNF.knee_hip	ATP5PB	0.352681	1.09876
TNF.knee_hip	ATP5PD	0.314999	1.1223
TNF.knee_hip	ATP5PF	0.684211	1.08648
TNF.knee_hip	ATP5PO	0.247451	1.07922
TNF.knee_hip	ATP6AP1	0.247451	1.05686
TNF.knee_hip	ATP6AP1L	0.075256	1.34033
TNF.knee_hip	ATP6AP2	0.314999	1.08028
TNF.knee_hip	ATP6V0A1	0.578742	0.88527
TNF.knee_hip	ATP6V0A2	0.247451	0.891148
TNF.knee_hip	ATP6V0A4	0.518431	1.33476
TNF.knee_hip	ATP6V0B	0.123005	0.889525
TNF.knee_hip	ATP6V0C	0.911797	0.991457
TNF.knee_hip	ATP6V0CP3	0.54467	1.07238
TNF.knee_hip	ATP6V0D1	0.739364	0.965414
TNF.knee_hip	ATP6V0D2	0.494665	0.494977
TNF.knee_hip	ATP6V0E1	0.684211	1.008
TNF.knee_hip	ATP6V0E2	0.00150469	1.33609
TNF.knee_hip	ATP6V0E2-AS1	0.279861	1.23544
TNF.knee_hip	ATP6V1A	0.684211	1.04253
TNF.knee_hip	ATP6V1B1	0.684211	0.905693
TNF.knee_hip	ATP6V1B1-AS1	0.241145	0.697599
TNF.knee_hip	ATP6V1B2	0.352681	0.897597
TNF.knee_hip	ATP6V1C1	0.630529	0.940975
TNF.knee_hip	ATP6V1C2	0.881536	1.0833
TNF.knee_hip	ATP6V1D	0.528849	0.951516
TNF.knee_hip	ATP6V1E1	0.684211	0.997304
TNF.knee_hip	ATP6V1E2	0.217563	1.16072
TNF.knee_hip	ATP6V1F	0.970512	0.982932
TNF.knee_hip	ATP6V1FNB	0.190316	1.26094
TNF.knee_hip	ATP6V1G1	0.165494	0.883875
TNF.knee_hip	ATP6V1G2	0.0524259	2.01927
TNF.knee_hip	ATP6V1G2-DDX39B	0.970512	1.07008
TNF.knee_hip	ATP6V1G3	1	1.00022
TNF.knee_hip	ATP6V1H	0.684211	1.02104
TNF.knee_hip	ATP7A	1	1.00545
TNF.knee_hip	ATP7B	1	1.03578
TNF.knee_hip	ATP8A1	0.0432571	0.643486
TNF.knee_hip	ATP8A2	0.0277727	0.384511
TNF.knee_hip	ATP8B1	0.853428	1.00988
TNF.knee_hip	ATP8B2	0.528849	1.04561
TNF.knee_hip	ATP8B3	0.0089307	2.09922
TNF.knee_hip	ATP8B4	0.0089307	1.87347
TNF.knee_hip	ATP8B5P	0.852136	0.825986
TNF.knee_hip	ATP9A	0.393048	1.08836
TNF.knee_hip	ATP9B	0.393048	1.0662
TNF.knee_hip	ATPAF1	0.684211	1.07333
TNF.knee_hip	ATPAF2	0.352681	1.05233
TNF.knee_hip	ATPSCKMT	0.217563	1.12205
TNF.knee_hip	ATR	0.911797	1.0359
TNF.knee_hip	ATRAID	0.0630128	1.10925
TNF.knee_hip	ATRIP	0.14314	1.19678
TNF.knee_hip	ATRIP-TREX1	1	0.970616
TNF.knee_hip	ATRN	0.217563	1.12475
TNF.knee_hip	ATRNL1	0.795936	0.781401
TNF.knee_hip	ATRX	0.630529	1.02476
TNF.knee_hip	ATXN1	0.970512	1.01075
TNF.knee_hip	ATXN1-AS1	0.739364	1.10185
TNF.knee_hip	ATXN10	0.970512	1.01988
TNF.knee_hip	ATXN1L	0.578742	0.984296
TNF.knee_hip	ATXN2	0.435872	1.07149
TNF.knee_hip	ATXN2-AS	0.262744	1.2205
TNF.knee_hip	ATXN2L	0.853428	0.987098
TNF.knee_hip	ATXN3	0.0089307	1.2079
TNF.knee_hip	ATXN7	0.075256	1.10801
TNF.knee_hip	ATXN7L1	0.481251	1.06318
TNF.knee_hip	ATXN7L2	0.911797	0.987686
TNF.knee_hip	ATXN7L3	0.911797	0.984077
TNF.knee_hip	ATXN7L3B	0.684211	1.01289
TNF.knee_hip	AUH	0.075256	1.21237
TNF.knee_hip	AUNIP	0.190316	1.28308
TNF.knee_hip	AUP1	0.393048	0.958232
TNF.knee_hip	AURKA	0.00105003	2.1101
TNF.knee_hip	AURKAIP1	0.352681	1.11346
TNF.knee_hip	AURKAP1	0.970512	0.903982
TNF.knee_hip	AURKB	0.0432571	1.56395
TNF.knee_hip	AURKC	0.970512	1.10694
TNF.knee_hip	AUTS2	0.684211	1.05067
TNF.knee_hip	AVEN	0.393048	0.960697
TNF.knee_hip	AVIL	0.481251	1.14075
TNF.knee_hip	AVL9	0.393048	0.894719
TNF.knee_hip	AVPI1	0.481251	1.06468
TNF.knee_hip	AVPR1A	1	1.00012
TNF.knee_hip	AVPR1B	1	0.999984
TNF.knee_hip	AVPR2	0.36812	1.10023
TNF.knee_hip	AWAT2	0.179854	0.733149
TNF.knee_hip	AXDND1	0.469315	0.902453
TNF.knee_hip	AXIN1	0.393048	0.960888
TNF.knee_hip	AXIN2	0.314999	1.11891
TNF.knee_hip	AXL	0.0185434	1.1934
TNF.knee_hip	AZGP1	0.36812	1.09995
TNF.knee_hip	AZI2	0.123005	1.13746
TNF.knee_hip	AZIN1	0.970512	0.98578
TNF.knee_hip	AZIN1-AS1	0.435872	1.2613
TNF.knee_hip	AZIN2	0.684211	1.06971
TNF.knee_hip	AZU1	0.670405	1.08818
TNF.knee_hip	B2M	0.970512	1.02656
TNF.knee_hip	B3GALNT1	0.217563	1.26444
TNF.knee_hip	B3GALNT2	0.578742	1.04327
TNF.knee_hip	B3GALT1	0.0636223	0.433304
TNF.knee_hip	B3GALT2	0.165494	1.5179
TNF.knee_hip	B3GALT4	0.630529	1.08231
TNF.knee_hip	B3GALT5	0.247451	1.75024
TNF.knee_hip	B3GALT5-AS1	0.808543	0.731205
TNF.knee_hip	B3GALT6	0.795936	1.047
TNF.knee_hip	B3GAT1	0.168078	1.20009
TNF.knee_hip	B3GAT2	0.0149314	1.4991
TNF.knee_hip	B3GAT3	0.739364	1.08405
TNF.knee_hip	B3GLCT	0.911797	0.975476
TNF.knee_hip	B3GNT10	0.279861	1.13971
TNF.knee_hip	B3GNT2	0.279861	0.703753
TNF.knee_hip	B3GNT4	0.362081	0.891043
TNF.knee_hip	B3GNT5	0.247451	0.48712
TNF.knee_hip	B3GNT6	1	0.999968
TNF.knee_hip	B3GNT7	0.705351	1.59858
TNF.knee_hip	B3GNT8	0.0432571	1.43986
TNF.knee_hip	B3GNT9	0.190316	1.13459
TNF.knee_hip	B3GNTL1	0.0185434	1.30155
TNF.knee_hip	B4GALNT1	0.911797	0.940389
TNF.knee_hip	B4GALNT2	0.0403315	0.478757
TNF.knee_hip	B4GALNT3	0.190316	1.57062
TNF.knee_hip	B4GALNT4	0.853428	0.913791
TNF.knee_hip	B4GALT1	0.314999	1.08136
TNF.knee_hip	B4GALT1-AS1	0.630529	1.02278
TNF.knee_hip	B4GALT2	0.911797	0.999992
TNF.knee_hip	B4GALT3	0.393048	0.890836
TNF.knee_hip	B4GALT4	0.0630128	1.22146
TNF.knee_hip	B4GALT5	0.217563	1.08208
TNF.knee_hip	B4GALT6	0.739364	1.04104
TNF.knee_hip	B4GALT7	0.684211	1.03927
TNF.knee_hip	B4GAT1	0.14314	1.18646
TNF.knee_hip	B9D1	0.0524259	1.27414
TNF.knee_hip	B9D2	0.0524259	1.18312
TNF.knee_hip	BAALC	0.00287947	0.510882
TNF.knee_hip	BAALC-AS1	0.423849	1.16081
TNF.knee_hip	BAALC-AS2	1	0.91829
TNF.knee_hip	BAAT	0.875876	0.946162
TNF.knee_hip	BABAM1	0.0892096	1.1285
TNF.knee_hip	BABAM2	0.279861	1.17193
TNF.knee_hip	BABAM2-AS1	0.123005	1.20801
TNF.knee_hip	BACE1	0.105122	1.12426
TNF.knee_hip	BACE1-AS	0.105122	1.22947
TNF.knee_hip	BACE2	0.630529	1.06755
TNF.knee_hip	BACH1	0.190316	0.748043
TNF.knee_hip	BACH1-IT2	1	1.13809
TNF.knee_hip	BACH2	0.352681	1.60681
TNF.knee_hip	BAD	0.435872	1.07892
TNF.knee_hip	BAG1	0.528849	1.03352
TNF.knee_hip	BAG2	0.352681	0.955066
TNF.knee_hip	BAG3	0.795936	0.975204
TNF.knee_hip	BAG4	0.0185434	1.12311
TNF.knee_hip	BAG5	0.911797	1.00294
TNF.knee_hip	BAG6	0.684211	1.02863
TNF.knee_hip	BAGE4	0.36812	0.909154
TNF.knee_hip	BAHCC1	0.911797	1.10231
TNF.knee_hip	BAHD1	0.105122	1.10184
TNF.knee_hip	BAIAP2	1	0.968721
TNF.knee_hip	BAIAP2-DT	0.0630128	1.27419
TNF.knee_hip	BAIAP2L1	0.0630128	0.736311
TNF.knee_hip	BAIAP2L2	0.217563	1.29005
TNF.knee_hip	BAIAP3	0.314999	1.19738
TNF.knee_hip	BAK1	0.853428	0.950453
TNF.knee_hip	BAMBI	0.00105003	1.47524
TNF.knee_hip	BANF1	0.217563	1.11668
TNF.knee_hip	BANK1	0.528849	1.15571
TNF.knee_hip	BANP	0.853428	0.971248
TNF.knee_hip	BAP1	0.190316	1.06088
TNF.knee_hip	BARD1	0.279861	1.25589
TNF.knee_hip	BARX1	0.00208924	3.47019
TNF.knee_hip	BARX1-DT	0.168078	1.19961
TNF.knee_hip	BARX2	1	1.00005
TNF.knee_hip	BASP1	0.481251	1.04612
TNF.knee_hip	BASP1-AS1	0.911797	0.786585
TNF.knee_hip	BATF	0.062026	0.42981
TNF.knee_hip	BATF2	0.528849	1.75522
TNF.knee_hip	BATF3	0.970512	0.854663
TNF.knee_hip	BAX	0.314999	1.07031
TNF.knee_hip	BAZ1A	0.481251	0.86403
TNF.knee_hip	BAZ1B	0.739364	1.06295
TNF.knee_hip	BAZ2A	0.217563	1.10363
TNF.knee_hip	BAZ2B	0.684211	1.05189
TNF.knee_hip	BBC3	0.853428	1.02327
TNF.knee_hip	BBIP1	0.352681	1.07693
TNF.knee_hip	BBOF1	0.435872	1.07736
TNF.knee_hip	BBOX1	0.36812	1.20012
TNF.knee_hip	BBOX1-AS1	0.352681	1.22664
TNF.knee_hip	BBS1	0.247451	1.11105
TNF.knee_hip	BBS10	0.481251	1.06496
TNF.knee_hip	BBS12	0.314999	1.09007
TNF.knee_hip	BBS2	0.035463	1.20914
TNF.knee_hip	BBS4	0.970512	1.01494
TNF.knee_hip	BBS5	0.217563	1.14403
TNF.knee_hip	BBS7	0.911797	1.00699
TNF.knee_hip	BBS9	0.393048	0.937999
TNF.knee_hip	BBX	0.853428	1.00424
TNF.knee_hip	BCAM	0.0232306	1.93445
TNF.knee_hip	BCAN	0.179854	1.33333
TNF.knee_hip	BCAP29	1	1.01168
TNF.knee_hip	BCAP31	0.217563	1.0832
TNF.knee_hip	BCAR1	0.217563	0.901304
TNF.knee_hip	BCAR3	0.481251	1.08506
TNF.knee_hip	BCAS1	0.596563	1.19572
TNF.knee_hip	BCAS2	0.352681	1.08737
TNF.knee_hip	BCAS3	0.0630128	1.22963
TNF.knee_hip	BCAS4	0.911797	0.976261
TNF.knee_hip	BCAT1	0.00105003	0.697301
TNF.knee_hip	BCAT2	0.578742	1.07176
TNF.knee_hip	BCCIP	0.352681	1.08429
TNF.knee_hip	BCDIN3D	0.393048	0.938581
TNF.knee_hip	BCDIN3D-AS1	0.165494	1.43531
TNF.knee_hip	BCHE	0.103589	2.10185
TNF.knee_hip	BCKDHA	0.190316	1.07061
TNF.knee_hip	BCKDHB	0.0232306	1.29511
TNF.knee_hip	BCKDK	0.578742	1.07224
TNF.knee_hip	BCL10	0.393048	0.797012
TNF.knee_hip	BCL11A	0.169731	1.39824
TNF.knee_hip	BCL11B	0.0819837	0.367424
TNF.knee_hip	BCL2	0.165494	1.33028
TNF.knee_hip	BCL2A1	0.190316	1.32205
TNF.knee_hip	BCL2L1	0.247451	1.07995
TNF.knee_hip	BCL2L10	0.341312	1.21514
TNF.knee_hip	BCL2L11	0.911797	1.18258
TNF.knee_hip	BCL2L12	0.0630128	1.29086
TNF.knee_hip	BCL2L13	0.435872	1.05766
TNF.knee_hip	BCL2L14	0.728051	0.928936
TNF.knee_hip	BCL2L15	0.426659	0.832878
TNF.knee_hip	BCL2L2	0.393048	1.05147
TNF.knee_hip	BCL2L2-PABPN1	1	0.889455
TNF.knee_hip	BCL3	0.0288056	1.27109
TNF.knee_hip	BCL6	1	0.878343
TNF.knee_hip	BCL6B	0.190316	1.36185
TNF.knee_hip	BCL7A	0.247451	1.13644
TNF.knee_hip	BCL7B	0.739364	0.93623
TNF.knee_hip	BCL7C	0.217563	1.14336
TNF.knee_hip	BCL9	1	1.02808
TNF.knee_hip	BCL9L	0.481251	1.046
TNF.knee_hip	BCLAF1	0.393048	1.06067
TNF.knee_hip	BCLAF3	0.481251	1.08559
TNF.knee_hip	BCO1	0.36812	1.09989
TNF.knee_hip	BCO2	0.818229	0.961619
TNF.knee_hip	BCOR	0.165494	1.1776
TNF.knee_hip	BCORL1	0.0114962	1.24909
TNF.knee_hip	BCR	0.630529	0.998387
TNF.knee_hip	BCRP2	0.650025	0.951296
TNF.knee_hip	BCRP3	0.267544	1.14965
TNF.knee_hip	BCS1L	0.739364	1.08664
TNF.knee_hip	BCYRN1	0.481251	1.16053
TNF.knee_hip	BDH1	0.853428	0.828742
TNF.knee_hip	BDH2	0.190316	1.13218
TNF.knee_hip	BDKRB1	0.0524259	1.38918
TNF.knee_hip	BDKRB2	0.190316	1.40984
TNF.knee_hip	BDNF	0.217563	0.756818
TNF.knee_hip	BDNF-AS	0.853428	0.865173
TNF.knee_hip	BDP1	0.739364	0.953489
TNF.knee_hip	BEAN1	0.279861	2.09279
TNF.knee_hip	BECN1	0.314999	1.05426
TNF.knee_hip	BECN2	0.36812	1.09971
TNF.knee_hip	BEGAIN	0.911797	0.881245
TNF.knee_hip	BEND3	0.105122	0.834083
TNF.knee_hip	BEND4	1	0.999806
TNF.knee_hip	BEND5	0.0434643	1.61329
TNF.knee_hip	BEND6	0.684211	0.992156
TNF.knee_hip	BEND7	0.739364	1.0078
TNF.knee_hip	BEST1	0.435872	1.13768
TNF.knee_hip	BEST2	0.842942	0.947364
TNF.knee_hip	BEST3	0.160392	0.579213
TNF.knee_hip	BEST4	0.247451	1.14764
TNF.knee_hip	BET1	0.393048	1.08923
TNF.knee_hip	BET1L	0.911797	1.01746
TNF.knee_hip	BEX1	0.140316	0.407186
TNF.knee_hip	BEX2	0.528849	0.687441
TNF.knee_hip	BEX3	0.739364	1.04356
TNF.knee_hip	BEX4	0.165494	1.19147
TNF.knee_hip	BEX5	0.790566	0.804229
TNF.knee_hip	BFAR	0.911797	0.9996
TNF.knee_hip	BFSP1	0.0524259	1.28197
TNF.knee_hip	BGLAP	0.728051	0.943137
TNF.knee_hip	BGN	0.795936	0.993086
TNF.knee_hip	BHLHA15	0.795936	0.842366
TNF.knee_hip	BHLHB9	0.795936	0.954167
TNF.knee_hip	BHLHE22	0.968391	1.21012
TNF.knee_hip	BHLHE40	0.578742	0.939303
TNF.knee_hip	BHLHE40-AS1	0.578742	1.01875
TNF.knee_hip	BHLHE41	0.00684146	1.79538
TNF.knee_hip	BHMG1	0.503631	0.916683
TNF.knee_hip	BHMT	0.435872	0.720923
TNF.knee_hip	BHMT2	0.481251	1.08077
TNF.knee_hip	BICC1	0.435872	1.09834
TNF.knee_hip	BICD1	0.190316	0.892007
TNF.knee_hip	BICD2	0.970512	0.983508
TNF.knee_hip	BICDL1	1	0.987027
TNF.knee_hip	BICDL2	0.673505	1.07681
TNF.knee_hip	BICRA	0.123005	1.06883
TNF.knee_hip	BICRAL	0.314999	1.08477
TNF.knee_hip	BID	0.684211	1.05082
TNF.knee_hip	BIK	0.608242	1.00143
TNF.knee_hip	BIN1	0.435872	0.891205
TNF.knee_hip	BIN2	0.503631	1.27814
TNF.knee_hip	BIN3	0.435872	0.914393
TNF.knee_hip	BIN3-IT1	0.381069	1.21806
TNF.knee_hip	BIRC2	0.481251	0.913124
TNF.knee_hip	BIRC3	0.0432571	0.819433
TNF.knee_hip	BIRC5	0.0146896	1.75469
TNF.knee_hip	BIRC6	0.970512	0.975493
TNF.knee_hip	BIRC7	0.686327	0.750332
TNF.knee_hip	BISPR	0.0535419	3.06417
TNF.knee_hip	BIVM	0.970512	0.998848
TNF.knee_hip	BIVM-ERCC5	0.970512	0.97799
TNF.knee_hip	BLACAT1	0.584779	1.58299
TNF.knee_hip	BLCAP	0.279861	1.07132
TNF.knee_hip	BLID	0.211606	0.629299
TNF.knee_hip	BLK	0.208333	2.3323
TNF.knee_hip	BLM	0.528849	1.20624
TNF.knee_hip	BLMH	0.795936	1.03218
TNF.knee_hip	BLNK	0.654826	1.07165
TNF.knee_hip	BLOC1S1	0.739364	1.00221
TNF.knee_hip	BLOC1S1-RDH5	0.362081	1.60202
TNF.knee_hip	BLOC1S2	0.739364	0.958446
TNF.knee_hip	BLOC1S3	0.00684146	1.17984
TNF.knee_hip	BLOC1S4	0.911797	0.94744
TNF.knee_hip	BLOC1S5	0.314999	1.0974
TNF.knee_hip	BLOC1S5-TXNDC5	0.382878	1.12937
TNF.knee_hip	BLOC1S6	0.190316	0.905939
TNF.knee_hip	BLVRA	0.0524259	1.17631
TNF.knee_hip	BLVRB	0.393048	1.11389
TNF.knee_hip	BLZF1	0.279861	1.0674
TNF.knee_hip	BMERB1	0.481251	1.05039
TNF.knee_hip	BMF	0.970512	1.07017
TNF.knee_hip	BMI1	0.481251	0.948944
TNF.knee_hip	BMP1	0.190316	1.11062
TNF.knee_hip	BMP2	0.0089307	0.497521
TNF.knee_hip	BMP2K	0.528849	1.04542
TNF.knee_hip	BMP3	0.21057	0.792644
TNF.knee_hip	BMP4	0.035463	1.57132
TNF.knee_hip	BMP5	0.387013	1.18219
TNF.knee_hip	BMP6	0.970512	1.27384
TNF.knee_hip	BMP7	0.165465	1.15727
TNF.knee_hip	BMP8A	0.578742	1.09847
TNF.knee_hip	BMP8B	0.274222	0.394254
TNF.knee_hip	BMPER	0.435872	0.945731
TNF.knee_hip	BMPR1A	0.528849	1.06811
TNF.knee_hip	BMPR1B	0.739364	0.892403
TNF.knee_hip	BMPR1B-DT	0.846888	0.961913
TNF.knee_hip	BMPR2	0.739364	0.907258
TNF.knee_hip	BMS1	0.970512	0.971923
TNF.knee_hip	BMS1P1	0.578742	1.0576
TNF.knee_hip	BMS1P14	0.165494	0.831642
TNF.knee_hip	BMS1P2	0.630529	1.05988
TNF.knee_hip	BMS1P2-AGAP9	0.123005	1.3393
TNF.knee_hip	BMS1P20	0.528849	1.06315
TNF.knee_hip	BMS1P21	0.969736	0.917156
TNF.knee_hip	BMS1P4	0.630529	1.04522
TNF.knee_hip	BMS1P4-AGAP5	0.0185434	1.38802
TNF.knee_hip	BMT2	0.0432571	1.20765
TNF.knee_hip	BMX	1	1.0009
TNF.knee_hip	BNC1	0.578742	0.826795
TNF.knee_hip	BNC2	0.075256	1.3373
TNF.knee_hip	BNC2-AS1	0.789787	0.933163
TNF.knee_hip	BNIP1	0.190316	1.10644
TNF.knee_hip	BNIP2	0.684211	0.992823
TNF.knee_hip	BNIP3	0.0114962	1.20773
TNF.knee_hip	BNIP3L	0.528849	1.0066
TNF.knee_hip	BNIP5	1	0.916388
TNF.knee_hip	BNIPL	0.471003	1.15629
TNF.knee_hip	BOC	0.435872	0.92266
TNF.knee_hip	BOD1	0.795936	1.0348
TNF.knee_hip	BOD1L1	0.190316	1.10884
TNF.knee_hip	BOK	0.00684146	1.39213
TNF.knee_hip	BOK-AS1	0.442552	1.19986
TNF.knee_hip	BOLA1	0.0892096	1.20401
TNF.knee_hip	BOLA2	0.739364	0.935723
TNF.knee_hip	BOLA2-SMG1P6	0.911797	0.94758
TNF.knee_hip	BOLA2B	1	1.04614
TNF.knee_hip	BOLA3	0.279861	1.16865
TNF.knee_hip	BOLA3-AS1	0.165494	1.26717
TNF.knee_hip	BOP1	0.684211	0.997346
TNF.knee_hip	BORA	0.000487129	1.99462
TNF.knee_hip	BORCS5	0.279861	1.10933
TNF.knee_hip	BORCS6	0.970512	0.96006
TNF.knee_hip	BORCS7	0.393048	1.03574
TNF.knee_hip	BORCS7-ASMT	0.481251	1.09638
TNF.knee_hip	BORCS8	0.14314	1.13114
TNF.knee_hip	BORCS8-MEF2B	0.853428	0.976175
TNF.knee_hip	BPGM	0.911797	0.922422
TNF.knee_hip	BPHL	0.352681	1.09666
TNF.knee_hip	BPI	0.306761	1.37076
TNF.knee_hip	BPIFB4	0.0503309	1.63641
TNF.knee_hip	BPNT1	0.911797	1.01545
TNF.knee_hip	BPTF	0.393048	1.06068
TNF.knee_hip	BRAF	0.911797	0.97262
TNF.knee_hip	BRAP	0.0630128	1.05885
TNF.knee_hip	BRAT1	0.247451	1.07819
TNF.knee_hip	BRCA1	0.795936	1.12902
TNF.knee_hip	BRCA2	0.217563	1.24728
TNF.knee_hip	BRCC3	0.853428	1.05354
TNF.knee_hip	BRD1	0.0630128	1.16116
TNF.knee_hip	BRD2	0.853428	1.01627
TNF.knee_hip	BRD3	0.0432571	1.20137
TNF.knee_hip	BRD3OS	0.528849	1.03882
TNF.knee_hip	BRD4	0.314999	0.998476
TNF.knee_hip	BRD7	0.0146896	1.18353
TNF.knee_hip	BRD8	0.00388621	1.53747
TNF.knee_hip	BRD9	0.352681	1.07101
TNF.knee_hip	BRF1	0.314999	1.11704
TNF.knee_hip	BRF2	0.314999	1.06488
TNF.knee_hip	BRI3	0.279861	0.897728
TNF.knee_hip	BRI3BP	0.481251	0.937399
TNF.knee_hip	BRICD5	0.630529	1.10392
TNF.knee_hip	BRINP1	0.739364	1.12439
TNF.knee_hip	BRINP2	0.831091	0.999372
TNF.knee_hip	BRINP3	0.0934351	1.65776
TNF.knee_hip	BRIP1	0.795936	1.05715
TNF.knee_hip	BRIX1	0.853428	0.950394
TNF.knee_hip	BRK1	0.247451	1.07452
TNF.knee_hip	BRMS1	0.684211	1.07611
TNF.knee_hip	BRMS1L	0.105122	1.20606
TNF.knee_hip	BROX	0.279861	1.0885
TNF.knee_hip	BRPF1	0.739364	0.968977
TNF.knee_hip	BRPF3	0.911797	0.946375
TNF.knee_hip	BRSK1	0.970512	0.976933
TNF.knee_hip	BRSK2	0.435872	0.845841
TNF.knee_hip	BRWD1	0.630529	0.970819
TNF.knee_hip	BRWD1-AS2	0.289737	1.27896
TNF.knee_hip	BRWD3	0.911797	0.993779
TNF.knee_hip	BSCL2	0.578742	1.00677
TNF.knee_hip	BSDC1	0.0630128	1.15153
TNF.knee_hip	BSG	0.578742	1.02432
TNF.knee_hip	BSN	0.0288056	1.51927
TNF.knee_hip	BSN-DT	0.198396	1.24994
TNF.knee_hip	BSND	0.168078	1.39943
TNF.knee_hip	BSPRY	0.101161	1.27707
TNF.knee_hip	BST1	0.630529	0.907743
TNF.knee_hip	BST2	0.075256	3.74973
TNF.knee_hip	BTAF1	0.684211	0.94297
TNF.knee_hip	BTBD1	0.528849	0.960975
TNF.knee_hip	BTBD10	0.853428	0.982797
TNF.knee_hip	BTBD11	0.795936	1.15585
TNF.knee_hip	BTBD16	0.966999	0.999599
TNF.knee_hip	BTBD19	0.314999	0.82096
TNF.knee_hip	BTBD2	0.0630128	1.14181
TNF.knee_hip	BTBD3	0.279861	1.10084
TNF.knee_hip	BTBD6	0.684211	1.05916
TNF.knee_hip	BTBD7	0.970512	1.0222
TNF.knee_hip	BTBD8	0.0892096	1.45668
TNF.knee_hip	BTBD9	0.279861	1.03463
TNF.knee_hip	BTC	0.14314	1.08839
TNF.knee_hip	BTD	0.00684146	1.29475
TNF.knee_hip	BTF3	0.684211	0.986558
TNF.knee_hip	BTF3L4	0.911797	1.0127
TNF.knee_hip	BTG1	0.795936	1.07105
TNF.knee_hip	BTG2	0.0185434	1.17415
TNF.knee_hip	BTG3	0.0892096	1.16506
TNF.knee_hip	BTG3-AS1	0.352681	1.15123
TNF.knee_hip	BTG4	0.562405	1.02005
TNF.knee_hip	BTK	0.871151	1.08164
TNF.knee_hip	BTLA	0.428258	1.1546
TNF.knee_hip	BTN1A1	0.584249	1.08326
TNF.knee_hip	BTN2A1	0.528849	1.03706
TNF.knee_hip	BTN2A2	0.528849	1.10024
TNF.knee_hip	BTN2A3P	0.0630128	1.18467
TNF.knee_hip	BTN3A1	0.217563	1.19332
TNF.knee_hip	BTN3A2	0.123005	1.25177
TNF.knee_hip	BTN3A3	0.14314	1.27374
TNF.knee_hip	BTRC	0.217563	1.11122
TNF.knee_hip	BUB1	0.00388621	1.8358
TNF.knee_hip	BUB1B	0.00519604	1.82883
TNF.knee_hip	BUB1B-PAK6	0.375955	1.38413
TNF.knee_hip	BUB3	0.0432571	1.29173
TNF.knee_hip	BUD13	0.247451	1.10349
TNF.knee_hip	BUD23	0.795936	1.02607
TNF.knee_hip	BUD31	0.739364	1.02882
TNF.knee_hip	BVES	0.393048	1.09726
TNF.knee_hip	BVES-AS1	0.0139833	1.80114
TNF.knee_hip	BYSL	0.352681	0.805113
TNF.knee_hip	BZW1	0.684211	0.963334
TNF.knee_hip	BZW1-AS1	0.393542	0.813932
TNF.knee_hip	BZW2	0.190316	0.821315
TNF.knee_hip	C10orf105	0.00247812	3.40568
TNF.knee_hip	C10orf126	0.908515	0.760462
TNF.knee_hip	C10orf142	1	1.09016
TNF.knee_hip	C10orf143	0.435872	1.07876
TNF.knee_hip	C10orf55	0.795936	1.11619
TNF.knee_hip	C10orf62	0.36812	1.10056
TNF.knee_hip	C10orf67	0.656877	1.11143
TNF.knee_hip	C10orf71	0.36812	0.909031
TNF.knee_hip	C10orf71-AS1	0.36812	0.832034
TNF.knee_hip	C10orf82	0.503631	1.19213
TNF.knee_hip	C10orf88	0.578742	1.03487
TNF.knee_hip	C10orf90	7.57756e-05	0.510592
TNF.knee_hip	C10orf95	0.728051	0.929447
TNF.knee_hip	C11orf1	0.0524259	1.25114
TNF.knee_hip	C11orf21	0.106627	1.3997
TNF.knee_hip	C11orf24	0.247451	1.09898
TNF.knee_hip	C11orf45	0.911797	0.941224
TNF.knee_hip	C11orf49	0.14314	1.094
TNF.knee_hip	C11orf52	0.364166	1.3185
TNF.knee_hip	C11orf53	0.375955	1.23101
TNF.knee_hip	C11orf54	0.739364	0.903471
TNF.knee_hip	C11orf58	0.970512	1.01803
TNF.knee_hip	C11orf65	0.0636223	1.75228
TNF.knee_hip	C11orf68	0.247451	1.11478
TNF.knee_hip	C11orf71	0.14314	1.19895
TNF.knee_hip	C11orf72	0.584779	1.2498
TNF.knee_hip	C11orf80	0.578742	1.12711
TNF.knee_hip	C11orf86	0.232284	1.43098
TNF.knee_hip	C11orf87	0.0432571	0.415348
TNF.knee_hip	C11orf88	0.36812	1.10182
TNF.knee_hip	C11orf91	0.352681	0.896464
TNF.knee_hip	C11orf95	0.352681	0.853683
TNF.knee_hip	C11orf96	0.630529	0.721384
TNF.knee_hip	C11orf97	0.36812	1.09984
TNF.knee_hip	C11orf98	0.739364	0.964471
TNF.knee_hip	C12orf10	0.528849	0.956538
TNF.knee_hip	C12orf29	1	0.981201
TNF.knee_hip	C12orf4	0.970512	1.01343
TNF.knee_hip	C12orf43	0.393048	1.11051
TNF.knee_hip	C12orf45	0.481251	0.940471
TNF.knee_hip	C12orf49	0.853428	0.890403
TNF.knee_hip	C12orf50	0.704396	0.87643
TNF.knee_hip	C12orf54	1	1.00068
TNF.knee_hip	C12orf56	0.578742	1.49858
TNF.knee_hip	C12orf57	0.481251	0.946712
TNF.knee_hip	C12orf60	0.739364	0.969968
TNF.knee_hip	C12orf65	0.000487129	1.38395
TNF.knee_hip	C12orf66	0.630529	0.981582
TNF.knee_hip	C12orf73	0.911797	0.920974
TNF.knee_hip	C12orf75	0.528849	1.0765
TNF.knee_hip	C12orf76	0.352681	1.11753
TNF.knee_hip	C12orf77	1	0.999684
TNF.knee_hip	C13orf46	0.279861	0.792728
TNF.knee_hip	C14orf119	0.630529	1.03442
TNF.knee_hip	C14orf132	0.279861	1.11241
TNF.knee_hip	C14orf178	0.09616	0.669992
TNF.knee_hip	C14orf28	0.247451	0.894452
TNF.knee_hip	C14orf39	0.0238259	2.16021
TNF.knee_hip	C14orf93	0.481251	1.08181
TNF.knee_hip	C15orf39	0.528849	1.04998
TNF.knee_hip	C15orf40	0.970512	1.06071
TNF.knee_hip	C15orf41	0.14314	1.17007
TNF.knee_hip	C15orf48	0.684211	0.748189
TNF.knee_hip	C15orf54	0.909688	1.21657
TNF.knee_hip	C15orf61	0.217563	1.12333
TNF.knee_hip	C15orf62	0.186009	0.833353
TNF.knee_hip	C15orf65	0.247451	1.17913
TNF.knee_hip	C16orf46	0.393048	1.0644
TNF.knee_hip	C16orf58	0.911797	1.00425
TNF.knee_hip	C16orf70	0.630529	1.03457
TNF.knee_hip	C16orf71	0.0185434	1.39293
TNF.knee_hip	C16orf72	0.0892096	0.908216
TNF.knee_hip	C16orf74	0.481251	1.47209
TNF.knee_hip	C16orf86	0.739364	1.02756
TNF.knee_hip	C16orf87	0.739364	0.928383
TNF.knee_hip	C16orf89	0.596563	0.380113
TNF.knee_hip	C16orf91	0.481251	0.967193
TNF.knee_hip	C16orf95	0.314999	1.0863
TNF.knee_hip	C16orf96	0.51494	1.31147
TNF.knee_hip	C17orf100	1	0.979466
TNF.knee_hip	C17orf107	0.528849	0.867686
TNF.knee_hip	C17orf113	0.0836967	0.666453
TNF.knee_hip	C17orf49	0.0089307	1.20807
TNF.knee_hip	C17orf58	0.279861	1.16979
TNF.knee_hip	C17orf64	0.709306	0.721215
TNF.knee_hip	C17orf67	0.314999	1.08717
TNF.knee_hip	C17orf75	0.123005	1.13269
TNF.knee_hip	C17orf78	0.36812	1.10018
TNF.knee_hip	C17orf80	0.739364	0.984184
TNF.knee_hip	C17orf97	0.075256	1.50554
TNF.knee_hip	C17orf98	0.0778725	0.770282
TNF.knee_hip	C18orf21	0.217563	1.10951
TNF.knee_hip	C18orf25	0.684211	0.982286
TNF.knee_hip	C18orf32	0.684211	0.966856
TNF.knee_hip	C18orf54	0.0524259	1.4592
TNF.knee_hip	C18orf63	0.925747	1.22991
TNF.knee_hip	C19orf12	0.123005	1.07207
TNF.knee_hip	C19orf18	0.969736	0.941439
TNF.knee_hip	C19orf25	0.970512	1.04642
TNF.knee_hip	C19orf33	0.171997	0.613586
TNF.knee_hip	C19orf38	0.545199	0.976561
TNF.knee_hip	C19orf44	0.105122	1.15709
TNF.knee_hip	C19orf47	0.970512	1.01051
TNF.knee_hip	C19orf48	0.853428	1.09558
TNF.knee_hip	C19orf53	0.435872	1.01193
TNF.knee_hip	C19orf54	0.035463	1.22026
TNF.knee_hip	C19orf57	0.217563	1.35753
TNF.knee_hip	C19orf71	0.330464	1.18291
TNF.knee_hip	C19orf73	0.853428	0.982592
TNF.knee_hip	C19orf81	0.0766029	0.600691
TNF.knee_hip	C19orf84	0.503631	1.09158
TNF.knee_hip	C1D	0.795936	0.985535
TNF.knee_hip	C1GALT1	0.435872	1.17024
TNF.knee_hip	C1GALT1C1	0.279861	1.10016
TNF.knee_hip	C1GALT1C1L	0.00208924	1.6154
TNF.knee_hip	C1QBP	0.853428	1.01424
TNF.knee_hip	C1QL1	0.0892096	1.26939
TNF.knee_hip	C1QL2	0.87167	0.899975
TNF.knee_hip	C1QL3	0.387013	1.08329
TNF.knee_hip	C1QL4	0.442552	1.23528
TNF.knee_hip	C1QTNF1	0.0185434	1.40992
TNF.knee_hip	C1QTNF1-AS1	0.139868	1.36488
TNF.knee_hip	C1QTNF12	0.0630128	1.67655
TNF.knee_hip	C1QTNF2	0.0892096	1.3818
TNF.knee_hip	C1QTNF3	0.0892096	1.57217
TNF.knee_hip	C1QTNF3-AMACR	0.426659	1.35207
TNF.knee_hip	C1QTNF4	0.39943	1.30904
TNF.knee_hip	C1QTNF5	0.314999	1.16311
TNF.knee_hip	C1QTNF6	0.970512	1.00089
TNF.knee_hip	C1QTNF7	0.214289	1.282
TNF.knee_hip	C1QTNF7-AS1	0.36812	0.908911
TNF.knee_hip	C1QTNF8	0.0349831	1.49957
TNF.knee_hip	C1QTNF9	0.36812	0.908965
TNF.knee_hip	C1QTNF9B	0.36812	1.08635
TNF.knee_hip	C1R	0.970512	1.03163
TNF.knee_hip	C1RL	0.14314	1.23042
TNF.knee_hip	C1RL-AS1	0.528849	1.13233
TNF.knee_hip	C1S	0.528849	1.14907
TNF.knee_hip	C1orf100	0.168078	1.41892
TNF.knee_hip	C1orf109	0.352681	1.1271
TNF.knee_hip	C1orf112	0.035463	1.42801
TNF.knee_hip	C1orf115	0.0288056	1.48255
TNF.knee_hip	C1orf116	0.196253	0.834288
TNF.knee_hip	C1orf122	0.739364	1.04784
TNF.knee_hip	C1orf127	0.375955	1.85537
TNF.knee_hip	C1orf131	0.739364	1.0364
TNF.knee_hip	C1orf158	0.36812	0.908208
TNF.knee_hip	C1orf159	0.0630128	1.174
TNF.knee_hip	C1orf162	1	1.00669
TNF.knee_hip	C1orf167	0.564248	0.937326
TNF.knee_hip	C1orf174	0.190316	1.13714
TNF.knee_hip	C1orf189	0.564248	1.07767
TNF.knee_hip	C1orf198	0.0892096	1.20416
TNF.knee_hip	C1orf21	0.0089307	1.353
TNF.knee_hip	C1orf216	0.481251	1.07723
TNF.knee_hip	C1orf220	0.123005	1.44097
TNF.knee_hip	C1orf226	0.435872	1.33945
TNF.knee_hip	C1orf229	0.381069	0.673606
TNF.knee_hip	C1orf35	0.528849	1.12828
TNF.knee_hip	C1orf43	0.481251	1.00888
TNF.knee_hip	C1orf50	0.684211	0.989643
TNF.knee_hip	C1orf52	0.795936	0.908539
TNF.knee_hip	C1orf53	0.435872	1.11931
TNF.knee_hip	C1orf54	0.393048	1.16533
TNF.knee_hip	C1orf56	0.190316	1.20228
TNF.knee_hip	C1orf61	0.36812	1.1001
TNF.knee_hip	C1orf68	1	1.08218
TNF.knee_hip	C1orf74	0.481251	0.940989
TNF.knee_hip	C1orf94	0.36812	1.10355
TNF.knee_hip	C2	0.684211	1.04478
TNF.knee_hip	C2-AS1	0.36812	0.909079
TNF.knee_hip	C20orf141	0.871151	1.08346
TNF.knee_hip	C20orf144	1	0.918239
TNF.knee_hip	C20orf194	0.0630128	1.1041
TNF.knee_hip	C20orf197	0.393542	0.854981
TNF.knee_hip	C20orf202	0.36812	1.10008
TNF.knee_hip	C20orf204	1	0.930748
TNF.knee_hip	C20orf27	0.190316	1.1675
TNF.knee_hip	C20orf96	0.435872	1.06122
TNF.knee_hip	C21orf58	0.0432571	1.36024
TNF.knee_hip	C21orf62	0.36812	1.1001
TNF.knee_hip	C21orf62-AS1	0.449521	1.09926
TNF.knee_hip	C21orf91	0.739364	0.959419
TNF.knee_hip	C22orf15	0.878229	0.90296
TNF.knee_hip	C22orf23	0.630529	1.16321
TNF.knee_hip	C22orf24	0.469315	0.805675
TNF.knee_hip	C22orf31	0.244033	1.25248
TNF.knee_hip	C22orf34	0.36812	0.90891
TNF.knee_hip	C22orf39	0.105122	1.13075
TNF.knee_hip	C22orf46	0.00519604	1.24876
TNF.knee_hip	C2CD2	0.247451	1.1045
TNF.knee_hip	C2CD2L	0.123005	0.842917
TNF.knee_hip	C2CD3	0.314999	0.990688
TNF.knee_hip	C2CD4A	0.970512	0.67429
TNF.knee_hip	C2CD4B	0.739364	0.783733
TNF.knee_hip	C2CD4C	0.214289	1.41643
TNF.knee_hip	C2CD4D	1	1.00009
TNF.knee_hip	C2CD4D-AS1	0.314999	1.04566
TNF.knee_hip	C2CD5	0.14314	1.19748
TNF.knee_hip	C2CD6	0.393048	1.18148
TNF.knee_hip	C2orf15	0.848981	0.997666
TNF.knee_hip	C2orf16	0.105122	0.734397
TNF.knee_hip	C2orf27A	0.481251	0.845522
TNF.knee_hip	C2orf27B	0.118291	0.533081
TNF.knee_hip	C2orf42	0.970512	0.939777
TNF.knee_hip	C2orf49	0.853428	0.99053
TNF.knee_hip	C2orf50	0.443631	1.32977
TNF.knee_hip	C2orf66	0.352681	1.19612
TNF.knee_hip	C2orf68	0.279861	1.13189
TNF.knee_hip	C2orf69	0.0146896	1.2897
TNF.knee_hip	C2orf72	0.935626	1.11775
TNF.knee_hip	C2orf73	0.0386019	1.40031
TNF.knee_hip	C2orf74	0.739364	0.908072
TNF.knee_hip	C2orf76	0.314999	1.06882
TNF.knee_hip	C2orf78	1	0.999997
TNF.knee_hip	C2orf81	0.279861	1.16181
TNF.knee_hip	C2orf88	0.00388621	2.16761
TNF.knee_hip	C2orf92	0.849884	1.01676
TNF.knee_hip	C3	0.123005	1.52776
TNF.knee_hip	C3AR1	0.79126	0.925256
TNF.knee_hip	C3orf14	0.075256	1.17723
TNF.knee_hip	C3orf18	0.247451	1.12705
TNF.knee_hip	C3orf20	0.503631	0.915026
TNF.knee_hip	C3orf33	0.911797	0.926944
TNF.knee_hip	C3orf35	0.795936	0.968581
TNF.knee_hip	C3orf36	1	1.09058
TNF.knee_hip	C3orf38	0.853428	1.02135
TNF.knee_hip	C3orf52	0.00684146	0.657578
TNF.knee_hip	C3orf62	0.314999	1.04045
TNF.knee_hip	C3orf67	0.035463	1.22137
TNF.knee_hip	C3orf67-AS1	1	0.928504
TNF.knee_hip	C3orf70	0.0138754	0.392508
TNF.knee_hip	C3orf80	0.630529	0.863489
TNF.knee_hip	C4A	1	1.13971
TNF.knee_hip	C4B	0.300986	0.56115
TNF.knee_hip	C4BPA	0.168078	1.20056
TNF.knee_hip	C4BPB	0.36812	1.10014
TNF.knee_hip	C4B_2	0.898163	0.830723
TNF.knee_hip	C4orf19	0.168078	1.19926
TNF.knee_hip	C4orf3	0.314999	1.07811
TNF.knee_hip	C4orf33	7.57756e-05	1.61955
TNF.knee_hip	C4orf36	0.00113064	1.92131
TNF.knee_hip	C4orf46	0.190316	1.29707
TNF.knee_hip	C4orf47	0.795936	0.981541
TNF.knee_hip	C4orf48	0.279861	1.17953
TNF.knee_hip	C4orf54	0.168078	0.833064
TNF.knee_hip	C5	0.00105003	1.5323
TNF.knee_hip	C5-OT1	0.728051	1.16882
TNF.knee_hip	C5AR1	0.0630128	3.3653
TNF.knee_hip	C5AR2	1	1.31252
TNF.knee_hip	C5orf15	0.075256	1.14856
TNF.knee_hip	C5orf17	0.569295	0.386154
TNF.knee_hip	C5orf22	0.795936	1.00639
TNF.knee_hip	C5orf24	0.0630128	0.873673
TNF.knee_hip	C5orf34	0.123005	1.3118
[truncated: 121,035 more rows]

## Sheet: WithinJointsBetweenTreatments
Joint	feature	pval	control	TNF	contol_pseudo	TNF_pseudo	FC
hand	A1BG	0.232422	36.1261	28.4068	37.1261	29.4068	0.792079
hand	A1BG-AS1	0.193359	47.567	41.911	48.567	42.911	0.883542
hand	A1CF	1	0.100029	0	1.10003	1	0.909067
hand	A2M	0.0371094	13.1541	9.33267	14.1541	10.3327	0.730013
hand	A2M-AS1	0.0136719	15.5372	9.38343	16.5372	10.3834	0.627883
hand	A2ML1	1	0.222854	0	1.22285	1	0.817759
hand	A3GALT2	1	0.0994299	0	1.09943	1	0.909562
hand	A4GALT	0.00195312	1020.17	2606.75	1021.17	2607.75	2.5537
hand	AAAS	0.492188	850.426	809.655	851.426	810.655	0.952114
hand	AACS	0.0273438	813.518	943.312	814.518	944.312	1.15935
hand	AADAC	0.528612	2.60184	2.10378	3.60184	3.10378	0.861722
hand	AADACL2-AS1	0.371093	0.199175	0	1.19918	1	0.833906
hand	AADACP1	0.789268	0.300701	0.50141	1.3007	1.50141	1.15431
hand	AADAT	0.0371094	167.873	131.551	168.873	132.551	0.784914
hand	AAGAB	0.193359	974.085	1073.19	975.085	1074.19	1.10163
hand	AAK1	0.921875	1882.31	1930.21	1883.31	1931.21	1.02543
hand	AAMDC	0.769531	144.747	141.393	145.747	142.393	0.976993
hand	AAMP	1	1726.62	1746.93	1727.62	1747.93	1.01176
hand	AANAT	1	0.108287	0	1.10829	1	0.902294
hand	AAR2	0.769531	981.318	1033.68	982.318	1034.68	1.0533
hand	AARD	0.286321	3.00046	1.80059	4.00046	2.80059	0.700068
hand	AARS1	0.00195312	5299.84	4201.99	5300.84	4202.99	0.792892
hand	AARS2	0.845703	539.999	534.251	540.999	535.251	0.989375
hand	AARSD1	0.322266	467.564	441.367	468.564	442.367	0.944091
hand	AASDH	0.375	195.806	182.322	196.806	183.322	0.931485
hand	AASDHPPT	0.556641	847.878	824.607	848.878	825.607	0.972586
hand	AASS	0.160156	276.968	307.424	277.968	308.424	1.10957
hand	AATF	1	1196.35	1206.44	1197.35	1207.44	1.00843
hand	AATK	0.556641	1.40419	1.20247	2.40419	2.20247	0.916095
hand	ABALON	0.155132	0.998221	1.49954	1.99822	2.49954	1.25088
hand	ABAT	0.105469	117.283	151.213	118.283	152.213	1.28685
hand	ABCA1	0.769531	1030.12	1168.49	1031.12	1169.49	1.1342
hand	ABCA10	0.00195312	2.00343	12.699	3.00343	13.699	4.56113
hand	ABCA11P	0.322266	64.76	57.2152	65.76	58.2152	0.885268
hand	ABCA12	0.00585938	3.50186	10.3395	4.50186	11.3395	2.51884
hand	ABCA13	0.00195312	202.213	335.046	203.213	336.046	1.65366
hand	ABCA17P	0.833635	0.700418	0.699482	1.70042	1.69948	0.99945
hand	ABCA2	0.160156	1967.45	1802.92	1968.45	1803.92	0.916412
hand	ABCA3	0.00976562	125.283	89.4835	126.283	90.4835	0.716516
hand	ABCA4	0.322266	16.1194	17.6055	17.1194	18.6055	1.08681
hand	ABCA5	0.00195312	133.514	334.326	134.514	335.326	2.49287
hand	ABCA6	0.921875	62.9081	58.0876	63.9081	59.0876	0.924572
hand	ABCA7	0.0195312	185.862	146.354	186.862	147.354	0.788571
hand	ABCA8	0.130859	71.6135	60.1296	72.6135	61.1296	0.841849
hand	ABCA9	0.160156	37.4638	35.5016	38.4638	36.5016	0.948985
hand	ABCB1	0.193359	3.21409	5.03723	4.21409	6.03723	1.43263
hand	ABCB10	0.556641	631.212	667.899	632.212	668.899	1.05803
hand	ABCB11	0.799846	1.48879	0.904562	2.48879	1.90456	0.765257
hand	ABCB4	0.0195312	32.4389	19.2412	33.4389	20.2412	0.605317
hand	ABCB5	1	0.76597	0.645363	1.76597	1.64536	0.931705
hand	ABCB6	0.00390625	675.023	548.466	676.023	549.466	0.812793
hand	ABCB7	0.322266	302.102	284.558	303.102	285.558	0.942119
hand	ABCB8	0.769531	984.711	975.617	985.711	976.617	0.990774
hand	ABCB9	0.00390625	176.164	118.544	177.164	119.544	0.674763
hand	ABCC1	0.0839844	4886.01	5160.36	4887.01	5161.36	1.05614
hand	ABCC10	0.695312	850.139	860.015	851.139	861.015	1.0116
hand	ABCC11	0.0644531	3.39289	2.40487	4.39289	3.40487	0.775087
hand	ABCC12	0.075927	2.50355	0.70094	3.50355	1.70094	0.485491
hand	ABCC2	0.130859	22.7298	14.1966	23.7298	15.1966	0.6404
hand	ABCC3	0.00195312	254.327	337.551	255.327	338.551	1.32595
hand	ABCC4	0.275391	803.575	874.437	804.575	875.437	1.08807
hand	ABCC5	0.00976562	565.839	467.216	566.839	468.216	0.826013
hand	ABCC6	0.275391	4.9336	2.82871	5.9336	3.82871	0.645258
hand	ABCC6P1	0.371093	0.200121	0	1.20012	1	0.83325
hand	ABCC6P2	0.0934925	0.951497	0.303469	1.9515	1.30347	0.667933
hand	ABCC9	0.0273438	179.146	137.917	180.146	138.917	0.771135
hand	ABCD1	0.00195312	646.888	496.288	647.888	497.288	0.767552
hand	ABCD2	0.0591721	1.30139	0.299948	2.30139	1.29995	0.564852
hand	ABCD3	0.695312	966.602	993.346	967.602	994.346	1.02764
hand	ABCD4	0.492188	400.127	382.866	401.127	383.866	0.956969
hand	ABCE1	0.845703	3110.51	3025.33	3111.51	3026.33	0.972624
hand	ABCF1	0.00195312	2620.33	3880.11	2621.33	3881.11	1.48059
hand	ABCF2	0.845703	1740.23	1772.81	1741.23	1773.81	1.01871
hand	ABCF3	0.921875	1152.16	1186.24	1153.16	1187.24	1.02955
hand	ABCG1	0.431641	4.8718	2.61455	5.8718	3.61455	0.615577
hand	ABCG2	0.00390625	11.7887	24.2644	12.7887	25.2644	1.97553
hand	ABCG4	0.105469	3.82523	2.43802	4.82523	3.43802	0.712509
hand	ABCG8	1	0.100036	0	1.10004	1	0.909062
hand	ABHD1	0.589639	0.796848	0.200681	1.79685	1.20068	0.668215
hand	ABHD10	0.322266	725.312	686.155	726.312	687.155	0.946087
hand	ABHD11	0.0273438	238.71	184.588	239.71	185.588	0.77422
hand	ABHD11-AS1	0.492188	7.59429	8.43273	8.59429	9.43273	1.09756
hand	ABHD12	0.695312	1029.76	1018.42	1030.76	1019.42	0.988998
hand	ABHD12B	1	0.100456	0	1.10046	1	0.908714
hand	ABHD13	0.0195312	482.472	539.197	483.472	540.197	1.11733
hand	ABHD14A	0.130859	225.522	198.555	226.522	199.555	0.88095
hand	ABHD14A-ACY1	0.905695	4.53139	3.79737	5.53139	4.79737	0.8673
hand	ABHD14B	0.232422	1003.16	904.275	1004.16	905.275	0.901526
hand	ABHD15	0.0644531	411.764	373.176	412.764	374.176	0.906512
hand	ABHD16A	0.00195312	600.231	778.601	601.231	779.601	1.29667
hand	ABHD16B	0.672604	0.499345	0.50004	1.49935	1.50004	1.00046
hand	ABHD17A	1	1554.19	1555.97	1555.19	1556.97	1.00114
hand	ABHD17B	0.0488281	326.976	380.613	327.976	381.613	1.16354
hand	ABHD17C	0.375	459.262	497.856	460.262	498.856	1.08385
hand	ABHD18	0.695312	132.229	135.716	133.229	136.716	1.02618
hand	ABHD2	0.0644531	8936.57	6800.92	8937.57	6801.92	0.761048
hand	ABHD3	0.0136719	104.193	128.379	105.193	129.379	1.22993
hand	ABHD4	0.00195312	1539.65	1014.24	1540.65	1015.24	0.658967
hand	ABHD5	1	1310.43	1314.45	1311.43	1315.45	1.00306
hand	ABHD6	0.0136719	181.526	146.733	182.526	147.733	0.80938
hand	ABHD8	0.232422	282.045	256.396	283.045	257.396	0.909381
hand	ABI1	0.00195312	1474.19	2181.26	1475.19	2182.26	1.4793
hand	ABI2	0.0371094	1195.17	1045.26	1196.17	1046.26	0.874672
hand	ABI3	0.726286	1.14586	1.85686	2.14586	2.85686	1.33134
hand	ABI3BP	0.0371094	9128.22	10118.3	9129.22	10119.3	1.10845
hand	ABITRAM	0.769531	340.091	336.818	341.091	337.818	0.990404
hand	ABL1	0.00195312	6161.75	7616.35	6162.75	7617.35	1.23603
hand	ABL2	0.00976562	2787.09	3403	2788.09	3404	1.22091
hand	ABLIM1	0.00195312	597.7	414.323	598.7	415.323	0.693709
hand	ABLIM2	0.00390625	6.02723	1.88179	7.02723	2.88179	0.410089
hand	ABLIM3	0.375	1386.44	1327.98	1387.44	1328.98	0.957859
hand	ABR	0.00585938	4786.57	6737.34	4787.57	6738.34	1.40747
hand	ABRACL	0.193359	395.614	432.054	396.614	433.054	1.09188
hand	ABRAXAS1	0.00585938	345.374	253.874	346.374	254.874	0.735833
hand	ABRAXAS2	0.160156	566.78	622.034	567.78	623.034	1.09732
hand	ABT1	0.160156	463.044	512.405	464.044	513.405	1.10637
hand	ABTB1	0.275391	258.827	227.781	259.827	228.781	0.880513
hand	ABTB2	0.00195312	271.113	629.099	272.113	630.099	2.31558
hand	ACAA1	0.921875	812.129	817.268	813.129	818.268	1.00632
hand	ACAA2	0.232422	1282.63	1178.84	1283.63	1179.84	0.919145
hand	ACACA	0.0488281	2393.69	2118.17	2394.69	2119.17	0.884946
hand	ACACB	0.0136719	151.528	111.924	152.528	112.924	0.740354
hand	ACAD10	0.0839844	329.143	279.054	330.143	280.054	0.84828
hand	ACAD11	0.275391	342.752	315.489	343.752	316.489	0.920689
hand	ACAD8	0.921875	321.67	324.811	322.67	325.811	1.00973
hand	ACAD9	0.769531	948.241	953.839	949.241	954.839	1.0059
hand	ACADL	0.431641	3.10056	2.60153	4.10056	3.60153	0.878304
hand	ACADM	0.322266	747.686	802.637	748.686	803.637	1.0734
hand	ACADS	0.0488281	184.407	168.37	185.407	169.37	0.913503
hand	ACADSB	0.375	368.576	350.377	369.576	351.377	0.950759
hand	ACADVL	0.130859	5200.05	5780.99	5201.05	5781.99	1.1117
hand	ACAN	0.322266	12304.2	10155.8	12305.2	10156.8	0.825406
hand	ACAP1	0.845703	4.39871	4.70083	5.39871	5.70083	1.05596
hand	ACAP2	0.556641	1692.97	1709.58	1693.97	1710.58	1.00981
hand	ACAP3	0.0273438	793.435	643.171	794.435	644.171	0.810854
hand	ACAT1	0.322266	1306.42	1215.79	1307.42	1216.79	0.93068
hand	ACAT2	0.193359	773.323	875.692	774.323	876.692	1.1322
hand	ACBD3	0.0644531	2292.21	2640.41	2293.21	2641.41	1.15184
hand	ACBD3-AS1	1	0	0.101407	1	1.10141	1.10141
hand	ACBD4	0.105469	77.1654	56.8885	78.1654	57.8885	0.740589
hand	ACBD5	0.375	870.741	930.144	871.741	931.144	1.06814
hand	ACBD6	0.193359	644.59	595.938	645.59	596.938	0.92464
hand	ACBD7	0.0136719	21.816	13.0025	22.816	14.0025	0.613716
hand	ACCS	0.322266	57.4505	53.0662	58.4505	54.0662	0.924992
hand	ACCSL	0.181449	0	0.300782	1	1.30078	1.30078
hand	ACD	0.0371094	345.843	414.104	346.843	415.104	1.19681
hand	ACE	0.00195312	135.213	164.654	136.213	165.654	1.21614
hand	ACE2	0.371093	0.299963	0	1.29996	1	0.769252
hand	ACER1	1	0.100435	0	1.10044	1	0.908731
hand	ACER2	0.695312	20.4046	19.0038	21.4046	20.0038	0.934558
hand	ACER3	0.0371094	495.517	583.172	496.517	584.172	1.17654
hand	ACHE	0.00585938	6.77793	18.9433	7.77793	19.9433	2.56408
hand	ACIN1	0.695312	3610.87	3606.59	3611.87	3607.59	0.998814
hand	ACKR2	1	1.2007	1.10031	2.2007	2.10031	0.954385
hand	ACKR3	0.00195312	1497.57	2297.99	1498.57	2298.99	1.53413
hand	ACKR4	0.00195312	151.577	263.374	152.577	264.374	1.73272
hand	ACLY	0.375	8890.03	9676.69	8891.03	9677.69	1.08848
hand	ACO1	0.00390625	2710.59	4041.05	2711.59	4042.05	1.49066
hand	ACO2	0.232422	2211.51	2356.21	2212.51	2357.21	1.0654
hand	ACOD1	0.371093	0.0997979	0.499395	1.0998	1.4994	1.36334
hand	ACOT1	0.845703	147.361	134.918	148.361	135.918	0.916131
hand	ACOT11	0.375	187.202	160.261	188.202	161.261	0.856847
hand	ACOT13	0.00585938	329.578	265.105	330.578	266.105	0.804969
hand	ACOT2	0.492188	554.854	539.407	555.854	540.407	0.972211
hand	ACOT4	0.0488281	27.5547	33.8222	28.5547	34.8222	1.21949
hand	ACOT6	1	0	0.199106	1	1.19911	1.19911
hand	ACOT7	1	1149.12	1171	1150.12	1172	1.01903
hand	ACOT8	1	236.766	240.669	237.766	241.669	1.01641
hand	ACOT9	0.00585938	977.61	1197.17	978.61	1198.17	1.22436
hand	ACOX1	0.00195312	990.318	1564.02	991.318	1565.02	1.57873
hand	ACOX2	0.00195312	318.012	213.358	319.012	214.358	0.671944
hand	ACOX3	0.556641	446.423	416.537	447.423	417.537	0.933204
hand	ACOXL-AS1	1	0.10016	0.10004	1.10016	1.10004	0.999891
hand	ACP1	0.845703	1152.69	1209.96	1153.69	1210.96	1.04964
hand	ACP2	0.845703	923.868	952.557	924.868	953.557	1.03102
hand	ACP3	0.0243902	2.62577	0.894955	3.62577	1.89496	0.522635
hand	ACP5	0.492188	7.37302	5.57844	8.37302	6.57844	0.785672
hand	ACP6	0.105469	124.114	95.0204	125.114	96.0204	0.767464
hand	ACP7	0.0644531	13.2245	18.9515	14.2245	19.9515	1.40262
hand	ACR	1	0.100223	0.19979	1.10022	1.19979	1.0905
hand	ACRBP	0.695312	4.59655	5.20193	5.59655	6.20193	1.10817
hand	ACRV1	0.528612	0.928629	0.988274	1.92863	1.98827	1.03093
hand	ACSBG1	0.855132	0.300194	0.100322	1.30019	1.10032	0.846275
hand	ACSBG2	1	0.0961804	0	1.09618	1	0.912259
hand	ACSF2	0.0371094	249.526	202.736	250.526	203.736	0.81323
hand	ACSF3	0.322266	459.789	436.344	460.789	437.344	0.949121
hand	ACSL1	0.0136719	1187.06	1533.13	1188.06	1534.13	1.2913
hand	ACSL3	0.00195312	2144.69	3512.81	2145.69	3513.81	1.63761
hand	ACSL4	0.00195312	4968.14	8489.31	4969.14	8490.31	1.70861
hand	ACSL5	0.00195312	46.4733	113.778	47.4733	114.778	2.41774
hand	ACSL6	0.108319	0.201252	1.10593	1.20125	2.10593	1.75311
hand	ACSM3	0.00390625	8.23611	5.00322	9.23611	6.00322	0.649973
hand	ACSM5	0.769531	7.90203	7.91097	8.90203	8.91097	1.001
hand	ACSS1	0.431641	35.6274	31.1443	36.6274	32.1443	0.877603
hand	ACSS2	0.105469	645.821	561.588	646.821	562.588	0.869774
hand	ACSS3	0.00195312	306.835	184.906	307.835	185.906	0.603914
hand	ACTA1	1	0.79961	0.700514	1.79961	1.70051	0.944935
hand	ACTA2	0.322266	980.174	1002.94	981.174	1003.94	1.0232
hand	ACTA2-AS1	0.446873	0.499557	0.999765	1.49956	1.99976	1.33357
hand	ACTB	1	111836	108068	111837	108069	0.966309
hand	ACTBL2	0.905695	1.10048	1.201	2.10048	2.201	1.04786
hand	ACTC1	0.769531	27.5359	20.1872	28.5359	21.1872	0.742475
hand	ACTG1	0.845703	86920.4	86781.9	86921.4	86782.9	0.998407
hand	ACTG1P17	0.589639	0.598934	0.400051	1.59893	1.40005	0.875615
hand	ACTG1P20	0.275391	18.4826	22.5982	19.4826	23.5982	1.21124
hand	ACTG1P4	0.0195312	4.49359	2.10142	5.49359	3.10142	0.564553
hand	ACTG2	0.812704	6.77718	5.57215	7.77718	6.57215	0.845055
hand	ACTL10	0.625	42.7338	44.5128	43.7338	45.5128	1.04068
hand	ACTL6A	0.921875	1039.89	1061.1	1040.89	1062.1	1.02037
hand	ACTL7B	1	0	0.0999408	1	1.09994	1.09994
hand	ACTL8	0.635586	1.89908	1.30135	2.89908	2.30135	0.793821
hand	ACTN1	0.275391	13313	15008.3	13314	15009.3	1.12733
hand	ACTN1-AS1	1	0.0983616	0.202871	1.09836	1.20287	1.09515
hand	ACTN2	0.635586	0.500684	1.29836	1.50068	2.29836	1.53154
hand	ACTN3	0.208413	0.502613	0.889895	1.50261	1.88989	1.25774
hand	ACTN4	0.375	19475.2	17717.7	19476.2	17718.7	0.909757
hand	ACTR10	1	1438.69	1437.57	1439.69	1438.57	0.999222
hand	ACTR1A	0.0839844	4240.26	4727.33	4241.26	4728.33	1.11484
hand	ACTR1B	0.160156	1377.59	1539.89	1378.59	1540.89	1.11773
hand	ACTR2	0.160156	10426	11443.3	10427	11444.3	1.09757
hand	ACTR3	0.0195312	9173.45	11024.1	9174.45	11025.1	1.20172
hand	ACTR3-AS1	1	2.07593	2.00105	3.07593	3.00105	0.975656
hand	ACTR3B	0.492188	140.69	132.759	141.69	133.759	0.944025
hand	ACTR3C	0.193359	13.2045	10.836	14.2045	11.836	0.833256
hand	ACTR5	0.322266	168.699	157.939	169.699	158.939	0.936588
hand	ACTR6	0.0488281	309.205	345.771	310.205	346.771	1.11788
hand	ACTR8	0.0488281	860.717	1011.41	861.717	1012.41	1.17488
hand	ACTRT3	0.921875	102.97	105.164	103.97	106.164	1.0211
hand	ACVR1	0.0195312	1646.75	1410	1647.75	1411	0.856318
hand	ACVR1B	0.0195312	458.262	407.609	459.262	408.609	0.889707
hand	ACVR1C	0.556641	13.4208	16.0439	14.4208	17.0439	1.18189
hand	ACVR2A	0.00195312	124.988	151.408	125.988	152.408	1.20971
hand	ACVR2B	0.232422	63.4031	55.1064	64.4031	56.1064	0.871175
hand	ACVR2B-AS1	0.275391	3.70002	2.39984	4.70002	3.39984	0.723367
hand	ACVRL1	0.556641	191.517	202.848	192.517	203.848	1.05886
hand	ACY1	0.375	396.176	375.692	397.176	376.692	0.948424
hand	ACYP1	0.695312	45.5284	42.873	46.5284	43.873	0.94293
hand	ACYP2	0.232422	90.1701	82.2829	91.1701	83.2829	0.913489
hand	ADA	0.00585938	214.498	140.5	215.498	141.5	0.656622
hand	ADA2	0.105469	133.654	112.97	134.654	113.97	0.846393
hand	ADAL	0.232422	214.077	194.729	215.077	195.729	0.910037
hand	ADAM10	0.921875	3796.12	3786.42	3797.12	3787.42	0.997446
hand	ADAM11	0.695312	8.31141	7.90109	9.31141	8.90109	0.955933
hand	ADAM12	0.193359	16409.8	18021.1	16410.8	18022.1	1.09818
hand	ADAM15	0.375	2690.29	2547.01	2691.29	2548.01	0.946761
hand	ADAM17	0.00390625	1216.43	1529.72	1217.43	1530.72	1.25734
hand	ADAM19	0.375	558.131	512.449	559.131	513.449	0.918299
hand	ADAM20	0.0839844	1.09973	2.49948	2.09973	3.49948	1.66663
hand	ADAM20P1	0.845703	2.20092	2.40081	3.20092	3.40081	1.06245
hand	ADAM21	0.0644531	11.2629	7.51708	12.2629	8.51708	0.694538
hand	ADAM21P1	0.932647	0.637356	0.883947	1.63736	1.88395	1.1506
hand	ADAM22	0.130859	29.0329	21.7343	30.0329	22.7343	0.756978
hand	ADAM23	0.492188	266.541	282.469	267.541	283.469	1.05954
hand	ADAM28	0.695312	3.40171	4.89497	4.40171	5.89497	1.33925
hand	ADAM32	0.431641	21.1616	19.4313	22.1616	20.4313	0.921926
hand	ADAM33	0.105469	211.622	181.832	212.622	182.832	0.859892
hand	ADAM3B	0.371093	0.299455	0	1.29946	1	0.769553
hand	ADAM8	0.556641	6.95997	6.11673	7.95997	7.11673	0.894064
hand	ADAM9	0.695312	7059.8	7263.87	7060.8	7264.87	1.0289
hand	ADAMDEC1	0.271899	1.60492	2.40096	2.60492	3.40096	1.30559
hand	ADAMTS1	0.0488281	24839.8	21947.7	24840.8	21948.7	0.883575
hand	ADAMTS10	0.0644531	469.776	427.436	470.776	428.436	0.910064
hand	ADAMTS12	0.0371094	486.239	614.523	487.239	615.523	1.26329
hand	ADAMTS13	0.193359	56.3746	48.0812	57.3746	49.0812	0.855452
hand	ADAMTS14	0.00195312	268.932	116.182	269.932	117.182	0.434116
hand	ADAMTS15	0.0371094	134.785	84.0176	135.785	85.0176	0.626118
hand	ADAMTS16	0.695312	47.3528	55.9882	48.3528	56.9882	1.17859
hand	ADAMTS17	0.625	28.0355	28.5026	29.0355	29.5026	1.01609
hand	ADAMTS18	0.232422	16.8992	14.1968	17.8992	15.1968	0.849024
hand	ADAMTS19	0.944183	0.701091	0.600334	1.70109	1.60033	0.940769
hand	ADAMTS2	0.193359	10747.1	11580.6	10748.1	11581.6	1.07754
hand	ADAMTS3	0.00195312	239.668	332.8	240.668	333.8	1.38697
hand	ADAMTS4	0.00195312	279.499	664.472	280.499	665.472	2.37246
hand	ADAMTS5	0.0488281	2406.76	2979.49	2407.76	2980.49	1.23787
hand	ADAMTS6	0.0195312	794.858	1008.52	795.858	1009.52	1.26847
hand	ADAMTS7	0.845703	2362.06	2324.63	2363.06	2325.63	0.98416
hand	ADAMTS7P1	0.141482	5.7007	7.80412	6.7007	8.80412	1.31391
hand	ADAMTS8	0.556641	5.40472	5.30093	6.40472	6.30093	0.983795
hand	ADAMTS9	0.00195312	59.1232	176.187	60.1232	177.187	2.94707
hand	ADAMTS9-AS2	0.0488281	3.09941	1.80215	4.09941	2.80215	0.683549
hand	ADAMTSL1	0.0273438	5115.53	4399.53	5116.53	4400.53	0.860062
hand	ADAMTSL2	0.160156	4.30306	2.59959	5.30306	3.59959	0.678775
hand	ADAMTSL3	0.0371094	117.732	101.049	118.732	102.049	0.859492
hand	ADAMTSL4	0.0195312	356.303	293.727	357.303	294.727	0.824867
hand	ADAMTSL4-AS1	0.401678	0.198556	0.399357	1.19856	1.39936	1.16754
hand	ADAMTSL5	0.193359	61.0494	51.3916	62.0494	52.3916	0.844353
hand	ADAP1	0.00195312	14.8387	90.3339	15.8387	91.3339	5.76649
hand	ADAP2	0.833635	1.90345	1.79807	2.90345	2.79807	0.963705
hand	ADAR	0.00195312	6080.8	9336.07	6081.8	9337.07	1.53525
hand	ADARB1	0.0195312	392.034	313.488	393.034	314.488	0.800155
hand	ADAT1	0.492188	927.567	924.174	928.567	925.174	0.996345
hand	ADAT2	0.00390625	107.735	77.8328	108.735	78.8328	0.725001
hand	ADAT3	0.160156	81.3752	91.5177	82.3752	92.5177	1.12313
hand	ADCK1	0.275391	124.216	108.984	125.216	109.984	0.878351
hand	ADCK2	0.375	399.105	372.305	400.105	373.305	0.933018
hand	ADCK5	0.625	127.604	120.628	128.604	121.628	0.945756
hand	ADCY1	0.492188	53.2805	40.7762	54.2805	41.7762	0.769635
hand	ADCY10	0.769531	0.883904	1.11137	1.8839	2.11137	1.12074
hand	ADCY10P1	0.769531	9.30918	7.70473	10.3092	8.70473	0.844367
hand	ADCY2	0.105469	8.91215	11.806	9.91215	12.806	1.29196
hand	ADCY3	0.160156	1370.88	1246.64	1371.88	1247.64	0.909435
hand	ADCY4	0.00195312	184.344	261.096	185.344	262.096	1.4141
hand	ADCY5	0.431641	6.65581	5.31269	7.65581	6.31269	0.824562
hand	ADCY6	0.322266	1133.32	1208.98	1134.32	1209.98	1.0667
hand	ADCY6-DT	0.855132	0.194398	0.209238	1.1944	1.20924	1.01242
hand	ADCY7	0.00195312	2307.43	1484.96	2308.43	1485.96	0.643709
hand	ADCY8	0.00195312	28.8288	10.9	29.8288	11.9	0.398943
hand	ADCY9	0.0273438	1672.92	1395.06	1673.92	1396.06	0.83401
hand	ADCYAP1	1	0.100119	0	1.10012	1	0.908993
hand	ADCYAP1R1	0.192518	2.60352	1.49992	3.60352	2.49992	0.693744
hand	ADD1	0.921875	6609.26	6640	6610.26	6641	1.00465
hand	ADD2	0.00195312	3.41034	8.1345	4.41034	9.1345	2.07115
hand	ADD3	0.130859	3367.94	3698.16	3368.94	3699.16	1.09802
hand	ADD3-AS1	0.769531	1.79535	1.50159	2.79535	2.50159	0.894909
hand	ADGRA2	0.921875	4798.5	4711.45	4799.5	4712.45	0.981863
hand	ADGRA3	0.00195312	764.009	1149.79	765.009	1150.79	1.50429
hand	ADGRB1	0.0488281	24.1268	16.1977	25.1268	17.1977	0.684436
hand	ADGRB2	0.0371094	201.323	164	202.323	165	0.815531
hand	ADGRB3	0.789268	0.60195	0.701853	1.60195	1.70185	1.06236
hand	ADGRD1	0.0136719	28.8013	48.0421	29.8013	49.0421	1.64564
hand	ADGRD1-AS1	1	0.255125	0	1.25513	1	0.796733
hand	ADGRE1	0.294507	0.400185	1.10062	1.40018	2.10062	1.50024
hand	ADGRE2	0.845703	19.152	18.1827	20.152	19.1827	0.9519
hand	ADGRE5	0.845703	1931.3	1919.54	1932.3	1920.54	0.993917
hand	ADGRF2	0.418492	0.749621	0.215613	1.74962	1.21561	0.694787
hand	ADGRF3	0.431641	4.29201	5.21386	5.29201	6.21386	1.1742
hand	ADGRF4	0.130859	8.39076	5.71662	9.39076	6.71662	0.715236
hand	ADGRF5	0.833935	0.701515	0.799339	1.70152	1.79934	1.05749
hand	ADGRG1	0.00390625	462.8	728.453	463.8	729.453	1.57277
hand	ADGRG2	0.275391	21.589	17.4371	22.589	18.4371	0.8162
hand	ADGRG4	1	0.700995	0.700673	1.70099	1.70067	0.99981
hand	ADGRG5	0.789268	0.198352	0.202175	1.19835	1.20218	1.00319
hand	ADGRG6	0.625	190.604	162.547	191.604	163.547	0.853571
hand	ADGRG7	0.280713	175.899	274.602	176.899	275.602	1.55796
hand	ADGRL1	0.00195312	195.024	122.686	196.024	123.686	0.630974
hand	ADGRL2	0.00195312	1099.57	1563.89	1100.57	1564.89	1.4219
hand	ADGRL3	0.583882	0.499202	0.400404	1.4992	1.4004	0.9341
hand	ADGRL4	0.00195312	1432.22	1829.51	1433.22	1830.51	1.2772
hand	ADGRV1	0.441209	0.501491	1.20092	1.50149	2.20092	1.46582
hand	ADH1B	0.0934925	5.81962	2.59701	6.81962	3.59701	0.52745
hand	ADH1C	0.0839844	4.7439	3.09852	5.7439	4.09852	0.713544
hand	ADH4	0.401678	1.60463	0.588167	2.60463	1.58817	0.609748
hand	ADH5	0.0195312	4058.29	3417.15	4059.29	3418.15	0.842058
hand	ADH6	0.624065	0.699499	0.399848	1.6995	1.39985	0.823683
hand	ADH7	0.799846	1.104	0.812416	2.104	1.81242	0.861414
hand	ADHFE1	0.921875	16.9793	15.6078	17.9793	16.6078	0.923717
hand	ADI1	0.00976562	2278.36	2630.32	2279.36	2631.32	1.15441
hand	ADIPOQ	1	0.0999937	0.100254	1.09999	1.10025	1.00024
hand	ADIPOR1	0.193359	2168.43	2358.95	2169.43	2359.95	1.08782
hand	ADIPOR2	0.193359	1582.24	1733.17	1583.24	1734.17	1.09533
hand	ADIRF	0.0371094	1006.11	869.344	1007.11	870.344	0.864203
hand	ADK	0.556641	812.634	881.154	813.634	882.154	1.08422
hand	ADM	0.275391	1615.23	1827.58	1616.23	1828.58	1.13138
hand	ADM2	0.275391	870.342	758.709	871.342	759.709	0.871885
hand	ADM5	0.769531	3.59783	3.70045	4.59783	4.70045	1.02232
hand	ADNP	0.0839844	2058.3	1888.8	2059.3	1889.8	0.91769
hand	ADNP-AS1	0.130859	11.4884	9.44956	12.4884	10.4496	0.836742
hand	ADNP2	1	618.92	634.109	619.92	635.109	1.0245
hand	ADO	0.0371094	1078.24	1234.11	1079.24	1235.11	1.14443
hand	ADORA1	0.00195312	328.826	75.3476	329.826	76.3476	0.231479
hand	ADORA2A	0.00195312	0.869002	267.098	1.869	268.098	143.445
hand	ADORA2A-AS1	0.0142662	0	3.20004	1	4.20004	4.20004
hand	ADORA2B	0.00195312	112.908	67.9191	113.908	68.9191	0.605042
hand	ADORA3	0.100348	0	0.499876	1	1.49988	1.49988
hand	ADPGK	0.00195312	1391.7	1767.38	1392.7	1768.38	1.26975
hand	ADPGK-AS1	0.0755606	0.399989	1.69991	1.39999	2.69991	1.92852
hand	ADPRH	0.0195312	298.73	371.498	299.73	372.498	1.24278
hand	ADPRHL1	0.431641	34.5428	30.0942	35.5428	31.0942	0.874837
hand	ADPRM	0.625	89.8661	88.063	90.8661	89.063	0.980157
hand	ADPRS	0.00585938	654.223	906.092	655.223	907.092	1.3844
hand	ADRA1B	0.845703	4.90085	5.50375	5.90085	6.50375	1.10217
hand	ADRA1D	0.343253	5.20143	4.20081	6.20143	5.20081	0.838646
hand	ADRA2A	0.00195312	129.296	51.8046	130.296	52.8046	0.405267
hand	ADRA2B	1	0	0.0998641	1	1.09986	1.09986
hand	ADRA2C	0.00195312	121.559	42.7269	122.559	43.7269	0.356783
hand	ADRB1	1	0.20059	0	1.20059	1	0.832924
hand	ADRB2	0.00195312	109.435	69.3397	110.435	70.3397	0.636932
hand	ADRM1	0.105469	2423.39	2824.9	2424.39	2825.9	1.16561
hand	ADSL	0.275391	1440.58	1327.3	1441.58	1328.3	0.921417
hand	ADSS1	0.695312	46.9065	42.3372	47.9065	43.3372	0.904621
hand	ADSS2	0.0644531	1896.59	2133.19	1897.59	2134.19	1.12468
hand	ADTRP	0.275391	215.754	277.056	216.754	278.056	1.28282
hand	AEBP1	0.625	23235.9	22368.4	23236.9	22369.4	0.962666
hand	AEBP2	0.695312	652.096	684.034	653.096	685.034	1.0489
hand	AEN	0.0136719	881.365	993.206	882.365	994.206	1.12675
hand	AFAP1	0.00195312	2877.55	4753.9	2878.55	4754.9	1.65184
hand	AFAP1-AS1	0.142213	0.800645	0.100168	1.80065	1.10017	0.610985
hand	AFAP1L1	0.0371094	130.053	96.2891	131.053	97.2891	0.742367
hand	AFAP1L2	0.00390625	1.72012	5.39429	2.72012	6.39429	2.35074
hand	AFDN	0.0136719	1166.92	1361.37	1167.92	1362.37	1.16649
hand	AFDN-DT	0.401678	0.49977	0.100165	1.49977	1.10016	0.733556
hand	AFF1	0.322266	1209.95	1143.78	1210.95	1144.78	0.945353
hand	AFF1-AS1	0.00195312	24.386	13.8064	25.386	14.8064	0.583252
hand	AFF2	0.105469	99.6304	113.002	100.63	114.002	1.13288
hand	AFF3	0.00195312	229.775	367.855	230.775	368.855	1.59833
hand	AFF4	0.0195312	5263.74	5994.55	5264.74	5995.55	1.13881
hand	AFG1L	0.0195312	97.8614	77.5857	98.8614	78.5857	0.794908
hand	AFG3L1P	0.375	141.711	150.9	142.711	151.9	1.06439
hand	AFG3L2	1	1281.01	1290.64	1282.01	1291.64	1.00751
hand	AFMID	0.00976562	154.456	115.144	155.456	116.144	0.747118
hand	AFP	0.00976562	4.79732	8.1017	5.79732	9.1017	1.56998
hand	AFTPH	0.00195312	663.856	859.483	664.856	860.483	1.29424
hand	AGA	1	519.085	528.887	520.085	529.887	1.01885
hand	AGAP1	0.921875	832.452	814.056	833.452	815.056	0.977927
hand	AGAP1-IT1	0.905695	1.18897	0.999328	2.18897	1.99933	0.913365
hand	AGAP10P	0.695312	5.39769	4.71139	6.39769	5.71139	0.892728
hand	AGAP11	0.0273438	51.934	27.3606	52.934	28.3606	0.535773
hand	AGAP12P	0.155132	10.7595	9.35797	11.7595	10.358	0.880818
hand	AGAP2	0.375	4.31746	4.9801	5.31746	5.9801	1.12462
hand	AGAP2-AS1	0.921875	454.057	462.414	455.057	463.414	1.01836
hand	AGAP3	0.0371094	1233.5	1480.75	1234.5	1481.75	1.20029
hand	AGAP4	0.375	39.6802	45.1649	40.6802	46.1649	1.13482
hand	AGAP5	0.695312	48.8266	49.6791	49.8266	50.6791	1.01711
hand	AGAP6	0.492188	82.3759	73.9545	83.3759	74.9545	0.898995
hand	AGAP7P	0.375	25.9626	21.7077	26.9626	22.7077	0.842192
hand	AGAP9	0.695312	89.609	100.171	90.609	101.171	1.11657
hand	AGBL1-AS1	1	0.300218	0	1.30022	1	0.769102
hand	AGBL2	0.812704	2.90159	3.10052	3.90159	4.10052	1.05099
hand	AGBL3	0.556641	32.5927	30.7467	33.5927	31.7467	0.945047
hand	AGBL4	1	0	0.100037	1	1.10004	1.10004
hand	AGBL5	0.00585938	425.199	316.811	426.199	317.811	0.745688
hand	AGER	0.492188	12.2912	11.2769	13.2912	12.2769	0.923693
hand	AGFG1	0.00195312	1991.05	2521.43	1992.05	2522.43	1.26624
hand	AGFG2	0.375	415.397	436.078	416.397	437.078	1.04967
hand	AGGF1	0.322266	979.609	929.503	980.609	930.503	0.948904
hand	AGK	0.375	535.595	577.103	536.595	578.103	1.07735
hand	AGL	0.492188	556.052	529.717	557.052	530.717	0.952723
hand	AGMAT	0.232422	92.0346	87.613	93.0346	88.613	0.952474
hand	AGMO	0.921875	12.6987	14.8026	13.6987	15.8026	1.15359
hand	AGO1	0.845703	1270.83	1254.29	1271.83	1255.29	0.986996
hand	AGO2	0.00195312	2341.43	2873.61	2342.43	2874.61	1.22719
hand	AGO3	0.105469	555.226	601.351	556.226	602.351	1.08293
hand	AGO4	1	291.258	303.9	292.258	304.9	1.04326
hand	AGPAT1	1	1815.72	1838.14	1816.72	1839.14	1.01234
hand	AGPAT2	0.921875	683.922	698.013	684.922	699.013	1.02057
hand	AGPAT3	0.0195312	2736.68	3325.77	2737.68	3326.77	1.21518
hand	AGPAT4	0.00195312	651.135	503.711	652.135	504.711	0.773936
hand	AGPAT4-IT1	0.0371094	17.5779	13.4065	18.5779	14.4065	0.775466
hand	AGPAT5	0.769531	752.603	752.1	753.603	753.1	0.999332
hand	AGPS	0.845703	1809.07	1866.58	1810.07	1867.58	1.03177
hand	AGRN	0.00195312	1699.51	2601.87	1700.51	2602.87	1.53064
hand	AGT	0.845703	150.105	144.317	151.105	145.317	0.961701
hand	AGTPBP1	0.275391	330.843	278.962	331.843	279.962	0.843657
hand	AGTR1	0.00195312	41.1463	110.259	42.1463	111.259	2.63983
hand	AGTRAP	0.00195312	813.952	1027.81	814.952	1028.81	1.26242
hand	AGXT	1	0	0.0999033	1	1.0999	1.0999
hand	AGXT2	1	0	0.0999898	1	1.09999	1.09999
hand	AHCTF1	0.0839844	2109.34	2364.01	2110.34	2365.01	1.12068
hand	AHCTF1P1	0.322266	17.3899	22.189	18.3899	23.189	1.26097
hand	AHCY	0.322266	2378.54	2202.88	2379.54	2203.88	0.926177
hand	AHCYL1	0.322266	4131.75	4327.09	4132.75	4328.09	1.04727
hand	AHCYL2	0.0644531	404.646	355.93	405.646	356.93	0.879905
hand	AHDC1	0.695312	816.362	753.112	817.362	754.112	0.922618
hand	AHI1	0.00585938	727.321	866.587	728.321	867.587	1.19122
hand	AHNAK	0.00976562	72024.9	60260.8	72025.9	60261.8	0.83667
hand	AHNAK2	0.00195312	10708.2	4755.51	10709.2	4756.51	0.444151
hand	AHR	0.00195312	2954.31	6070.92	2955.31	6071.92	2.05458
hand	AHRR	0.00976562	1899.08	1647.9	1900.08	1648.9	0.867802
hand	AHSA1	0.160156	1862.21	2072.54	1863.21	2073.54	1.11289
hand	AHSA2P	0.0136719	398.284	329.907	399.284	330.907	0.828752
hand	AHSG	0.371093	0.200676	0	1.20068	1	0.832864
hand	AICDA	0.0273438	0.400308	2.1929	1.40031	3.1929	2.28014
hand	AIDA	0.0488281	3487.83	3931.71	3488.83	3932.71	1.12723
hand	AIF1	0.371093	0.200263	0	1.20026	1	0.833151
hand	AIF1L	0.0972011	1.80066	3.09815	2.80066	4.09815	1.46328
hand	AIFM1	0.130859	778.226	717.794	779.226	718.794	0.922446
hand	AIFM2	0.0644531	575.492	666.007	576.492	667.007	1.15701
hand	AIFM3	0.130859	3.23223	2.37164	4.23223	3.37164	0.796657
hand	AIG1	0.232422	421.421	390.76	422.421	391.76	0.927416
hand	AIM2	0.431641	42.9699	33.8759	43.9699	34.8759	0.793176
hand	AIMP1	0.921875	911.63	936.263	912.63	937.263	1.02699
hand	AIMP2	0.0839844	851.223	759.632	852.223	760.632	0.892528
hand	AIP	0.160156	752.966	682.448	753.966	683.448	0.906471
hand	AIPL1	0.183431	0.219032	0.779302	1.21903	1.7793	1.4596
hand	AIRE	0.17753	0.099975	0.600158	1.09998	1.60016	1.45472
hand	AJAP1	0.322266	80.3311	88.4233	81.3311	89.4233	1.0995
hand	AJM1	0.160156	51.1196	46.9123	52.1196	47.9123	0.919277
hand	AJUBA	0.00195312	1115.26	803.016	1116.26	804.016	0.720275
hand	AK1	0.00585938	2442.27	1997.36	2443.27	1998.36	0.817906
hand	AK2	0.921875	2019.07	2098.77	2020.07	2099.77	1.03945
hand	AK3	0.0195312	1242.27	1385.91	1243.27	1386.91	1.11554
hand	AK4	0.00195312	541.21	1360.4	542.21	1361.4	2.51083
hand	AK5	0.00976562	500.985	370.453	501.985	371.453	0.739967
hand	AK6	0.375	485.435	521.184	486.435	522.184	1.07349
hand	AK7	0.232422	4.36564	3.70358	5.36564	4.70358	0.876611
hand	AK8	0.0644531	7.6161	5.22222	8.6161	6.22222	0.722162
hand	AK9	0.105469	72.3025	58.4636	73.3025	59.4636	0.811208
hand	AKAIN1	1	0.299675	0.0998425	1.29967	1.09984	0.846244
hand	AKAP1	0.0136719	517.855	413.926	518.855	414.926	0.799696
hand	AKAP10	0.322266	776.383	832.025	777.383	833.025	1.07158
hand	AKAP11	0.105469	2843.67	3110.92	2844.67	3111.92	1.09395
hand	AKAP12	0.845703	3823.76	3672.01	3824.76	3673.01	0.960324
hand	AKAP13	0.0195312	2262.06	2602.31	2263.06	2603.31	1.15035
hand	AKAP14	1	0	0.118044	1	1.11804	1.11804
hand	AKAP17A	0.0371094	848.796	984.751	849.796	985.751	1.15998
hand	AKAP3	0.105469	19.3168	12.6879	20.3168	13.6879	0.673726
hand	AKAP5	0.193359	24.3414	35.3162	25.3414	36.3162	1.43308
hand	AKAP6	0.0136719	20.2382	10.2047	21.2382	11.2047	0.527573
hand	AKAP7	0.431641	88.6516	81.459	89.6516	82.459	0.919771
hand	AKAP8	0.105469	622.27	690.989	623.27	691.989	1.11026
hand	AKAP8L	0.00585938	558.785	429.873	559.785	430.873	0.769712
hand	AKAP9	0.193359	1453.85	1604.93	1454.85	1605.93	1.10385
hand	AKIP1	0.00976562	452.356	362.296	453.356	363.296	0.801348
hand	AKIRIN1	0.00195312	1137.25	1453.89	1138.25	1454.89	1.27818
hand	AKIRIN2	0.160156	1031.55	940.716	1032.55	941.716	0.912026
hand	AKNA	0.00195312	476.492	352.691	477.492	353.691	0.740727
hand	AKNAD1	0.375	1.19364	0.708	2.19364	1.708	0.778615
hand	AKR1A1	0.00390625	1401.27	1652.72	1402.27	1653.72	1.17932
hand	AKR1B1	0.00195312	4030.51	10756.4	4031.51	10757.4	2.66834
hand	AKR1B10	0.556641	25.8692	21.7988	26.8692	22.7988	0.848512
hand	AKR1B15	0.00915169	2.8635	8.02914	3.8635	9.02914	2.33703
hand	AKR1C1	0.00195312	3166.1	4574.46	3167.1	4575.46	1.44469
hand	AKR1C2	0.00585938	2662.32	3904.27	2663.32	3905.27	1.46632
hand	AKR1C3	0.492188	910.022	838.624	911.022	839.624	0.921628
hand	AKR1C8P	1	0.0999906	0	1.09999	1	0.909099
hand	AKR1D1	1	0	0.100892	1	1.10089	1.10089
hand	AKR1E2	0.322266	27.64	25.3458	28.64	26.3458	0.919897
hand	AKR7A2	0.232422	1398.07	1285.22	1399.07	1286.22	0.919344
hand	AKR7A3	0.00195312	12.9295	7.28037	13.9295	8.28037	0.594446
hand	AKR7L	0.406941	3.38954	1.69111	4.38954	2.69111	0.613074
hand	AKT1	0.625	4388.35	4595.05	4389.35	4596.05	1.04709
hand	AKT1S1	0.00585938	2770.5	3326.64	2771.5	3327.64	1.20066
hand	AKT2	0.431641	3542.12	3444.73	3543.12	3445.73	0.972512
hand	AKT3	0.00195312	2292.31	2946.02	2293.31	2947.02	1.28505
hand	AKTIP	0.322266	386.192	361.57	387.192	362.57	0.936409
hand	ALAD	0.275391	1146.96	1055.29	1147.96	1056.29	0.920144
hand	ALAS1	0.00195312	1382.99	2458.91	1383.99	2459.91	1.7774
hand	ALB	1	0.10003	0.199864	1.10003	1.19986	1.09076
hand	ALCAM	0.00195312	12496.9	19756.7	12497.9	19757.7	1.58089
hand	ALDH16A1	0.695312	761.944	747.094	762.944	748.094	0.980536
hand	ALDH18A1	0.160156	3253.06	3637.39	3254.06	3638.39	1.11811
hand	ALDH1A1	0.418492	0.59963	0.200055	1.59963	1.20006	0.750208
hand	ALDH1A2	0.160156	110.104	104.823	111.104	105.823	0.952462
hand	ALDH1A3	0.00390625	698.743	1077.92	699.743	1078.92	1.54189
hand	ALDH1B1	0.00390625	874.297	1334.89	875.297	1335.89	1.52621
hand	ALDH1L1	1	0.510814	0.202166	1.51081	1.20217	0.795708
hand	ALDH1L2	0.00976562	5226.61	4329.4	5227.61	4330.4	0.82837
hand	ALDH2	0.431641	1594.21	1690.05	1595.21	1691.05	1.06008
hand	ALDH3A1	0.105469	23.345	12.2759	24.345	13.2759	0.545321
hand	ALDH3A2	0.00195312	1477.92	965.616	1478.92	966.616	0.653594
hand	ALDH3B1	0.00195312	1164.99	882.859	1165.99	883.859	0.758034
hand	ALDH4A1	0.105469	344.2	305.862	345.2	306.862	0.88894
hand	ALDH5A1	0.00390625	92.091	65.46	93.091	66.46	0.713925
hand	ALDH6A1	0.130859	321.818	282.424	322.818	283.424	0.877969
hand	ALDH7A1	0.0839844	1393.01	1200.62	1394.01	1201.62	0.861983
hand	ALDH8A1	0.769531	2.2231	2.58903	3.2231	3.58903	1.11353
hand	ALDH9A1	0.00195312	1773.92	2224.97	1774.92	2225.97	1.25412
hand	ALDOA	0.695312	18789.2	19495.2	18790.2	19496.2	1.03758
hand	ALDOC	0.105469	197.989	171.584	198.989	172.584	0.867304
hand	ALG1	0.556641	1050.9	1023.09	1051.9	1024.09	0.97356
hand	ALG10	0.695312	139.854	146.045	140.854	147.045	1.04395
hand	ALG10B	0.769531	242.358	242.686	243.358	243.686	1.00135
hand	ALG11	0.0195312	1421.71	1701.56	1422.71	1702.56	1.1967
hand	ALG12	0.275391	623.224	578.099	624.224	579.099	0.927711
hand	ALG13	0.556641	460.457	493.059	461.457	494.059	1.07065
hand	ALG14	0.845703	188.417	191.004	189.417	192.004	1.01366
hand	ALG1L	0.554113	0.467266	0.601531	1.46727	1.60153	1.09151
hand	ALG1L9P	0.058024	1.39819	2.53467	2.39819	3.53467	1.47389
hand	ALG2	0.00195312	1028.91	1330.59	1029.91	1331.59	1.29293
hand	ALG3	0.492188	979.135	1025.86	980.135	1026.86	1.04767
hand	ALG5	0.00976562	521.479	599.344	522.479	600.344	1.14903
hand	ALG6	1	211.713	224.333	212.713	225.333	1.05933
hand	ALG8	0.921875	578.167	599.785	579.167	600.785	1.03733
hand	ALG9	0.695312	615.68	645.163	616.68	646.163	1.04781
hand	ALK	0.722283	2.6538	4.39675	3.6538	5.39675	1.47702
hand	ALKAL1	1	0	0.100605	1	1.1006	1.1006
hand	ALKAL2	0.0224943	0.298836	1.29986	1.29884	2.29986	1.77071
hand	ALKBH1	0.193359	179.404	204.45	180.404	205.45	1.13883
hand	ALKBH2	0.00976562	208.781	164.308	209.781	165.308	0.788
hand	ALKBH3	0.695312	397.426	427.676	398.426	428.676	1.07592
hand	ALKBH4	0.0136719	230.545	195.564	231.545	196.564	0.848924
hand	ALKBH5	0.625	2764.3	2865.23	2765.3	2866.23	1.0365
hand	ALKBH6	0.375	118.867	131.406	119.867	132.406	1.10461
hand	ALKBH7	0.322266	408.929	379.516	409.929	380.516	0.92825
hand	ALKBH8	0.193359	382.334	336.091	383.334	337.091	0.879365
hand	ALMS1	0.0195312	738.049	877.816	739.049	878.816	1.18912
hand	ALMS1-IT1	0.375	3.39473	4.59976	4.39473	5.59976	1.2742
hand	ALMS1P1	0.107328	0.89886	1.29995	1.89886	2.29995	1.21123
hand	ALOX12	0.150786	1.69943	0.49993	2.69943	1.49993	0.555646
hand	ALOX12-AS1	0.845703	8.29725	8.4889	9.29725	9.4889	1.02061
hand	ALOX12B	0.371093	0.199723	0	1.19972	1	0.833526
hand	ALOX15	1	0.0999452	0	1.09995	1	0.909136
hand	ALOX15B	0.00195312	2.78214	30.3532	3.78214	31.3532	8.2898
hand	ALOX5AP	0.293622	1.09636	0.400737	2.09636	1.40074	0.668175
hand	ALOXE3	0.232422	8.11287	10.5951	9.11287	11.5951	1.27239
hand	ALPK1	0.375	241.025	198.381	242.025	199.381	0.823806
hand	ALPK2	0.00195312	1380.42	2520.37	1381.42	2521.37	1.8252
hand	ALPK3	0.0839844	35.8539	30.7837	36.8539	31.7837	0.862425
hand	ALPL	0.232422	192.241	186.782	193.241	187.782	0.97175
hand	ALS2	0.695312	834.461	847.013	835.461	848.013	1.01502
hand	ALS2CL	0.193359	58.9875	69.6121	59.9875	70.6121	1.17711
hand	ALX1	0.236137	5.07176	3.60638	6.07176	4.60638	0.758656
hand	ALX3	0.201243	0.499774	0.0999455	1.49977	1.09995	0.733407
hand	ALX4	0.0142662	3.50725	1.10091	4.50725	2.10091	0.466119
hand	ALYREF	0.375	1209.72	1327.25	1210.72	1328.25	1.09708
hand	AMACR	0.322266	386.37	349.851	387.37	350.851	0.905726
hand	AMBN	0.371093	0.0998939	0.499975	1.09989	1.49998	1.36375
hand	AMBP	0.183431	0.598114	1.30528	1.59811	2.30528	1.4425
hand	AMBRA1	0.556641	752.819	776.933	753.819	777.933	1.03199
hand	AMD1	0.431641	2250.8	2117.19	2251.8	2118.19	0.940666
hand	AMDHD1	0.00195312	17.2975	10.004	18.2975	11.004	0.601394
hand	AMDHD2	0.00195312	579.658	429.086	580.658	430.086	0.740688
hand	AMELX	1	0.102664	0.207415	1.10266	1.20742	1.095
hand	AMER1	0.375	252.634	272.642	253.634	273.642	1.07888
hand	AMFR	0.375	2188.84	2367.34	2189.84	2368.34	1.08151
hand	AMH	0.944183	1.49843	1.70156	2.49843	2.70156	1.08131
hand	AMIGO1	0.00195312	88.918	59.1071	89.918	60.1071	0.668465
hand	AMIGO2	0.00195312	442.912	1032.56	443.912	1033.56	2.32829
hand	AMIGO3	0.00585938	77.5174	97.6234	78.5174	98.6234	1.25607
hand	AMMECR1	0.130859	712.257	647.745	713.257	648.745	0.909553
hand	AMMECR1L	0.00195312	1031.63	1188.93	1032.63	1189.93	1.15234
hand	AMN	0.446873	0.50014	0.702977	1.50014	1.70298	1.13521
hand	AMN1	0.921875	55.5552	55.5885	56.5552	56.5885	1.00059
hand	AMOT	0.00195312	123.427	77.2218	124.427	78.2218	0.628657
hand	AMOTL1	0.769531	3781.1	3608.21	3782.1	3609.21	0.954287
hand	AMOTL2	0.193359	3737.74	3988.1	3738.74	3989.1	1.06696
hand	AMPD1	1	0.100091	0.100169	1.10009	1.10017	1.00007
hand	AMPD2	0.492188	2407.78	2529.48	2408.78	2530.48	1.05052
hand	AMPD3	0.00195312	158.099	852.271	159.099	853.271	5.36315
hand	AMPH	0.0644531	130.761	161.249	131.761	162.249	1.23139
hand	AMT	0.0195312	11.0007	5.54212	12.0007	6.54212	0.545146
hand	AMTN	0.00976562	35.1233	58.855	36.1233	59.855	1.65696
hand	AMY1A	1	0.101161	0	1.10116	1	0.908132
hand	AMY2B	1	18.6936	18.3065	19.6936	19.3065	0.980344
hand	AMZ1	0.160156	112.862	143.73	113.862	144.73	1.2711
hand	AMZ2	0.193359	1178.46	1048.36	1179.46	1049.36	0.889698
hand	AMZ2P1	0.0195312	62.8426	48.9238	63.8426	49.9238	0.781984
hand	ANAPC1	0.275391	1661.72	1498.54	1662.72	1499.54	0.901861
hand	ANAPC10	0.232422	149.154	170.295	150.154	171.295	1.1408
hand	ANAPC11	1	684.368	684.01	685.368	685.01	0.999477
hand	ANAPC13	0.105469	1179.23	1033.63	1180.23	1034.63	0.876636
hand	ANAPC15	0.625	348.496	335.457	349.496	336.457	0.962692
hand	ANAPC16	0.921875	761.382	742.995	762.382	743.995	0.975882
hand	ANAPC1P1	0.787406	0.513305	0.417628	1.51331	1.41763	0.936776
hand	ANAPC2	0.769531	887.673	903.702	888.673	904.702	1.01804
hand	ANAPC4	1	444.321	440.813	445.321	441.813	0.992122
hand	ANAPC5	0.845703	2314.08	2390.58	2315.08	2391.58	1.03305
hand	ANAPC7	0.322266	1085.85	1023.97	1086.85	1024.97	0.943066
hand	ANG	0.0488281	133.566	145.897	134.566	146.897	1.09164
hand	ANGEL1	0.695312	289.356	275.6	290.356	276.6	0.952623
hand	ANGEL2	0.275391	578.403	636.327	579.403	637.327	1.09997
hand	ANGPT1	0.431641	579.25	620.407	580.25	621.407	1.07093
hand	ANGPT2	0.105469	2.19184	1.09733	3.19184	2.09733	0.657092
hand	ANGPTL1	0.0273438	106.388	144.28	107.388	145.28	1.35285
hand	ANGPTL2	0.00195312	3786.61	1888.66	3787.61	1889.66	0.498905
hand	ANGPTL4	0.0839844	895.854	581.41	896.854	582.41	0.649393
hand	ANGPTL5	0.00195312	185.464	146.598	186.464	147.598	0.791566
hand	ANGPTL6	0.322266	3.89819	2.38936	4.89819	3.38936	0.691963
hand	ANGPTL7	0.0839844	12.5769	17.0183	13.5769	18.0183	1.32713
hand	ANGPTL8	0.294507	0.498017	0.199446	1.49802	1.19945	0.800689
hand	ANK1	0.556641	283.359	286.219	284.359	287.219	1.01006
hand	ANK2	0.275391	1069.37	960.898	1070.37	961.898	0.898663
hand	ANK3	0.00195312	1648.83	427.693	1649.83	428.693	0.25984
hand	ANKAR	0.845703	17.7164	18.402	18.7164	19.402	1.03663
hand	ANKDD1A	0.322266	36.6172	41.5088	37.6172	42.5088	1.13003
hand	ANKDD1B	0.625	2.10004	1.40005	3.10004	2.40005	0.774198
hand	ANKEF1	0.0488281	20.935	6.50308	21.935	7.50308	0.34206
hand	ANKFN1	0.36131	1.41695	0.570892	2.41695	1.57089	0.649948
hand	ANKFY1	0.0488281	2767.68	3259.94	2768.68	3260.94	1.1778
hand	ANKH	0.00195312	10165.9	5745.11	10166.9	5746.11	0.565178
hand	ANKHD1	0.275391	1138.47	1272.17	1139.47	1273.17	1.11734
hand	ANKHD1-EIF4EBP3	0.769531	926.477	962.707	927.477	963.707	1.03906
hand	ANKIB1	0.130859	2550.15	2732.93	2551.15	2733.93	1.07165
hand	ANKLE1	0.0273438	5.32012	7.91891	6.32012	8.91891	1.41119
hand	ANKLE2	0.00195312	2425.27	4550.28	2426.27	4551.28	1.87584
hand	ANKMY1	0.556641	145.785	139.661	146.785	140.661	0.958279
hand	ANKMY2	0.00585938	365.099	309.174	366.099	310.174	0.84724
hand	ANKRA2	0.695312	211.037	204.071	212.037	205.071	0.967149
hand	ANKRD1	0.00976562	411.097	780.585	412.097	781.585	1.89661
hand	ANKRD10	0.232422	586.483	519.149	587.483	520.149	0.885385
hand	ANKRD11	0.0195312	5607.12	4866.67	5608.12	4867.67	0.867967
hand	ANKRD12	0.00585938	1343.6	1603	1344.6	1604	1.19292
hand	ANKRD13A	0.845703	3499.91	3622.15	3500.91	3623.15	1.03492
hand	ANKRD13B	0.00195312	259.2	144.945	260.2	145.945	0.560897
hand	ANKRD13C	0.695312	874.735	907.901	875.735	908.901	1.03787
hand	ANKRD13D	0.0644531	436.9	474.019	437.9	475.019	1.08477
hand	ANKRD16	0.105469	92.5005	79.3571	93.5005	80.3571	0.85943
hand	ANKRD17	0.625	3359.14	3457.04	3360.14	3458.04	1.02914
hand	ANKRD18A	0.150786	1.56986	0.498691	2.56986	1.49869	0.58318
hand	ANKRD18B	0.00390625	2.1011	7.20254	3.1011	8.20254	2.64504
hand	ANKRD18CP	0.105469	2.50518	1.50144	3.50518	2.50144	0.71364
hand	ANKRD19P	0.371093	0.20013	0.100023	1.20013	1.10002	0.916587
hand	ANKRD2	0.769531	14.8051	14.7233	15.8051	15.7233	0.994828
hand	ANKRD20A1	0.674987	2.26524	1.21819	3.26524	2.21819	0.679332
hand	ANKRD20A11P	1	0.0997979	0.300078	1.0998	1.30008	1.18211
hand	ANKRD20A12P	0.529368	0.800271	1.00037	1.80027	2.00037	1.11115
hand	ANKRD20A19P	1	0	0.100049	1	1.10005	1.10005
hand	ANKRD20A2	0.855132	0.960683	0.862656	1.96068	1.86266	0.950004
hand	ANKRD20A3	0.36131	0.600884	2.93557	1.60088	3.93557	2.45837
hand	ANKRD20A4	0.0590582	0	1.73363	1	2.73363	2.73363
hand	ANKRD20A4-ANKRD20A20P	0.554113	3.57621	1.84438	4.57621	2.84438	0.621559
hand	ANKRD20A5P	0.529368	0.901412	0.700504	1.90141	1.7005	0.894338
hand	ANKRD20A9P	1	0.209601	0.200288	1.2096	1.20029	0.992301
hand	ANKRD22	0.181449	0.400471	0	1.40047	1	0.714046
hand	ANKRD23	0.921875	21.3008	21.7059	22.3008	22.7059	1.01817
hand	ANKRD24	0.00976562	24.3216	16.4023	25.3216	17.4023	0.687249
hand	ANKRD26	0.275391	367.447	386.064	368.447	387.064	1.05053
hand	ANKRD26P1	0.528612	0.702118	1.10123	1.70212	2.10123	1.23448
hand	ANKRD27	0.0195312	871.846	1039.08	872.846	1040.08	1.1916
hand	ANKRD28	0.00390625	2860.85	2054.62	2861.85	2055.62	0.718284
hand	ANKRD29	0.0136719	284.999	214.618	285.999	215.618	0.753912
hand	ANKRD30B	0.921875	9.277	10.6708	10.277	11.6708	1.13562
hand	ANKRD30BP3	1	0	0.100192	1	1.10019	1.10019
hand	ANKRD31	0.0644531	4.91239	2.40467	5.91239	3.40467	0.575853
hand	ANKRD33	1	0.274561	0.295945	1.27456	1.29595	1.01678
hand	ANKRD33B	0.0136719	132.239	296.978	133.239	297.978	2.23642
hand	ANKRD34A	0.00195312	110.079	46.0034	111.079	47.0034	0.423153
hand	ANKRD34B	0.181449	0	0.299472	1	1.29947	1.29947
hand	ANKRD35	0.00195312	179.81	111.391	180.81	112.391	0.621595
hand	ANKRD36	0.375	133.546	119.411	134.546	120.411	0.894945
hand	ANKRD36B	0.845703	100.094	97.0239	101.094	98.0239	0.969627
hand	ANKRD36BP2	1	0	0.100131	1	1.10013	1.10013
hand	ANKRD36C	0.00195312	98.9581	67.5686	99.9581	68.5686	0.685974
hand	ANKRD37	0.00195312	49.7404	74.033	50.7404	75.033	1.47876
hand	ANKRD39	0.275391	107.295	96.8736	108.295	97.8736	0.903772
hand	ANKRD40	0.0839844	1553.5	1739.23	1554.5	1740.23	1.11948
hand	ANKRD42	0.769531	346.781	340.821	347.781	341.821	0.982863
hand	ANKRD44	0.695312	250.492	259.681	251.492	260.681	1.03654
hand	ANKRD45	0.343253	4.62703	3.28875	5.62703	4.28875	0.76217
hand	ANKRD46	0.160156	160.349	178.13	161.349	179.13	1.1102
hand	ANKRD49	0.0371094	136.492	160.057	137.492	161.057	1.17139
hand	ANKRD50	0.00976562	1454.95	1187.19	1455.95	1188.19	0.816095
hand	ANKRD52	0.193359	5060.98	5783.89	5061.98	5784.89	1.14281
hand	ANKRD53	0.0371094	14.4099	21.2829	15.4099	22.2829	1.44601
hand	ANKRD54	0.232422	587.416	643.925	588.416	644.925	1.09604
hand	ANKRD55	0.208413	0.300015	0.900095	1.30001	1.90009	1.4616
hand	ANKRD6	0.0644531	267.663	213.929	268.663	214.929	0.799995
hand	ANKRD60	1	0	0.100131	1	1.10013	1.10013
hand	ANKRD61	0.105469	3.48888	1.80105	4.48888	2.80105	0.623999
hand	ANKRD62P1-PARP4P3	1	0.0998616	0	1.09986	1	0.909205
hand	ANKRD63	0.181449	0.399929	0	1.39993	1	0.714322
hand	ANKRD65	0.0371094	32.291	23.094	33.291	24.094	0.723739
hand	ANKRD7	0.322266	4.08877	3.49911	5.08877	4.49911	0.884125
hand	ANKRD9	0.431641	668.114	623.275	669.114	624.275	0.932988
hand	ANKS1A	0.322266	565.198	549.867	566.198	550.867	0.972922
hand	ANKS1B	0.322266	15.8208	12.8063	16.8208	13.8063	0.820784
hand	ANKS3	0.556641	400.096	376.454	401.096	377.454	0.941056
hand	ANKS6	0.00195312	726.384	550.646	727.384	551.646	0.758398
hand	ANKZF1	0.105469	274.067	252.259	275.067	253.259	0.920714
hand	ANLN	0.0195312	5583.7	6648	5584.7	6649	1.19058
hand	ANO1	0.375	182.844	135.882	183.844	136.882	0.744553
hand	ANO10	0.431641	1766.4	1872.44	1767.4	1873.44	1.06
hand	ANO2	0.294507	0.500072	1.10032	1.50007	2.10032	1.40014
hand	ANO3	0.193359	3.9841	6.81837	4.9841	7.81837	1.56866
hand	ANO4	1	0.368321	0.368272	1.36832	1.36827	0.999964
hand	ANO5	0.625	7.19953	6.28631	8.19953	7.28631	0.888626
hand	ANO6	0.0195312	2916.38	3402.3	2917.38	3403.3	1.16656
hand	ANO7	0.322266	21.6252	17.8058	22.6252	18.8058	0.831186
hand	ANO8	0.130859	321.982	292.201	322.982	293.201	0.907795
hand	ANO9	0.0142662	0.200869	5.96993	1.20087	6.96993	5.80407
hand	ANOS1	0.0839844	153.313	136.809	154.313	137.809	0.893046
hand	ANP32A	0.00976562	1616.64	1254.95	1617.64	1255.95	0.776411
hand	ANP32A-IT1	0.0839844	5.60376	3.70166	6.60376	4.70166	0.711967
hand	ANP32AP1	0.855132	0.399244	0.199898	1.39924	1.1999	0.857533
hand	ANP32B	0.275391	4097.24	3781.04	4098.24	3782.04	0.922844
hand	ANP32C	1	0	0.0996171	1	1.09962	1.09962
hand	ANP32D	1	0.09844	0.100695	1.09844	1.10069	1.00205
hand	ANP32E	0.431641	2208.22	2422.23	2209.22	2423.23	1.09687
hand	ANPEP	0.375	40288	42989.3	40289	42990.3	1.06705
hand	ANTKMT	0.492188	242.701	258.939	243.701	259.939	1.06663
hand	ANTXR1	0.556641	5697.19	5413.33	5698.19	5414.33	0.950184
hand	ANTXR2	0.00390625	3906.34	5458.79	3907.34	5459.79	1.39732
hand	ANXA1	0.845703	12675.1	12643.7	12676.1	12644.7	0.997519
hand	ANXA10	1	63.2268	66.2648	64.2268	67.2648	1.0473
hand	ANXA11	0.00585938	5108.94	3993.27	5109.94	3994.27	0.781667
hand	ANXA13	0.789268	0.100054	0.199895	1.10005	1.19989	1.09076
hand	ANXA2	0.322266	47221.2	51431.9	47222.2	51432.9	1.08917
hand	ANXA2P1	0.556641	2.81327	3.41289	3.81327	4.41289	1.15724
hand	ANXA2P2	0.130859	274.827	305.783	275.827	306.783	1.11223
hand	ANXA2P3	0.280713	0.498958	0.199369	1.49896	1.19937	0.800135
hand	ANXA2R	0.431641	15.0515	13.3996	16.0515	14.3996	0.897088
hand	ANXA3	0.232422	4.59335	6.79087	5.59335	7.79087	1.39288
hand	ANXA4	0.492188	1790.56	1698.79	1791.56	1699.79	0.948779
hand	ANXA5	0.0195312	25641.1	30066.9	25642.1	30067.9	1.1726
hand	ANXA6	0.00390625	7911.21	9959.43	7912.21	9960.43	1.25887
hand	ANXA7	0.130859	3842.25	4316.27	3843.25	4317.27	1.12334
hand	ANXA8	0.00195312	17.0735	149.707	18.0735	150.707	8.33855
hand	ANXA8L1	0.00195312	4.99483	32.6916	5.99483	33.6916	5.62012
hand	ANXA9	0.0591721	1.19966	0.399864	2.19966	1.39986	0.6364
hand	AOAH	0.371093	0	0.199675	1	1.19968	1.19968
hand	AOC2	0.921875	49.7995	51.0371	50.7995	52.0371	1.02436
hand	AOC3	0.375	13.3402	12.4392	14.3402	13.4392	0.93717
hand	AOC4P	0.371093	0	0.419178	1	1.41918	1.41918
hand	AOPEP	0.322266	705.675	631.207	706.675	632.207	0.894623
hand	AOX1	0.0273438	781.676	630.361	782.676	631.361	0.80667
hand	AOX3P-AOX2P	1	0	0.0995234	1	1.09952	1.09952
hand	AP1AR	0.232422	525.034	555.545	526.034	556.545	1.058
hand	AP1B1	0.0644531	2688.97	3133.01	2689.97	3134.01	1.16507
hand	AP1G1	0.0488281	2912.57	3277	2913.57	3278	1.12508
hand	AP1G2	0.0839844	155.546	135.761	156.546	136.761	0.873617
hand	AP1M1	0.921875	1785.36	1752.01	1786.36	1753.01	0.981326
hand	AP1M2	0.293622	0.997547	1.2009	1.99755	2.2009	1.1018
hand	AP1S1	0.695312	1665.02	1720.71	1666.02	1721.71	1.03343
hand	AP1S2	0.00195312	701.986	891.751	702.986	892.751	1.26994
hand	AP1S3	0.0273438	164.382	130.29	165.382	131.29	0.793855
hand	AP2A1	1	5042.35	5088.26	5043.35	5089.26	1.0091
hand	AP2A2	0.0371094	2176.43	1907.62	2177.43	1908.62	0.876548
hand	AP2B1	0.695312	7918.23	7567.51	7919.23	7568.51	0.955712
hand	AP2M1	0.322266	12330.7	11734.3	12331.7	11735.3	0.951633
hand	AP2S1	0.769531	2500.64	2419.55	2501.64	2420.55	0.967587
hand	AP3B1	0.105469	1956.36	2120.5	1957.36	2121.5	1.08386
hand	AP3B2	0.492188	12.8099	11.5743	13.8099	12.5743	0.910529
hand	AP3D1	0.130859	6604.02	7379.64	6605.02	7380.64	1.11743
hand	AP3M1	0.275391	1424.75	1558.9	1425.75	1559.9	1.09409
hand	AP3M2	0.105469	349.658	309.1	350.658	310.1	0.884336
hand	AP3S1	0.0488281	2113.68	2394.72	2114.68	2395.72	1.1329
hand	AP3S2	0.322266	679.863	780.349	680.863	781.349	1.14759
hand	AP4B1	0.769531	354.282	381.288	355.282	382.288	1.07601
hand	AP4B1-AS1	1	0	0.0994702	1	1.09947	1.09947
hand	AP4E1	0.130859	772.964	699.909	773.964	700.909	0.905609
hand	AP4M1	0.556641	425.973	409.996	426.973	410.996	0.962582
hand	AP4S1	0.431641	143.626	128.442	144.626	129.442	0.895011
hand	AP5B1	0.0371094	851.789	1005.57	852.789	1006.57	1.18032
hand	AP5M1	0.492188	843.439	863.279	844.439	864.279	1.0235
hand	AP5S1	0.921875	519.85	526.839	520.85	527.839	1.01342
hand	AP5Z1	0.0488281	1048.52	1258.9	1049.52	1259.9	1.20045
hand	APAF1	0.00195312	641.004	880.455	642.004	881.455	1.37297
hand	APBA1	0.921875	418.734	437.072	419.734	438.072	1.04369
hand	APBA2	0.625	35.5805	37.3054	36.5805	38.3054	1.04715
hand	APBA3	0.00195312	344.745	716.616	345.745	717.616	2.07556
hand	APBB1	0.232422	886.079	803.104	887.079	804.104	0.906463
hand	APBB1IP	1	1289.67	1249.2	1290.67	1250.2	0.968643
hand	APBB2	0.0136719	1537.66	2155.6	1538.66	2156.6	1.40161
hand	APBB3	0.160156	90.2166	79.2145	91.2166	80.2145	0.879384
hand	APC	0.322266	1658.32	1775.29	1659.32	1776.29	1.07049
hand	APC2	0.375	16.0409	13.5013	17.0409	14.5013	0.850971
hand	APCDD1	1	5.90848	4.10243	6.90848	5.10243	0.738576
hand	APCDD1L	0.769531	12770.9	12552.1	12771.9	12553.1	0.982865
hand	APCDD1L-DT	0.275391	200.981	171.436	201.981	172.436	0.853722
hand	APEH	0.431641	1991.58	1895.09	1992.58	1896.09	0.951575
hand	APELA	0.529368	0.800069	0.300385	1.80007	1.30039	0.722408
hand	APEX1	0.492188	2888.88	2746.66	2889.88	2747.66	0.950789
hand	APEX2	0.105469	619.42	718.342	620.42	719.342	1.15944
hand	APH1A	0.275391	2373.81	2554.62	2374.81	2555.62	1.07614
hand	APH1B	0.0371094	410.514	467.596	411.514	468.596	1.13871
hand	API5	0.193359	2753.79	3013.85	2754.79	3014.85	1.0944
hand	APIP	0.375	437.395	467.976	438.395	468.976	1.06976
hand	APLF	0.00195312	132.398	229.935	133.398	230.935	1.73117
hand	APLN	0.00976562	39.3186	26.5006	40.3186	27.5006	0.682082
hand	APLP1	0.431641	220.294	220.472	221.294	221.472	1.0008
hand	APLP2	0.921875	23594.6	23609.7	23595.6	23610.7	1.00064
hand	APMAP	0.625	2387.52	2482.88	2388.52	2483.88	1.03992
hand	APOA1	0.625	14.7997	13.5986	15.7997	14.5986	0.923975
hand	APOA1-AS	0.833935	0.594838	0.399524	1.59484	1.39952	0.877533
hand	APOA5	0.0755606	4.49594	2.8687	5.49594	3.8687	0.70392
hand	APOB	0.286321	1.60257	1.40113	2.60257	2.40113	0.9226
hand	APOBEC3B	0.105469	380.25	452.222	381.25	453.222	1.18878
hand	APOBEC3C	0.275391	1419.81	1295.51	1420.81	1296.51	0.912514
hand	APOBEC3D	0.193359	25.5097	30.9562	26.5097	31.9562	1.20545
hand	APOBEC3F	0.375	109.399	114.114	110.399	115.114	1.04272
hand	APOBEC3G	0.00195312	114.639	187.238	115.639	188.238	1.62781
hand	APOBEC3H	0.17753	0.566771	0.083004	1.56677	1.083	0.691233
hand	APOBR	0.0136719	2.40137	1.29978	3.40137	2.29978	0.676135
hand	APOC1	0.232422	11.2787	9.08794	12.2787	10.0879	0.821584
hand	APOC2	1	0	0.294759	1	1.29476	1.29476
hand	APOC3	1	0.197851	0.198455	1.19785	1.19845	1.0005
hand	APOC4-APOC2	1	0	0.100046	1	1.10005	1.10005
hand	APOD	0.406941	2.5765	1.90444	3.5765	2.90444	0.812092
hand	APOE	0.232422	129.469	113.316	130.469	114.316	0.876192
hand	APOH	1	0.0996149	0.0996112	1.09961	1.09961	0.999997
hand	APOL1	0.00195312	493.119	967.278	494.119	968.278	1.9596
hand	APOL2	0.00195312	642.479	1684.52	643.479	1685.52	2.61938
hand	APOL3	0.00195312	139.267	769.069	140.267	770.069	5.49004
hand	APOL4	0.275391	4.53655	3.60272	5.53655	4.60272	0.831334
hand	APOL6	0.00195312	1222.36	2781.97	1223.36	2782.97	2.27486
hand	APOLD1	0.00195312	203.389	315.893	204.389	316.893	1.55045
hand	APOM	0.160156	24.4864	19.5709	25.4864	20.5709	0.807134
hand	APOO	0.0371094	126.306	146.097	127.306	147.097	1.15546
hand	APOOL	0.695312	526.95	505.721	527.95	506.721	0.95979
hand	APP	0.130859	16047.8	17090.4	16048.8	17091.4	1.06496
hand	APPBP2	0.322266	1113.41	1178.3	1114.41	1179.3	1.05823
hand	APPL1	0.105469	1606.25	1447.89	1607.25	1448.89	0.901475
hand	APPL2	0.556641	2007.33	2060.77	2008.33	2061.77	1.02661
hand	APRT	0.492188	1396.62	1342.78	1397.62	1343.78	0.961474
hand	APTR	0.492188	62.0478	55.2261	63.0478	56.2261	0.891802
hand	APTX	0.695312	507.644	505.435	508.644	506.435	0.995657
hand	AQP1	0.625	314.985	287.129	315.985	288.129	0.911843
hand	AQP11	0.00390625	24.7498	15.0085	25.7498	16.0085	0.621693
hand	AQP3	0.00390625	23.7374	37.1203	24.7374	38.1203	1.541
hand	AQP5	0.932647	1.39876	1.10138	2.39876	2.10138	0.876029
hand	AQP6	1	0.100015	0	1.10002	1	0.909078
hand	AQP7	0.855132	0.326343	0.513378	1.32634	1.51338	1.14102
hand	AQP7P1	0.105645	1.60017	0.899854	2.60017	1.89985	0.730664
hand	AQP7P3	0.0360317	0.592199	0	1.5922	1	0.628062
hand	AQP8	1	0	0.100394	1	1.10039	1.10039
hand	AQP9	0.0128512	4.13602	11.4232	5.13602	12.4232	2.41883
hand	AQR	0.375	1285.79	1332.4	1286.79	1333.4	1.03621
hand	AR	1	104.64	103.005	105.64	104.005	0.984522
hand	ARAF	1	1103.14	1122.38	1104.14	1123.38	1.01742
hand	ARAP1	0.0644531	2228.44	1934.41	2229.44	1935.41	0.868117
hand	ARAP1-AS2	1	0.100039	0	1.10004	1	0.909058
hand	ARAP2	1	37.3501	38.262	38.3501	39.262	1.02378
hand	ARAP3	0.00195312	301.556	210.631	302.556	211.631	0.699476
hand	ARC	0.00195312	278.293	134.813	279.293	135.813	0.486274
hand	ARCN1	0.0136719	8005.86	9931.54	8006.86	9932.54	1.2405
hand	AREG	0.130859	6.2088	16.8038	7.2088	17.8038	2.46973
hand	AREL1	0.00390625	1204.57	1533.67	1205.57	1534.67	1.27298
hand	ARF1	0.00976562	9867.03	11866.2	9868.03	11867.2	1.20259
hand	ARF3	0.00195312	4876.1	6731.97	4877.1	6732.97	1.38053
hand	ARF4	0.00390625	8050.06	10318.4	8051.06	10319.4	1.28175
hand	ARF4-AS1	0.105469	1.68766	0.849227	2.68766	1.84923	0.688044
hand	ARF5	0.845703	2074.78	2037.06	2075.78	2038.06	0.981829
hand	ARF6	0.921875	4354.41	4292.78	4355.41	4293.78	0.985851
hand	ARFGAP1	0.130859	2216.74	2572	2217.74	2573	1.16019
hand	ARFGAP2	1	1288.09	1304.48	1289.09	1305.48	1.01271
hand	ARFGAP3	0.00390625	2160.91	2956.76	2161.91	2957.76	1.36812
hand	ARFGEF1	0.105469	1634.51	1821.56	1635.51	1822.56	1.11437
hand	ARFGEF2	0.00585938	2076.01	2481.89	2077.01	2482.89	1.19541
hand	ARFGEF3	0.193359	65.9692	59.2725	66.9692	60.2725	0.900003
hand	ARFIP1	0.0644531	880.469	988.768	881.469	989.768	1.12286
hand	ARFIP2	0.431641	1313.6	1424.3	1314.6	1425.3	1.08421
hand	ARFRP1	0.00195312	848.209	1156.36	849.209	1157.36	1.36287
hand	ARG2	0.0136719	159.243	102.228	160.243	103.228	0.644197
hand	ARGLU1	0.625	945.052	992.056	946.052	993.056	1.04968
hand	ARHGAP1	0.232422	5257.53	4701.6	5258.53	4702.6	0.894282
hand	ARHGAP10	0.695312	612.324	600.409	613.324	601.409	0.980573
hand	ARHGAP11A	0.275391	1898.66	2147.65	1899.66	2148.65	1.13107
hand	ARHGAP11A-SCG5	0.556641	185.291	166.382	186.291	167.382	0.898495
hand	ARHGAP11B	0.556641	83.0677	84.812	84.0677	85.812	1.02075
hand	ARHGAP12	0.0273438	750.576	636.44	751.576	637.44	0.848139
hand	ARHGAP15	1	0.0999884	0.0999247	1.09999	1.09992	0.999942
hand	ARHGAP17	0.845703	1666.65	1693.45	1667.65	1694.45	1.01607
hand	ARHGAP18	0.00195312	1435.2	827.465	1436.2	828.465	0.576845
hand	ARHGAP19	0.105469	267.311	303.36	268.311	304.36	1.13435
hand	ARHGAP19-SLIT1	1	0	1.12842	1	2.12842	2.12842
hand	ARHGAP20	0.00195312	41.7864	19.5763	42.7864	20.5763	0.480907
hand	ARHGAP21	0.492188	3781.15	3874.91	3782.15	3875.91	1.02479
hand	ARHGAP22	0.193359	2570.76	2877.9	2571.76	2878.9	1.11943
hand	ARHGAP22-IT1	0.280713	0.198523	0.499484	1.19852	1.49948	1.25111
hand	ARHGAP23	0.00585938	2791.89	2115.81	2792.89	2116.81	0.757929
hand	ARHGAP24	0.00195312	610.236	355.546	611.236	356.546	0.58332
hand	ARHGAP25	0.722283	1.50739	1.60755	2.50739	2.60755	1.03995
hand	ARHGAP26	0.00976562	222.262	121.574	223.262	122.574	0.549013
hand	ARHGAP27	0.0488281	39.6154	51.0594	40.6154	52.0594	1.28176
hand	ARHGAP27P1	0.232422	28.4297	24.2189	29.4297	25.2189	0.856919
hand	ARHGAP27P1-BPTFP1-KPNA2P3	0.375	55.151	51.4345	56.151	52.4345	0.933812
hand	ARHGAP27P2	1	0.100294	0.199572	1.10029	1.19957	1.09023
hand	ARHGAP28	0.00195312	151.024	446.507	152.024	447.507	2.94367
hand	ARHGAP29	0.695312	4134.56	4148.8	4135.56	4149.8	1.00344
hand	ARHGAP30	0.362727	1.14278	2.04709	2.14278	3.04709	1.42203
hand	ARHGAP31	0.00195312	1574.78	2754.11	1575.78	2755.11	1.74841
hand	ARHGAP31-AS1	0.554113	0.695621	0.79965	1.69562	1.79965	1.06135
hand	ARHGAP32	0.193359	807.932	740.687	808.932	741.687	0.916873
hand	ARHGAP33	0.0273438	127.595	104.679	128.595	105.679	0.821798
hand	ARHGAP35	0.0136719	5517.38	4558.64	5518.38	4559.64	0.826265
hand	ARHGAP36	1	0.203848	0.305496	1.20385	1.3055	1.08444
hand	ARHGAP39	0.695312	226.67	221.878	227.67	222.878	0.978952
hand	ARHGAP4	0.625	13.8818	11.5115	14.8818	12.5115	0.840725
hand	ARHGAP40	1	0	0.0999375	1	1.09994	1.09994
hand	ARHGAP42	0.00195312	163.682	320.695	164.682	321.695	1.95343
hand	ARHGAP44	0.160156	195.734	174.606	196.734	175.606	0.892606
hand	ARHGAP45	0.625	5.31082	4.03111	6.31082	5.03111	0.79722
hand	ARHGAP5	0.0371094	1833.23	1637.43	1834.23	1638.43	0.893252
hand	ARHGAP5-AS1	0.00390625	22.1431	11.5165	23.1431	12.5165	0.540832
hand	ARHGAP6	0.0273438	98.6049	133.333	99.6049	134.333	1.34866
hand	ARHGAP8	1	0.224802	0.485169	1.2248	1.48517	1.21258
hand	ARHGAP9	0.192518	2.67164	1.09963	3.67164	2.09963	0.571851
hand	ARHGDIA	1	11858.4	12060.2	11859.4	12061.2	1.01701
hand	ARHGDIB	1	13.8409	11.9703	14.8409	12.9703	0.873957
hand	ARHGDIG	0.00915169	1.89173	0.901157	2.89173	1.90116	0.657446
hand	ARHGEF1	0.0644531	2055.11	2375.53	2056.11	2376.53	1.15584
hand	ARHGEF10	0.625	1866.41	1834.01	1867.41	1835.01	0.982647
hand	ARHGEF10L	0.105469	763.43	884.51	764.43	885.51	1.15839
hand	ARHGEF11	0.0195312	1520.82	1750.1	1521.82	1751.1	1.15066
hand	ARHGEF12	1	5484.95	5414.2	5485.95	5415.2	0.987103
hand	ARHGEF16	0.322266	3.10018	4.09991	4.10018	5.09991	1.24383
hand	ARHGEF17	0.695312	2228.43	2129.31	2229.43	2130.31	0.95554
hand	ARHGEF18	0.556641	1129.66	1115.73	1130.66	1116.73	0.987681
hand	ARHGEF19	0.105469	83.8468	93.3195	84.8468	94.3195	1.11164
hand	ARHGEF2	0.625	3060.41	2936.87	3061.41	2937.87	0.959644
hand	ARHGEF25	0.00585938	223.398	163.078	224.398	164.078	0.731194
hand	ARHGEF26	0.00390625	59.8183	36.849	60.8183	37.849	0.622329
hand	ARHGEF26-AS1	1	0.100457	0	1.10046	1	0.908714
hand	ARHGEF28	0.625	649.45	669.247	650.45	670.247	1.03044
hand	ARHGEF3	0.0839844	401.531	279.494	402.531	280.494	0.696827
hand	ARHGEF33	1	6.52825	6.5864	7.52825	7.5864	1.00772
hand	ARHGEF34P	0.625	111.396	104.406	112.396	105.406	0.937805
hand	ARHGEF35	0.232422	190.159	165.061	191.159	166.061	0.868704
hand	ARHGEF35-AS1	0.492188	52.3535	55.0769	53.3535	56.0769	1.05104
hand	ARHGEF37	0.00195312	27.1411	13.0006	28.1411	14.0006	0.497516
hand	ARHGEF39	0.431641	95.2706	102.828	96.2706	103.828	1.0785
hand	ARHGEF4	0.00976562	156.808	86.5093	157.808	87.5093	0.554529
hand	ARHGEF40	0.00195312	4361.05	6511.67	4362.05	6512.67	1.49303
hand	ARHGEF5	0.0839844	461.378	393.611	462.378	394.611	0.853438
hand	ARHGEF6	0.769531	414.44	426.544	415.44	427.544	1.02914
hand	ARHGEF7	0.0273438	1128.71	1287.91	1129.71	1288.91	1.14092
hand	ARHGEF7-AS2	0.371093	0	0.200699	1	1.2007	1.2007
hand	ARHGEF9	0.0839844	383.333	343.761	384.333	344.761	0.897037
hand	ARID1A	0.431641	2300.15	2377.24	2301.15	2378.24	1.0335
hand	ARID1B	0.492188	1797.92	1730.14	1798.92	1731.14	0.962321
hand	ARID2	0.625	737.571	767.599	738.571	768.599	1.04066
hand	ARID3A	0.275391	253.127	262.818	254.127	263.818	1.03813
hand	ARID3B	0.00195312	106.977	152.061	107.977	153.061	1.41753
hand	ARID3C	1	2.59338	2.71553	3.59338	3.71553	1.03399
hand	ARID4A	0.769531	367.072	388.222	368.072	389.222	1.05746
hand	ARID4B	0.00195312	805.336	992.517	806.336	993.517	1.23214
hand	ARID5A	0.00195312	211.04	339.965	212.04	340.965	1.60802
hand	ARID5B	0.00390625	3235.68	2495.15	3236.68	2496.15	0.771206
hand	ARIH1	0.375	1840.63	1959.22	1841.63	1960.22	1.06439
hand	ARIH2	0.193359	1575.67	1687.29	1576.67	1688.29	1.0708
hand	ARIH2OS	0.275391	10.6821	8.10137	11.6821	9.10137	0.779084
hand	ARL1	0.0136719	2616.4	3170.36	2617.4	3171.36	1.21165
hand	ARL10	1	1366.06	1331.66	1367.06	1332.66	0.974836
hand	ARL13A	1	0.0998619	0	1.09986	1	0.909205
hand	ARL13B	0.00195312	419.558	566.603	420.558	567.603	1.34964
hand	ARL14	0.789268	0.200019	0.400973	1.20002	1.40097	1.16746
hand	ARL14EP	0.0273438	406.905	506.945	407.905	507.945	1.24525
hand	ARL14EPL	1	0.0998162	0	1.09982	1	0.909243
hand	ARL15	0.375	264.148	284.559	265.148	285.559	1.07698
hand	ARL16	0.921875	455.357	443.824	456.357	444.824	0.974729
hand	ARL17A	0.769531	375.192	359.909	376.192	360.909	0.959374
hand	ARL17B	0.921875	105.127	100.267	106.127	101.267	0.954205
hand	ARL2	0.492188	1378.83	1307.96	1379.83	1308.96	0.948642
hand	ARL2-SNX15	1	147.196	144.811	148.196	145.811	0.983903
hand	ARL2BP	0.00195312	2350.13	2976.71	2351.13	2977.71	1.2665
hand	ARL3	0.695312	553.94	563.19	554.94	564.19	1.01667
hand	ARL4A	0.00195312	376.518	746.525	377.518	747.525	1.98011
hand	ARL4C	0.0195312	3250.89	2697.35	3251.89	2698.35	0.829781
hand	ARL4D	0.232422	396.936	354.597	397.936	355.597	0.893604
hand	ARL5A	0.556641	1104.44	1163.58	1105.44	1164.58	1.0535
hand	ARL5B	0.00585938	724.943	967.758	725.943	968.758	1.33448
hand	ARL6	0.921875	256.267	259.84	257.267	260.84	1.01389
hand	ARL6IP1	0.695312	3959.95	4192.88	3960.95	4193.88	1.05881
hand	ARL6IP4	0.845703	1806.75	1823.32	1807.75	1824.32	1.00917
hand	ARL6IP5	0.275391	4302.98	4073.31	4303.98	4074.31	0.946639
hand	ARL6IP6	0.0644531	348.33	399.155	349.33	400.155	1.14549
hand	ARL8A	0.00195312	708.421	896.461	709.421	897.461	1.26506
hand	ARL8B	0.00195312	2389.94	3167.36	2390.94	3168.36	1.32516
hand	ARL9	0.322266	14.4264	10.4391	15.4264	11.4391	0.741525
hand	ARLNC1	0.375	5.22047	6.53078	6.22047	7.53078	1.21065
hand	ARMC1	0.492188	964.79	1023.94	965.79	1024.94	1.06124
hand	ARMC10	0.492188	702.775	677.076	703.775	678.076	0.963483
hand	ARMC12	0.431641	1.87604	1.16838	2.87604	2.16838	0.753946
hand	ARMC2	0.0273438	40.329	32.0354	41.329	33.0354	0.799328
hand	ARMC4	0.0839844	19.9298	11.2616	20.9298	12.2616	0.585843
hand	ARMC4P1	0.371093	0.211516	0	1.21152	1	0.825412
hand	ARMC5	0.00195312	378.278	475.921	379.278	476.921	1.25744
hand	ARMC6	0.431641	898.925	852.672	899.925	853.672	0.948604
hand	ARMC7	0.845703	214.875	217.833	215.875	218.833	1.0137
hand	ARMC8	0.275391	694.421	748.158	695.421	749.158	1.07727
hand	ARMC9	0.193359	1295.19	1365.53	1296.19	1366.53	1.05427
hand	ARMCX1	0.0488281	1035.76	1148.65	1036.76	1149.65	1.10888
hand	ARMCX2	0.625	2223.55	2261.93	2224.55	2262.93	1.01725
hand	ARMCX3	0.0371094	2091.66	2460.43	2092.66	2461.43	1.17622
hand	ARMCX4	0.0644531	519.177	627.339	520.177	628.339	1.20793
hand	ARMCX5	0.695312	233.252	239.077	234.252	240.077	1.02487
hand	ARMCX5-GPRASP2	0.0273438	155.111	113.155	156.111	114.155	0.73124
hand	ARMCX6	0.0273438	844.095	733.123	845.095	734.123	0.868687
hand	ARMH1	0.833635	8.48565	8.60017	9.48565	9.60017	1.01207
hand	ARMH3	0.921875	682.228	667.221	683.228	668.221	0.978035
hand	ARMH4	0.695312	446.151	439.952	447.151	440.952	0.986137
hand	ARMS2	0.371093	0	0.297198	1	1.2972	1.2972
hand	ARMT1	0.00195312	808.206	1527.47	809.206	1528.47	1.88885
hand	ARNT	0.00976562	1292.73	1497.65	1293.73	1498.65	1.15839
hand	ARNT2	0.492188	1016.31	939.941	1017.31	940.941	0.924932
hand	ARNTL	0.130859	367.002	437.952	368.002	438.952	1.1928
hand	ARNTL2	0.00195312	2023	4281.73	2024	4282.73	2.11598
hand	ARPC1A	0.625	3002.26	3125.53	3003.26	3126.53	1.04105
hand	ARPC1B	0.492188	7320.53	7707.53	7321.53	7708.53	1.05286
hand	ARPC2	0.00390625	8119.35	9837.55	8120.35	9838.55	1.21159
hand	ARPC3	0.0371094	3388.34	3788.48	3389.34	3789.48	1.11806
hand	ARPC4	0.556641	3450.14	3686.77	3451.14	3687.77	1.06857
hand	ARPC4-TTLL3	0.322266	73.5025	61.9806	74.5025	62.9806	0.845349
hand	ARPC5	0.0488281	6649.36	7597.67	6650.36	7598.67	1.1426
hand	ARPC5L	0.232422	1083.16	1221.35	1084.16	1222.35	1.12747
hand	ARPIN	0.0488281	872.141	744.88	873.141	745.88	0.85425
hand	ARPIN-AP3S2	0.322266	485.645	452.362	486.645	453.362	0.931606
hand	ARPP19	0.0644531	3568.3	4046.77	3569.3	4047.77	1.13405
hand	ARRB1	0.0488281	273.853	336.577	274.853	337.577	1.22821
hand	ARRB2	0.0195312	163.686	131.574	164.686	132.574	0.80501
hand	ARRDC1	0.695312	180.944	191.42	181.944	192.42	1.05758
hand	ARRDC1-AS1	0.921875	153.284	148.57	154.284	149.57	0.969441
hand	ARRDC2	0.00195312	417.041	586.888	418.041	587.888	1.40629
hand	ARRDC3	1	2027.46	2095.27	2028.46	2096.27	1.03343
hand	ARRDC3-AS1	0.769531	4.59932	5.40077	5.59932	6.40077	1.14313
hand	ARRDC4	0.130859	384.329	456.599	385.329	457.599	1.18755
hand	ARSA	0.845703	1218.79	1200.69	1219.79	1201.69	0.98516
hand	ARSB	0.105469	2530.95	2797.06	2531.95	2798.06	1.1051
hand	ARSD	0.0839844	578.481	490.641	579.481	491.641	0.848416
hand	ARSG	0.492188	96.6756	92.6988	97.6756	93.6988	0.959285
hand	ARSH	1	0	0.0999505	1	1.09995	1.09995
hand	ARSI	0.193359	640.398	538.406	641.398	539.406	0.840985
hand	ARSJ	0.00195312	1082.73	1421.42	1083.73	1422.42	1.31252
hand	ARSK	0.275391	392.249	359.153	393.249	360.153	0.91584
hand	ARSL	0.625	5.16103	5.65528	6.16103	6.65528	1.08022
hand	ART3	1	0.0999675	0.100471	1.09997	1.10047	1.00046
hand	ART4	0.0224943	0	1.55917	1	2.55917	2.55917
hand	ART5	0.441209	2.59472	2.03421	3.59472	3.03421	0.844074
hand	ARTN	0.0273438	3.17545	1.23185	4.17545	2.23185	0.534517
hand	ARV1	0.0488281	263.559	221.745	264.559	222.745	0.841949
hand	ARVCF	0.00585938	97.7962	59.1097	98.7962	60.1097	0.608421
hand	AS-PTPRE	1	0.102287	0.0910718	1.10229	1.09107	0.989826
hand	AS3MT	0.0371094	66.3816	40.1074	67.3816	41.1074	0.610069
hand	ASAH1	1	1803.57	1794.87	1804.57	1795.87	0.995181
hand	ASAH2	0.130859	42.2334	54.6285	43.2334	55.6285	1.2867
hand	ASAH2B	0.769531	205.819	213.468	206.819	214.468	1.03698
hand	ASAP1	0.00195312	2172.06	3128.77	2173.06	3129.77	1.44026
hand	ASAP1-IT1	0.422678	0.0999545	0.299207	1.09995	1.29921	1.18115
hand	ASAP1-IT2	0.029974	0.2993	1.30021	1.2993	2.30021	1.77034
hand	ASAP2	0.322266	3337.55	3563.29	3338.55	3564.29	1.06762
hand	ASAP3	0.00195312	926.154	489.882	927.154	490.882	0.52945
hand	ASB1	0.00195312	1388.52	1631.35	1389.52	1632.35	1.17476
hand	ASB11	1	0	0.2	1	1.2	1.2
hand	ASB12	0.905695	0.898519	0.802475	1.89852	1.80248	0.949411
hand	ASB13	0.0644531	214.228	179.076	215.228	180.076	0.836673
hand	ASB14	0.371093	0.259305	0	1.2593	1	0.794089
hand	ASB16	0.589639	0.499296	0.199877	1.4993	1.19988	0.800293
hand	ASB16-AS1	0.0839844	101.316	85.9463	102.316	86.9463	0.849785
hand	ASB2	0.672604	0.500553	0.613462	1.50055	1.61346	1.07524
hand	ASB3	0.431641	300.027	320.037	301.027	321.037	1.06647
hand	ASB4	1	0.223599	0.0823305	1.2236	1.08233	0.884547
hand	ASB5	0.492188	2.50081	2.20013	3.50081	3.20013	0.914112
hand	ASB6	0.00195312	1081.18	1274.72	1082.18	1275.72	1.17885
hand	ASB7	0.160156	419.852	473.346	420.852	474.346	1.12711
hand	ASB8	0.625	597.767	598.646	598.767	599.646	1.00147
hand	ASB9	0.193359	6.72023	7.84567	7.72023	8.84567	1.14578
hand	ASCC1	0.431641	496.91	516.624	497.91	517.624	1.03959
hand	ASCC2	0.921875	1328.8	1343.35	1329.8	1344.35	1.01094
hand	ASCC3	0.0273438	2902.17	3562.91	2903.17	3563.91	1.22759
hand	ASCL1	0.371093	0	0.200157	1	1.20016	1.20016
hand	ASCL2	0.105645	0.0995636	0.499611	1.09956	1.49961	1.36382
hand	ASCL5	0.589639	0.398842	0.300358	1.39884	1.30036	0.929596
hand	ASDURF	0.130859	95.6186	75.3612	96.6186	76.3612	0.790336
hand	ASF1A	0.232422	416.768	391.18	417.768	392.18	0.938752
hand	ASF1B	0.00585938	556.687	726.467	557.687	727.467	1.30444
hand	ASGR1	0.232422	3.08334	2.18213	4.08334	3.18213	0.779295
hand	ASH1L	0.0839844	2496.46	2758.4	2497.46	2759.4	1.10488
hand	ASH1L-AS1	0.105469	10.3574	13.0428	11.3574	14.0428	1.23645
hand	ASH2L	0.695312	1119.7	1100.85	1120.7	1101.85	0.983176
hand	ASIC1	0.130859	94.6231	82.0689	95.6231	83.0689	0.868712
hand	ASIC2	0.672604	2.44871	1.85422	3.44871	2.85422	0.827621
hand	ASIC3	1	8.40797	7.69579	9.40797	8.69579	0.9243
hand	ASIC4	0.529368	0.400641	0.300468	1.40064	1.30047	0.928481
hand	ASIP	0.833935	0.7843	0.505114	1.7843	1.50511	0.843532
hand	ASL	0.845703	995.875	995.393	996.875	996.393	0.999516
hand	ASMT	0.855132	0.271586	0.270454	1.27159	1.27045	0.99911
hand	ASMTL	0.769531	485.371	476.728	486.371	477.728	0.982229
hand	ASMTL-AS1	0.0644531	18.3811	13.374	19.3811	14.374	0.741651
hand	ASNS	0.232422	3606.68	3193.62	3607.68	3194.62	0.885507
hand	ASNSD1	0.130859	1219.13	1364.89	1220.13	1365.89	1.11946
hand	ASNSP1	0.833935	0.999092	1.09951	1.99909	2.09951	1.05023
hand	ASPA	0.431641	4.09938	3.11505	5.09938	4.11505	0.806971
hand	ASPG	0.181449	0.501602	0	1.5016	1	0.665955
hand	ASPH	0.921875	11879.4	12225.8	11880.4	12226.8	1.02916
hand	ASPHD1	0.769531	87.0872	87.4233	88.0872	88.4233	1.00382
hand	ASPHD2	0.193359	194.421	219.547	195.421	220.547	1.12857
hand	ASPM	0.431641	3176.51	3483.73	3177.51	3484.73	1.09669
hand	ASPN	0.160156	230.335	210.37	231.335	211.37	0.913698
hand	ASPRV1	0.00195312	9.79584	5.10316	10.7958	6.10316	0.565325
hand	ASPSCR1	0.275391	401.792	376.249	402.792	377.249	0.936584
hand	ASRGL1	0.845703	6.15238	5.91197	7.15238	6.91197	0.966386
hand	ASS1	0.00390625	1405.29	2083.65	1406.29	2084.65	1.48238
hand	ASTE1	0.921875	161.15	156.623	162.15	157.623	0.972077
hand	ASTL	1	0.199086	0.0995678	1.19909	1.09957	0.917005
hand	ASTN1	0.932647	0.755356	0.993328	1.75536	1.99333	1.13557
hand	ASTN2	0.00195312	96.4854	50.4693	97.4854	51.4693	0.52797
hand	ASXL1	0.375	2099.55	2217.4	2100.55	2218.4	1.05611
hand	ASXL2	0.00976562	1780.33	2108.15	1781.33	2109.15	1.18403
hand	ATAD1	0.431641	1274.11	1358.52	1275.11	1359.52	1.0662
hand	ATAD2	0.00390625	1837.23	2477.2	1838.23	2478.2	1.34815
hand	ATAD2B	0.160156	256.1	283.432	257.1	284.432	1.10631
hand	ATAD3A	0.625	2061.67	2198.76	2062.67	2199.76	1.06646
hand	ATAD3B	0.375	652.362	753.892	653.362	754.892	1.1554
hand	ATAD3C	0.624065	1.70887	1.31057	2.70887	2.31057	0.852964
hand	ATAD5	0.0136719	165.236	202.478	166.236	203.478	1.22403
hand	ATAT1	0.921875	148.404	143.748	149.404	144.748	0.968833
hand	ATCAY	1	0	0.200545	1	1.20055	1.20055
hand	ATE1	0.275391	707.175	638.564	708.175	639.564	0.903116
hand	ATE1-AS1	0.130859	15.096	12.415	16.096	13.415	0.833434
hand	ATF1	0.769531	686.612	712.438	687.612	713.438	1.03756
hand	ATF2	0.0488281	1162.21	1307.03	1163.21	1308.03	1.1245
hand	ATF3	0.00390625	65.1681	108.644	66.1681	109.644	1.65705
hand	ATF4	0.0839844	7178.86	6445.69	7179.86	6446.69	0.897885
hand	ATF5	0.0488281	1675.03	1947.11	1676.03	1948.11	1.16234
hand	ATF6	0.556641	1748.77	1868.05	1749.77	1869.05	1.06817
hand	ATF6B	0.322266	1956.81	1829.48	1957.81	1830.48	0.934965
hand	ATF7	0.625	1620.68	1545.67	1621.68	1546.67	0.953746
hand	ATF7-NPFF	1	14.8274	11.1464	15.8274	12.1464	0.767428
hand	ATF7IP	0.00390625	1294.45	1022.08	1295.45	1023.08	0.789747
hand	ATF7IP2	0.322266	34.7116	39.2287	35.7116	40.2287	1.12649
hand	ATG10	0.0273438	106.968	89.6235	107.968	90.6235	0.839357
hand	ATG101	0.0195312	1191.09	1426.36	1192.09	1427.36	1.19736
hand	ATG12	0.431641	1179.35	1255.79	1180.35	1256.79	1.06476
hand	ATG13	0.0136719	2223.21	2540.2	2224.21	2541.2	1.14251
hand	ATG14	0.130859	493.926	452.453	494.926	453.453	0.916203
hand	ATG16L1	0.695312	618.715	622.038	619.715	623.038	1.00536
hand	ATG16L2	0.695312	89.3994	87.818	90.3994	88.818	0.982508
hand	ATG2A	0.0195312	983.518	1118.52	984.518	1119.52	1.13713
hand	ATG2B	0.0488281	1401.73	1585.75	1402.73	1586.75	1.13119
hand	ATG3	0.375	1262.48	1193.22	1263.48	1194.22	0.945185
hand	ATG4A	0.193359	258.562	293.013	259.562	294.013	1.13273
hand	ATG4B	0.921875	834.577	822.867	835.577	823.867	0.985986
hand	ATG4C	0.0273438	242.073	203.288	243.073	204.288	0.840439
hand	ATG4D	0.0273438	172.458	201.905	173.458	202.905	1.16977
hand	ATG5	0.0839844	827.368	932.58	828.368	933.58	1.12701
hand	ATG7	0.0371094	586.56	690.706	587.56	691.706	1.17725
hand	ATG9A	0.0644531	2772.95	2470.67	2773.95	2471.67	0.891028
hand	ATG9B	0.150786	0.92785	0.403933	1.92785	1.40393	0.728238
hand	ATIC	0.322266	2056.43	1962.2	2057.43	1963.2	0.954199
hand	ATL1	0.375	221.308	204.479	222.308	205.479	0.924301
hand	ATL2	0.0195312	702.92	837.203	703.92	838.203	1.19076
hand	ATL3	0.275391	5150.14	5524.23	5151.14	5525.23	1.07262
hand	ATM	1	1790.55	1795.13	1791.55	1796.13	1.00256
hand	ATMIN	0.375	1676.73	1783.27	1677.73	1784.27	1.0635
hand	ATN1	0.845703	4687.03	4721.02	4688.03	4722.02	1.00725
hand	ATOH1	1	0.100104	0	1.1001	1	0.909005
hand	ATOH7	0.108319	0.500003	1.3991	1.5	2.3991	1.5994
hand	ATOH8	0.492188	1961.48	2195.54	1962.48	2196.54	1.11927
hand	ATOX1	0.431641	527.283	562.373	528.283	563.373	1.06642
hand	ATP10A	0.431641	3149.35	2567.39	3150.35	2568.39	0.815272
hand	ATP10B	1	0	0.099497	1	1.0995	1.0995
hand	ATP10D	0.0273438	1148.39	897.43	1149.39	898.43	0.781656
hand	ATP11A	0.0839844	948.124	1033.9	949.124	1034.9	1.09037
hand	ATP11B	0.00195312	2119.54	2553.35	2120.54	2554.35	1.20458
hand	ATP11C	0.00195312	1508.65	1848.4	1509.65	1849.4	1.22505
hand	ATP13A1	0.921875	1709.63	1700.11	1710.63	1701.11	0.994434
hand	ATP13A2	0.105469	1293.18	1052.49	1294.18	1053.49	0.814026
hand	ATP13A3	0.00195312	4676.6	11218.1	4677.6	11219.1	2.39848
hand	ATP13A4	0.0934925	0.601197	0.10008	1.6012	1.10008	0.687036
hand	ATP13A5-AS1	1	0.200538	0	1.20054	1	0.83296
hand	ATP1A1	0.322266	11916.1	12583.3	11917.1	12584.3	1.05599
hand	ATP1A1-AS1	0.0136719	17.7492	10.6761	18.7492	11.6761	0.622752
hand	ATP1A2	0.0839844	2.1034	0.901015	3.1034	1.90101	0.612559
hand	ATP1A3	0.00390625	17.6703	8.82795	18.6703	9.82795	0.526395
hand	ATP1A4	0.181449	0.334657	0	1.33466	1	0.749256
hand	ATP1B1	0.492188	614.23	559.387	615.23	560.387	0.910858
hand	ATP1B2	0.0755606	1.00423	2.57096	2.00423	3.57096	1.78172
hand	ATP1B3	0.193359	3037.99	3372.48	3038.99	3373.48	1.11006
hand	ATP23	0.921875	66.9218	64.1829	67.9218	65.1829	0.959676
hand	ATP2A1	0.845703	6.13421	6.07268	7.13421	7.07268	0.991375
hand	ATP2A1-AS1	0.492188	8.85259	7.6284	9.85259	8.6284	0.87575
hand	ATP2A2	0.00195312	10045.3	13239.7	10046.3	13240.7	1.31797
hand	ATP2A3	0.00195312	159.529	72.414	160.529	73.414	0.457325
hand	ATP2B1	0.00195312	4041.19	18795.8	4042.19	18796.8	4.65015
hand	ATP2B1-AS1	0.00195312	31.7117	88.8071	32.7117	89.8071	2.74541
hand	ATP2B2	0.322266	2.41176	3.41232	3.41176	4.41232	1.29327
hand	ATP2B3	0.362727	0.400538	0.70065	1.40054	1.70065	1.21428
hand	ATP2B4	0.431641	17123.9	15782.1	17124.9	15783.1	0.921649
hand	ATP2C1	0.105469	2679.7	2915.44	2680.7	2916.44	1.08794
hand	ATP2C2	0.100348	0	0.500392	1	1.50039	1.50039
hand	ATP2C2-AS1	0.845703	17.3048	16.9029	18.3048	17.9029	0.978045
hand	ATP4B	0.371093	0.199973	0	1.19997	1	0.833352
hand	ATP5F1A	0.921875	7509.34	7708.36	7510.34	7709.36	1.0265
hand	ATP5F1B	0.769531	11401.1	11956.6	11402.1	11957.6	1.04873
hand	ATP5F1C	0.921875	1882.31	1959.98	1883.31	1960.98	1.04124
hand	ATP5F1D	0.769531	1041.14	1051.46	1042.14	1052.46	1.0099
hand	ATP5F1E	0.769531	1848.5	1817.63	1849.5	1818.63	0.983309
hand	ATP5IF1	1	894.538	898.741	895.538	899.741	1.00469
hand	ATP5MC1	0.492188	652.252	713.463	653.252	714.463	1.0937
hand	ATP5MC2	0.375	2067.17	1976.58	2068.17	1977.58	0.956199
hand	ATP5MC3	0.769531	2336.55	2471.13	2337.55	2472.13	1.05757
hand	ATP5MD	0.431641	917.648	977.709	918.648	978.709	1.06538
hand	ATP5ME	0.492188	534.292	536.012	535.292	537.012	1.00321
hand	ATP5MF	0.625	1380.99	1468.75	1381.99	1469.75	1.0635
hand	ATP5MF-PTCD1	0.375	16.2856	26.235	17.2856	27.235	1.57558
hand	ATP5MG	0.695312	1293.11	1342.55	1294.11	1343.55	1.0382
hand	ATP5MGL	0.789268	0.199965	0.100083	1.19997	1.10008	0.916762
hand	ATP5MPL	0.625	556.73	545.258	557.73	546.258	0.97943
hand	ATP5PB	1	2535.54	2619.53	2536.54	2620.53	1.03311
hand	ATP5PD	0.556641	1486.16	1536	1487.16	1537	1.03352
hand	ATP5PF	1	1054.12	1083.61	1055.12	1084.61	1.02795
hand	ATP5PO	0.921875	1416.26	1468.35	1417.26	1469.35	1.03675
hand	ATP6AP1	0.845703	2450.15	2508.09	2451.15	2509.09	1.02364
hand	ATP6AP1L	0.0136719	37.9239	25.6685	38.9239	26.6685	0.685145
hand	ATP6AP2	0.275391	3857.72	4108.19	3858.72	4109.19	1.06491
hand	ATP6V0A1	0.492188	734.508	702.922	735.508	703.922	0.957055
hand	ATP6V0A2	0.0644531	724.775	867.386	725.775	868.386	1.19649
hand	ATP6V0A4	0.583882	0.991563	0.582007	1.99156	1.58201	0.794355
hand	ATP6V0B	0.0371094	1346.33	1607.32	1347.33	1608.32	1.19371
hand	ATP6V0C	0.232422	4242.11	4596.19	4243.11	4597.19	1.08345
hand	ATP6V0CP3	1	0.293751	0.198102	1.29375	1.1981	0.926068
hand	ATP6V0D1	0.275391	1990.93	2110.24	1991.93	2111.24	1.05989
hand	ATP6V0D2	0.362727	2.19851	1.50044	3.19851	2.50044	0.781751
hand	ATP6V0E1	0.105469	2429.4	2657.04	2430.4	2658.04	1.09366
hand	ATP6V0E2	0.556641	564	525.675	565	526.675	0.932169
hand	ATP6V0E2-AS1	0.00585938	44.7193	53.9167	45.7193	54.9167	1.20117
hand	ATP6V1A	0.0136719	2828.33	3288.28	2829.33	3289.28	1.16257
hand	ATP6V1B1	0.845703	5.39462	5.10221	6.39462	6.10221	0.954273
hand	ATP6V1B1-AS1	0.00195312	3.67115	0.690969	4.67115	1.69097	0.362003
hand	ATP6V1B2	0.193359	2790	2603.02	2791	2604.02	0.933006
hand	ATP6V1C1	0.00195312	1448.56	1917.67	1449.56	1918.67	1.32362
hand	ATP6V1C2	0.208413	0.200585	0.702016	1.20059	1.70202	1.41765
hand	ATP6V1D	0.0195312	1610.34	1912.92	1611.34	1913.92	1.18778
hand	ATP6V1E1	0.0195312	2331.5	2747.86	2332.5	2748.86	1.1785
hand	ATP6V1E2	0.0371094	71.9088	59.7213	72.9088	60.7213	0.832839
hand	ATP6V1F	0.845703	1389.52	1402.18	1390.52	1403.18	1.00911
hand	ATP6V1FNB	0.845703	20.7174	21.0075	21.7174	22.0075	1.01336
hand	ATP6V1G1	0.0371094	1625.8	1797.2	1626.8	1798.2	1.10536
hand	ATP6V1G2	0.0839844	23.8363	16.6907	24.8363	17.6907	0.712294
hand	ATP6V1G2-DDX39B	0.431641	37.9345	43.4429	38.9345	44.4429	1.14148
hand	ATP6V1G3	0.201243	0.497856	0.0987679	1.49786	1.09877	0.73356
hand	ATP6V1H	0.0195312	1476.84	1704.17	1477.84	1705.17	1.15382
hand	ATP7A	0.105469	564.661	502.102	565.661	503.102	0.889405
hand	ATP7B	0.130859	147.935	130.813	148.935	131.813	0.885038
hand	ATP8A1	0.00195312	36.5612	19.7895	37.5612	20.7895	0.553483
hand	ATP8A2	0.375	11.1548	7.73	12.1548	8.73	0.718237
hand	ATP8B1	0.00195312	3843.55	2387.47	3844.55	2388.47	0.621263
hand	ATP8B2	0.556641	7019.9	6653.65	7020.9	6654.65	0.947835
hand	ATP8B3	0.232422	39.3718	31.4645	40.3718	32.4645	0.804139
hand	ATP8B4	0.556641	7.61526	7.03266	8.61526	8.03266	0.932376
hand	ATP8B5P	0.589639	0.416645	0.20863	1.41665	1.20863	0.853164
hand	ATP9A	0.0644531	2563.67	2159.72	2564.67	2160.72	0.842493
hand	ATP9B	0.431641	385.656	359.702	386.656	360.702	0.932876
hand	ATPAF1	0.130859	652.648	566.547	653.648	567.547	0.868277
hand	ATPAF2	0.0644531	205.426	183.445	206.426	184.445	0.893515
hand	ATPSCKMT	0.431641	334.294	319.563	335.294	320.563	0.956064
hand	ATR	0.375	1100.12	1054.37	1101.12	1055.37	0.958447
hand	ATRAID	0.322266	1626.3	1529.12	1627.3	1530.12	0.940282
hand	ATRIP	0.160156	289.166	331.063	290.166	332.063	1.14439
hand	ATRIP-TREX1	1	33.3882	31.2597	34.3882	32.2597	0.938102
hand	ATRN	0.492188	2526.09	2583.89	2527.09	2584.89	1.02287
hand	ATRNL1	0.921875	10.3422	10.5531	11.3422	11.5531	1.01859
hand	ATRX	0.556641	2273.98	2177.73	2274.98	2178.73	0.95769
hand	ATXN1	0.0273438	971.849	1185.99	972.849	1186.99	1.22012
hand	ATXN1-AS1	1	57.6563	55.2018	58.6563	56.2018	0.958154
hand	ATXN10	0.0371094	2635.52	2978.68	2636.52	2979.68	1.13016
hand	ATXN1L	0.845703	1226.37	1241.13	1227.37	1242.13	1.01203
hand	ATXN2	0.322266	970.567	1021.04	971.567	1022.04	1.05195
hand	ATXN2-AS	1	0.892082	1.18787	1.89208	2.18787	1.15633
hand	ATXN2L	0.00976562	2952.2	3485.59	2953.2	3486.59	1.18061
hand	ATXN3	0.556641	354.179	343.466	355.179	344.466	0.969838
hand	ATXN7	0.0371094	553.029	645.959	554.029	646.959	1.16773
hand	ATXN7L1	0.0488281	146.233	108.539	147.233	109.539	0.743985
hand	ATXN7L2	0.275391	93.7547	84.6675	94.7547	85.6675	0.904098
hand	ATXN7L3	0.322266	1923.55	2063.74	1924.55	2064.74	1.07285
hand	ATXN7L3B	0.625	1801.52	1755.48	1802.52	1756.48	0.974462
hand	AUH	0.00585938	155.283	120.733	156.283	121.733	0.778925
hand	AUNIP	0.431641	89.3368	96.8294	90.3368	97.8294	1.08294
hand	AUP1	0.556641	1988.13	2130.23	1989.13	2131.23	1.07144
hand	AURKA	0.0644531	1217.01	1406.87	1218.01	1407.87	1.15587
hand	AURKAIP1	0.556641	1530.43	1470.31	1531.43	1471.31	0.960744
hand	AURKAP1	0.921875	4.39892	4.60529	5.39892	5.60529	1.03822
hand	AURKB	0.00976562	482.854	638.213	483.854	639.213	1.32109
hand	AURKC	1	4.95306	4.59789	5.95306	5.59789	0.940338
hand	AUTS2	0.921875	662.067	662.763	663.067	663.763	1.00105
hand	AVEN	0.492188	500.13	477.006	501.13	478.006	0.953856
hand	AVIL	0.0273438	14.4067	9.20144	15.4067	10.2014	0.662143
hand	AVL9	0.0195312	950.712	1087.26	951.712	1088.26	1.14347
hand	AVPI1	0.492188	331.203	353.601	332.203	354.601	1.06742
hand	AVPR1A	1	0.100358	0.100336	1.10036	1.10034	0.99998
hand	AWAT2	0.0934925	1.10002	0.100096	2.10002	1.1001	0.52385
hand	AXDND1	0.672604	0.906791	0.704664	1.90679	1.70466	0.893996
hand	AXIN1	0.769531	703.895	686.379	704.895	687.379	0.975152
hand	AXIN2	0.00390625	73.8545	49.1185	74.8545	50.1185	0.669545
hand	AXL	0.0488281	12678.5	11319.5	12679.5	11320.5	0.89282
hand	AZGP1	0.371093	0.198924	0	1.19892	1	0.834081
hand	AZI2	0.921875	1119.36	1132.99	1120.36	1133.99	1.01217
hand	AZIN1	0.00195312	3109.45	4649.08	3110.45	4650.08	1.49498
hand	AZIN1-AS1	0.322266	8.48114	7.51041	9.48114	8.51041	0.897614
hand	AZIN2	0.769531	67.1488	67.2841	68.1488	68.2841	1.00199
hand	AZU1	0.583882	0.395657	0.101046	1.39566	1.10105	0.788909
hand	B2M	0.00195312	18448.7	22830.8	18449.7	22831.8	1.23752
hand	B3GALNT1	0.00390625	596.6	486.792	597.6	487.792	0.816251
hand	B3GALNT2	0.232422	636.41	592.262	637.41	593.262	0.930738
hand	B3GALT1	0.375	4.20204	4.40025	5.20204	5.40025	1.0381
hand	B3GALT2	0.00390625	3.20166	25.1941	4.20166	26.1941	6.23423
hand	B3GALT4	0.845703	49.8284	45.5392	50.8284	46.5392	0.915613
hand	B3GALT5	0.105469	27.081	12.7139	28.081	13.7139	0.488367
hand	B3GALT5-AS1	0.322266	3.25327	2.0861	4.25327	3.0861	0.725582
hand	B3GALT6	0.0839844	962.413	1067.09	963.413	1068.09	1.10865
hand	B3GAT1	1	0.200338	0.100185	1.20034	1.10019	0.916563
hand	B3GAT2	0.181449	0	0.599763	1	1.59976	1.59976
hand	B3GAT3	0.0273438	609.75	519.614	610.75	520.614	0.852417
hand	B3GLCT	0.921875	826.723	812.267	827.723	813.267	0.982535
hand	B3GNT10	0.769531	71.9511	71.3176	72.9511	72.3176	0.991315
hand	B3GNT2	0.00195312	470.074	815.168	471.074	816.168	1.73257
hand	B3GNT4	0.722283	1.50357	1.30956	2.50357	2.30956	0.922508
hand	B3GNT5	0.00195312	46.5415	122.195	47.5415	123.195	2.59131
hand	B3GNT7	0.0488281	3.00244	8.40121	4.00244	9.40121	2.34887
hand	B3GNT8	0.00195312	23.8769	15.41	24.8769	16.41	0.659646
hand	B3GNT9	0.160156	1602.21	1437.65	1603.21	1438.65	0.897356
hand	B3GNTL1	0.0644531	63.8072	54.5891	64.8072	55.5891	0.857761
hand	B4GALNT1	0.00195312	135.802	190.765	136.802	191.765	1.40177
hand	B4GALNT2	1	1.6822	2.0183	2.6822	3.0183	1.12531
hand	B4GALNT3	0.431641	11.6161	10.1077	12.6161	11.1077	0.880435
hand	B4GALNT4	0.0136719	25.315	18.3025	26.315	19.3025	0.73352
hand	B4GALT1	0.00390625	10795.3	16851.5	10796.3	16852.5	1.56095
hand	B4GALT1-AS1	0.0644531	18.7335	25.1514	19.7335	26.1514	1.32523
hand	B4GALT2	0.695312	2740.89	2743.61	2741.89	2744.61	1.00099
hand	B4GALT3	0.625	647.066	664.788	648.066	665.788	1.02735
hand	B4GALT4	0.0839844	814.015	896.642	815.015	897.642	1.10138
hand	B4GALT5	0.00195312	1937.87	3374.53	1938.87	3375.53	1.74098
hand	B4GALT6	0.0195312	256.526	227.157	257.526	228.157	0.885957
hand	B4GALT7	0.845703	559.047	568.119	560.047	569.119	1.0162
hand	B4GAT1	0.00585938	599.015	477.64	600.015	478.64	0.797713
hand	B9D1	0.130859	198.285	172.671	199.285	173.671	0.871474
hand	B9D2	0.556641	82.6377	86.795	83.6377	87.795	1.04971
hand	BAALC	0.0371094	309.42	442.016	310.42	443.016	1.42715
hand	BAALC-AS1	0.155132	0.891552	1.50604	1.89155	2.50604	1.32486
hand	BAALC-AS2	0.371093	0	0.200509	1	1.20051	1.20051
hand	BAAT	0.343253	1.78385	0.89969	2.78385	1.89969	0.682397
hand	BABAM1	0.845703	1203.89	1177.37	1204.89	1178.37	0.977991
hand	BABAM2	0.275391	648.016	599.903	649.016	600.903	0.925868
hand	BABAM2-AS1	0.492188	4.59179	5.01605	5.59179	6.01605	1.07587
hand	BACE1	0.625	5275.7	4959.09	5276.7	4960.09	0.94
hand	BACE1-AS	0.556641	9.34263	8.11308	10.3426	9.11308	0.881118
hand	BACE2	0.00195312	1525.61	2302.59	1526.61	2303.59	1.50896
hand	BACH1	0.00195312	987.986	1169.98	988.986	1170.98	1.18402
hand	BACH1-IT2	1	0	0.0993929	1	1.09939	1.09939
hand	BACH2	0.0644531	15.8176	10.1932	16.8176	11.1932	0.665565
hand	BAD	0.845703	813.186	854.455	814.186	855.455	1.05069
hand	BAG1	0.232422	825.792	890.642	826.792	891.642	1.07844
hand	BAG2	0.00195312	1495.29	1028.58	1496.29	1029.58	0.688087
hand	BAG3	0.921875	2648.54	2627.39	2649.54	2628.39	0.99202
hand	BAG4	1	694.916	694.818	695.916	695.818	0.999859
hand	BAG5	0.695312	1218.01	1271.99	1219.01	1272.99	1.04428
hand	BAG6	0.431641	5040.49	5305.56	5041.49	5306.56	1.05258
hand	BAHCC1	0.00195312	949.246	1596.55	950.246	1597.55	1.6812
hand	BAHD1	0.845703	614.067	640.084	615.067	641.084	1.0423
hand	BAIAP2	0.00195312	637.77	385.747	638.77	386.747	0.605455
hand	BAIAP2-DT	0.00195312	315.623	182.944	316.623	183.944	0.580955
hand	BAIAP2L1	0.845703	222.148	236.257	223.148	237.257	1.06323
hand	BAIAP2L2	1	82.8475	83.8165	83.8475	84.8165	1.01156
hand	BAIAP3	0.232422	4.49601	5.40938	5.49601	6.40938	1.16619
hand	BAK1	0.0273438	707.524	951.902	708.524	952.902	1.34491
hand	BAMBI	0.00195312	167.957	443.302	168.957	444.302	2.62966
hand	BANF1	1	2120.85	2185.22	2121.85	2186.22	1.03034
hand	BANK1	0.0371094	70.5439	96.0204	71.5439	97.0204	1.3561
hand	BANP	0.0644531	282.849	337.233	283.849	338.233	1.1916
hand	BAP1	0.769531	2046.88	2037.19	2047.88	2038.19	0.995265
hand	BARD1	0.0273438	323.186	436.773	324.186	437.773	1.35037
hand	BARHL2	1	0	0.100322	1	1.10032	1.10032
hand	BARX1	0.130859	161.756	147.003	162.756	148.003	0.909352
hand	BARX2	0.371093	0.099923	0.299838	1.09992	1.29984	1.18175
hand	BASP1	0.00390625	5351.84	7897.09	5352.84	7898.09	1.4755
hand	BASP1-AS1	0.406941	5.20396	3.80086	6.20396	4.80086	0.773837
hand	BATF	0.492188	1.79184	1.29931	2.79184	2.29931	0.823582
hand	BATF2	0.00195312	7.03513	34.0336	8.03513	35.0336	4.36005
hand	BATF3	0.0644531	5.75315	8.8014	6.75315	9.8014	1.45138
hand	BAX	0.695312	1287.9	1257.02	1288.9	1258.02	0.976038
hand	BAZ1A	0.00195312	1004.22	1505.91	1005.22	1506.91	1.49907
hand	BAZ1B	0.921875	4740.41	4794.69	4741.41	4795.69	1.01145
hand	BAZ2A	0.0136719	1656.33	1974.87	1657.33	1975.87	1.19219
hand	BAZ2B	0.556641	489.06	478.299	490.06	479.299	0.978042
hand	BBC3	0.105469	202.687	237.713	203.687	238.713	1.17196
hand	BBIP1	0.0195312	292.738	331.08	293.738	332.08	1.13053
hand	BBOF1	0.556641	164.973	172.126	165.973	173.126	1.0431
hand	BBOX1	1	0	0.0995182	1	1.09952	1.09952
hand	BBOX1-AS1	0.160156	3.03544	2.13556	4.03544	3.13556	0.777006
hand	BBS1	0.0488281	663.23	549.926	664.23	550.926	0.829421
hand	BBS10	0.160156	429.001	388.254	430.001	389.254	0.905239
hand	BBS12	0.769531	174.605	175.705	175.605	176.705	1.00626
hand	BBS2	0.0371094	701.645	586.298	702.645	587.298	0.83584
hand	BBS4	0.130859	409.162	460.933	410.162	461.933	1.12622
hand	BBS5	0.0488281	351.522	298.253	352.522	299.253	0.848893
hand	BBS7	0.769531	469.637	461.252	470.637	462.252	0.982183
hand	BBS9	0.492188	346.3	328.239	347.3	329.239	0.947997
hand	BBX	0.193359	1995.8	1861.87	1996.8	1862.87	0.93293
hand	BCAM	0.00976562	134.897	108.071	135.897	109.071	0.802603
hand	BCAN	0.446873	0.701042	0.500834	1.70104	1.50083	0.882303
hand	BCAP29	0.0195312	1343.63	1588.83	1344.63	1589.83	1.18236
hand	BCAP31	0.769531	3026.55	3056.38	3027.55	3057.38	1.00985
hand	BCAR1	0.322266	2234.44	2391.52	2235.44	2392.52	1.07027
hand	BCAR3	0.00585938	1193.5	941.025	1194.5	942.025	0.788632
hand	BCAR3-AS1	0.371093	0	0.300243	1	1.30024	1.30024
hand	BCAR4	1	0	0.0776382	1	1.07764	1.07764
hand	BCAS1	0.406941	3.24231	2.19889	4.24231	3.19889	0.754044
hand	BCAS2	0.130859	584.672	638.537	585.672	639.537	1.09197
hand	BCAS3	0.0644531	415.941	322.237	416.941	323.237	0.775256
hand	BCAS4	0.0273438	149.582	178.063	150.582	179.063	1.18914
hand	BCAT1	0.556641	7642.67	7328.85	7643.67	7329.85	0.958943
hand	BCAT2	0.0371094	461.137	370.537	462.137	371.537	0.803954
hand	BCCIP	0.431641	1070.26	1130.48	1071.26	1131.48	1.05622
hand	BCDIN3D	0.232422	130.672	117.419	131.672	118.419	0.899344
hand	BCDIN3D-AS1	0.492188	10.3647	9.6672	11.3647	10.6672	0.938628
hand	BCHE	0.181449	0.479688	0	1.47969	1	0.675818
hand	BCKDHA	0.130859	619.806	576.942	620.806	577.942	0.930954
hand	BCKDHB	0.275391	270.471	249.765	271.471	250.765	0.923727
hand	BCKDK	0.695312	1440.57	1415.95	1441.57	1416.95	0.982919
hand	BCL10	0.556641	751.201	785.408	752.201	786.408	1.04548
hand	BCL11A	1	3.59328	3.50799	4.59328	4.50799	0.981431
hand	BCL11B	0.00915169	1.80156	4.98605	2.80156	5.98605	2.13669
hand	BCL2	0.492188	101.896	111.35	102.896	112.35	1.09188
hand	BCL2A1	0.00195312	29.5211	474.576	30.5211	475.576	15.5819
hand	BCL2L1	0.0195312	2296.81	1866.97	2297.81	1867.97	0.812936
hand	BCL2L10	0.624065	0.795603	0.701516	1.7956	1.70152	0.947601
hand	BCL2L11	0.00195312	92.0771	187.477	93.0771	188.477	2.02496
hand	BCL2L12	1	312.913	332.138	313.913	333.138	1.06124
hand	BCL2L13	0.0488281	1464.45	1674.71	1465.45	1675.71	1.14347
hand	BCL2L14	0.181449	0	0.598996	1	1.599	1.599
hand	BCL2L15	0.431641	3.60566	4.70133	4.60566	5.70133	1.2379
hand	BCL2L2	0.00195312	1113.71	2101.13	1114.71	2102.13	1.88581
hand	BCL2L2-PABPN1	0.232422	249.904	302.901	250.904	303.901	1.21122
hand	BCL3	0.00195312	839.978	1465.93	840.978	1466.93	1.74431
hand	BCL6	1	639.014	618.919	640.014	619.919	0.968602
hand	BCL6B	0.00195312	2.00155	8.90131	3.00155	9.90131	3.29873
hand	BCL7A	0.845703	369.301	352.345	370.301	353.345	0.954211
hand	BCL7B	0.00976562	1104.5	1290.32	1105.5	1291.32	1.16809
hand	BCL7C	0.322266	907.498	845.544	908.498	846.544	0.931807
hand	BCL9	0.00976562	426.917	323.452	427.917	324.452	0.758212
hand	BCL9L	0.375	4301.96	4480.58	4302.96	4481.58	1.04151
hand	BCLAF1	0.921875	4376.52	4504.1	4377.52	4505.1	1.02914
hand	BCLAF3	0.130859	189.047	172.328	190.047	173.328	0.912029
hand	BCO1	0.789268	0.0999115	0.199817	1.09991	1.19982	1.09083
hand	BCO2	0.431641	3.45068	2.29105	4.45068	3.29105	0.739449
hand	BCOR	0.0371094	888.906	1088.37	889.906	1089.37	1.22414
hand	BCORL1	0.921875	372.57	382.15	373.57	383.15	1.02564
hand	BCR	0.275391	1318.5	1215.87	1319.5	1216.87	0.922222
hand	BCRP2	0.624065	7.5781	5.29049	8.5781	6.29049	0.733319
hand	BCRP3	0.529368	0.621127	0.859525	1.62113	1.85952	1.14706
hand	BCS1L	0.130859	371.115	328.856	372.115	329.856	0.886434
hand	BCYRN1	0.0839844	505.91	472.454	506.91	473.454	0.934
hand	BDH1	1	61.4961	55.5886	62.4961	56.5886	0.905475
hand	BDH2	0.556641	549.479	523.514	550.479	524.514	0.952833
hand	BDKRB1	0.00195312	265.411	2912.52	266.411	2913.52	10.9362
hand	BDKRB2	0.00195312	684.817	1624.15	685.817	1625.15	2.36966
hand	BDNF	0.921875	488.234	498.238	489.234	499.238	1.02045
hand	BDNF-AS	0.00390625	22.6363	11.6554	23.6363	12.6554	0.535422
hand	BDP1	0.105469	1402.21	1568.74	1403.21	1569.74	1.11868
hand	BEAN1	0.769531	3.11739	2.79542	4.11739	3.79542	0.921803
hand	BEAN1-AS1	0.371093	0.296554	0.0997032	1.29655	1.0997	0.848174
hand	BECN1	0.431641	1598.38	1718.79	1599.38	1719.79	1.07528
hand	BEGAIN	0.0644531	124.322	141.068	125.322	142.068	1.13363
hand	BEND3	0.556641	150.136	145.821	151.136	146.821	0.971446
hand	BEND5	1	0.771122	0.695079	1.77112	1.69508	0.957065
hand	BEND6	0.00585938	545.28	428.277	546.28	429.277	0.785819
hand	BEND7	0.00390625	57.4218	48.7542	58.4218	49.7542	0.851638
hand	BEST1	0.556641	89.7199	91.7318	90.7199	92.7318	1.02218
hand	BEST2	0.855132	0.39978	0.299904	1.39978	1.2999	0.928649
hand	BEST3	0.722283	1.82066	2.19243	2.82066	3.19243	1.1318
hand	BEST4	0.105469	3.79929	7.30161	4.79929	8.30161	1.72976
hand	BET1	0.00195312	512.626	690.89	513.626	691.89	1.34707
hand	BET1L	0.0371094	2076.18	2421.28	2077.18	2422.28	1.16614
hand	BEX1	0.769531	10.786	10.5991	11.786	11.5991	0.984144
hand	BEX2	0.0488281	31.8222	23.8369	32.8222	24.8369	0.756711
hand	BEX3	0.275391	2615.39	2446.92	2616.39	2447.92	0.935609
hand	BEX4	0.695312	299.122	286.921	300.122	287.921	0.959347
hand	BEX5	0.845703	3.28912	3.30773	4.28912	4.30773	1.00434
hand	BFAR	0.695312	1515.58	1604.14	1516.58	1605.14	1.05839
hand	BFSP1	0.375	35.9531	26.4065	36.9531	27.4065	0.741657
hand	BGLAP	0.418492	0.596976	1.29151	1.59698	2.29151	1.43491
hand	BGN	0.921875	47887	48246.7	47888	48247.7	1.00751
hand	BHLHA15	0.0644531	2.76589	4.68452	3.76589	5.68452	1.50948
hand	BHLHA9	0.181449	0	0.299532	1	1.29953	1.29953
hand	BHLHB9	0.0644531	134.011	109.169	135.011	110.169	0.816
hand	BHLHE22	0.0346106	0.300059	3.49783	1.30006	4.49783	3.45971
hand	BHLHE40	0.00195312	2265.4	3839.45	2266.4	3840.45	1.69451
hand	BHLHE40-AS1	0.193359	8.85484	10.8018	9.85484	11.8018	1.19756
hand	BHLHE41	0.00195312	71.0396	256.102	72.0396	257.102	3.5689
hand	BHMG1	0.371093	0	0.19991	1	1.19991	1.19991
hand	BHMT	1	3.90652	3.30686	4.90652	4.30686	0.877783
hand	BHMT2	0.0195312	237.873	197.503	238.873	198.503	0.830996
hand	BICC1	0.0371094	4042.5	3438.91	4043.5	3439.91	0.850726
hand	BICD1	0.322266	801.958	719.856	802.958	720.856	0.897751
hand	BICD2	0.492188	2171.19	2271.15	2172.19	2272.15	1.04602
hand	BICDL1	1	0.843948	1.15125	1.84395	2.15125	1.16665
hand	BICDL2	0.812704	1.49765	1.19997	2.49765	2.19997	0.880816
hand	BICRA	0.375	403.228	427.689	404.228	428.689	1.06051
hand	BICRAL	0.00585938	632.838	503.034	633.838	504.034	0.79521
hand	BID	0.00195312	493.046	1744.17	494.046	1745.17	3.53241
hand	BIK	0.422678	0.400478	0.101453	1.40048	1.10145	0.786483
hand	BIN1	0.00195312	1167.73	838.423	1168.73	839.423	0.718238
hand	BIN2	1	0	0.101715	1	1.10172	1.10172
hand	BIN3	0.695312	474.228	457.38	475.228	458.38	0.964548
hand	BIN3-IT1	0.375	2.39845	1.60103	3.39845	2.60103	0.765356
hand	BIRC2	0.00195312	2188.36	6223.23	2189.36	6224.23	2.84295
hand	BIRC3	0.00195312	252.993	12217.7	253.993	12218.7	48.1066
hand	BIRC5	0.625	2000.25	2025.18	2001.25	2026.18	1.01245
hand	BIRC6	0.160156	3455.23	3732.69	3456.23	3733.69	1.08028
hand	BIRC7	0.418492	1.46592	0.610049	2.46592	1.61005	0.65292
hand	BISPR	0.141482	2.25095	3.3113	3.25095	4.3113	1.32617
hand	BIVM	0.105469	795.003	716.465	796.003	717.465	0.901334
hand	BIVM-ERCC5	1	441.184	415.032	442.184	416.032	0.940857
hand	BLACAT1	0.855132	0.399849	0.300005	1.39985	1.30001	0.928676
hand	BLCAP	0.375	1206.97	1306.94	1207.97	1307.94	1.08276
hand	BLID	0.905695	1.69264	1.40936	2.69264	2.40936	0.894795
hand	BLK	0.787406	0.599788	0.400692	1.59979	1.40069	0.875548
hand	BLM	0.160156	214.155	238.042	215.155	239.042	1.11102
hand	BLMH	0.322266	910.079	987.237	911.079	988.237	1.08469
hand	BLNK	0.833935	0.781578	0.517901	1.78158	1.5179	0.851998
hand	BLOC1S1	0.431641	639.941	602.028	640.941	603.028	0.940848
hand	BLOC1S1-RDH5	0.944183	3.39501	3.49443	4.39501	4.49443	1.02262
hand	BLOC1S2	0.769531	879.441	929.59	880.441	930.59	1.05696
hand	BLOC1S3	0.00976562	325.005	393.905	326.005	394.905	1.21135
hand	BLOC1S4	1	219.663	219.471	220.663	220.471	0.999126
hand	BLOC1S5	0.375	338.113	319.173	339.113	320.173	0.944148
hand	BLOC1S5-TXNDC5	0.193359	33.6034	15.107	34.6034	16.107	0.465476
hand	BLOC1S6	0.00976562	2319.3	2668.56	2320.3	2669.56	1.15052
hand	BLVRA	0.0273438	453.299	521.279	454.299	522.279	1.14964
hand	BLVRB	0.160156	493.374	431.36	494.374	432.36	0.874561
hand	BLZF1	0.00585938	834.624	1068.84	835.624	1069.84	1.28029
hand	BMERB1	0.769531	1989.45	1959.01	1990.45	1960.01	0.984706
hand	BMF	0.00195312	149.91	47.991	150.91	48.991	0.324637
hand	BMI1	0.0488281	1442.38	1590.36	1443.38	1591.36	1.10253
hand	BMP1	0.00976562	3197.32	3770.83	3198.32	3771.83	1.17932
hand	BMP2	0.00195312	717.031	6669.32	718.031	6670.32	9.28974
hand	BMP2K	0.375	566.048	595.968	567.048	596.968	1.05277
hand	BMP3	0.204894	0.901314	1.89946	1.90131	2.89946	1.52498
hand	BMP4	0.00195312	256.755	88.5508	257.755	89.5508	0.347426
hand	BMP5	0.36131	0.390668	1.09598	1.39067	2.09598	1.50717
hand	BMP6	0.00390625	221.639	308.844	222.639	309.844	1.39169
hand	BMP7	0.855132	0.200061	0.39923	1.20006	1.39923	1.16597
hand	BMP8A	0.00195312	3.17145	11.24	4.17145	12.24	2.93424
hand	BMP8B	0.528612	1.23369	1.05641	2.23369	2.05641	0.920634
hand	BMPER	0.0839844	454.372	531.473	455.372	532.473	1.16932
hand	BMPR1A	0.556641	1073.56	1041.26	1074.56	1042.26	0.969948
hand	BMPR1B	0.130859	457.045	528.167	458.045	529.167	1.15527
hand	BMPR1B-DT	0.075927	0.891116	2.52544	1.89112	3.52544	1.86421
hand	BMPR2	0.921875	3881.72	3744.1	3882.72	3745.1	0.964556
hand	BMS1	0.232422	1853.86	2015.77	1854.86	2016.77	1.08729
hand	BMS1P1	0.00976562	105.598	76.7764	106.598	77.7764	0.729622
hand	BMS1P14	0.0371094	115.123	99.2873	116.123	100.287	0.863629
hand	BMS1P2	0.322266	140.008	147.88	141.008	148.88	1.05583
hand	BMS1P2-AGAP9	0.160156	151.942	185.386	152.942	186.386	1.21867
hand	BMS1P20	0.0488281	161.824	197.555	162.824	198.555	1.21944
hand	BMS1P21	0.431641	1.75711	1.1995	2.75711	2.1995	0.797754
hand	BMS1P4	0.769531	22.3542	22.567	23.3542	23.567	1.00911
hand	BMS1P4-AGAP5	0.0839844	60.8253	72.9311	61.8253	73.9311	1.19581
hand	BMT2	0.00195312	389.153	593.101	390.153	594.101	1.52274
hand	BMX	1	0.899899	1.29034	1.8999	2.29034	1.20551
hand	BNC1	0.00195312	427.968	587.335	428.968	588.335	1.37151
hand	BNC2	0.00195312	1386.22	965.914	1387.22	966.914	0.697013
hand	BNC2-AS1	0.375	2.95493	1.69478	3.95493	2.69478	0.681373
hand	BNIP1	0.00195312	169.321	262.319	170.321	263.319	1.54601
hand	BNIP2	0.00195312	2032.21	2331.74	2033.21	2332.74	1.14732
hand	BNIP3	0.00195312	1102.81	1372.9	1103.81	1373.9	1.24469
hand	BNIP3L	0.769531	2931.11	2926.3	2932.11	2927.3	0.998361
hand	BNIP5	1	0	0.0999908	1	1.09999	1.09999
hand	BNIPL	0.477197	1.46036	1.82128	2.46036	2.82128	1.1467
hand	BOC	0.00390625	734.544	535.883	735.544	536.883	0.729912
hand	BOD1	0.845703	954.608	987.901	955.608	988.901	1.03484
hand	BOD1L1	0.431641	2045.1	2164.28	2046.1	2165.28	1.05824
hand	BOK	0.375	638.079	719.177	639.079	720.177	1.1269
hand	BOK-AS1	0.589639	0.397208	0.403555	1.39721	1.40355	1.00454
hand	BOLA1	0.0839844	134.185	118.779	135.185	119.779	0.886042
hand	BOLA2	0.275391	61.7423	71.5908	62.7423	72.5908	1.15697
hand	BOLA2-SMG1P6	0.193359	466.406	523.031	467.406	524.031	1.12115
hand	BOLA2B	0.695312	187.243	192.251	188.243	193.251	1.0266
hand	BOLA3	0.845703	268.231	278.011	269.231	279.011	1.03633
hand	BOLA3-AS1	0.105469	101.875	81.2373	102.875	82.2373	0.799387
hand	BOP1	0.232422	1583.97	1367.3	1584.97	1368.3	0.863293
hand	BORA	0.0371094	261.385	313.837	262.385	314.837	1.19991
hand	BORCS5	0.232422	339.656	318.327	340.656	319.327	0.937388
hand	BORCS6	0.556641	180.001	195.284	181.001	196.284	1.08444
hand	BORCS7	0.492188	329.794	327.393	330.794	328.393	0.992743
hand	BORCS7-ASMT	0.322266	36.6821	45.7671	37.6821	46.7671	1.2411
hand	BORCS8	0.431641	231.366	243.041	232.366	244.041	1.05025
hand	BORCS8-MEF2B	0.375	56.0477	49.3958	57.0477	50.3958	0.883397
hand	BPGM	0.00195312	1409.35	2009.99	1410.35	2010.99	1.42589
hand	BPHL	0.695312	183.508	177.53	184.508	178.53	0.9676
hand	BPI	0.0972011	5.59733	4.4036	6.59733	5.4036	0.819058
hand	BPIFC	1	0.0998744	0	1.09987	1	0.909195
hand	BPNT1	0.921875	519.546	516.185	520.546	517.185	0.993542
hand	BPTF	0.322266	1981.45	1877.22	1982.45	1878.22	0.947424
hand	BRAF	0.0136719	673.005	774.726	674.005	775.726	1.15092
hand	BRAP	0.322266	545.38	602.663	546.38	603.663	1.10484
hand	BRAT1	0.0371094	814.516	668.929	815.516	669.929	0.821479
hand	BRCA1	0.625	757.384	746.077	758.384	747.077	0.985091
hand	BRCA2	0.0195312	643.724	847.834	644.724	848.834	1.31659
hand	BRCC3	0.769531	563.355	557.092	564.355	558.092	0.988903
hand	BRD1	0.322266	875.824	927.505	876.824	928.505	1.05894
hand	BRD2	0.695312	4861.89	5077.9	4862.89	5078.9	1.04442
hand	BRD3	0.556641	1057.81	1080.69	1058.81	1081.69	1.02161
hand	BRD3OS	0.0644531	849.893	733.045	850.893	734.045	0.862676
hand	BRD4	0.0195312	1984.36	2420.16	1985.36	2421.16	1.21951
hand	BRD7	0.845703	1260	1297.33	1261	1298.33	1.0296
hand	BRD8	0.375	1214.67	1181.27	1215.67	1182.27	0.972532
hand	BRD9	0.625	819.166	851.422	820.166	852.422	1.03933
hand	BRF1	0.0839844	711.268	629.422	712.268	630.422	0.885091
hand	BRF2	0.431641	268.196	294.575	269.196	295.575	1.098
hand	BRI3	0.375	2114.23	2263.89	2115.23	2264.89	1.07075
hand	BRI3BP	0.160156	574.639	660.296	575.639	661.296	1.1488
hand	BRICD5	0.193359	10.3637	11.5014	11.3637	12.5014	1.10011
hand	BRINP1	0.00195312	219.32	58.4188	220.32	59.4188	0.269693
hand	BRINP2	0.528612	0.701041	1.30006	1.70104	2.30006	1.35215
hand	BRINP3	0.672604	1.51797	2.2814	2.51797	3.2814	1.30319
hand	BRIP1	0.845703	288.031	292.094	289.031	293.094	1.01406
hand	BRIX1	0.431641	609.424	646.96	610.424	647.96	1.06149
hand	BRK1	0.160156	2311.27	2576.85	2312.27	2577.85	1.11486
hand	BRMS1	0.845703	988.65	1024.62	989.65	1025.62	1.03635
hand	BRMS1L	0.625	275.028	258.257	276.028	259.257	0.93924
hand	BROX	0.275391	1176.99	1302.04	1177.99	1303.04	1.10615
hand	BRPF1	0.845703	616.553	635.888	617.553	636.888	1.03131
hand	BRPF3	0.00195312	1196.47	1451.8	1197.47	1452.8	1.21323
hand	BRSK1	0.0839844	69.1398	59.612	70.1398	60.612	0.86416
hand	BRSK2	0.625	5.25901	4.42594	6.25901	5.42594	0.8669
hand	BRWD1	0.625	1272.14	1248.59	1273.14	1249.59	0.981503
hand	BRWD1-AS2	0.193359	3.9817	2.60589	4.9817	3.60589	0.723827
hand	BRWD3	0.232422	406.92	441.604	407.92	442.604	1.08503
hand	BSCL2	0.232422	470.512	407.611	471.512	408.611	0.866598
hand	BSDC1	0.00195312	1484.27	1860.99	1485.27	1861.99	1.25364
hand	BSG	0.845703	12256.5	12175.9	12257.5	12176.9	0.993427
hand	BSN	0.130859	21.4403	15.5024	22.4403	16.5024	0.735393
hand	BSN-DT	0.271899	0.999868	0.500082	1.99987	1.50008	0.75009
hand	BSND	0.181449	0.500275	0	1.50028	1	0.666544
hand	BSPRY	0.418492	0.202011	0.505339	1.20201	1.50534	1.25235
hand	BST1	0.695312	380.888	370.784	381.888	371.784	0.973541
hand	BST2	0.0273438	19.9029	52.3598	20.9029	53.3598	2.55275
hand	BSX	1	0.197783	0.0999779	1.19778	1.09998	0.918345
hand	BTAF1	0.0488281	1242.43	1347.87	1243.43	1348.87	1.0848
hand	BTBD1	0.322266	2401.06	2573.92	2402.06	2574.92	1.07196
hand	BTBD10	0.556641	872.981	919.833	873.981	920.833	1.05361
hand	BTBD11	0.00976562	135.48	90.9288	136.48	91.9288	0.673572
hand	BTBD16	0.674987	0.499613	0.399823	1.49961	1.39982	0.933456
hand	BTBD19	0.00976562	79.2671	54.2428	80.2671	55.2428	0.688238
hand	BTBD2	0.00390625	2104.51	1643.64	2105.51	1644.64	0.781115
hand	BTBD3	0.375	381.685	361.017	382.685	362.017	0.945991
hand	BTBD6	0.921875	1236.46	1254.34	1237.46	1255.34	1.01445
hand	BTBD7	0.695312	1526.93	1571.58	1527.93	1572.58	1.02922
hand	BTBD8	0.431641	76.0493	68.2457	77.0493	69.2457	0.898719
hand	BTBD9	0.160156	638.185	684.106	639.185	685.106	1.07184
hand	BTC	0.00195312	18.0811	31.594	19.0811	32.594	1.70818
hand	BTD	0.00976562	785.565	661.458	786.565	662.458	0.842215
hand	BTF3	0.769531	5587.4	5736.72	5588.4	5737.72	1.02672
hand	BTF3L4	0.105469	1262.31	1117.72	1263.31	1118.72	0.885549
hand	BTG1	0.0273438	2036.33	2468.09	2037.33	2469.09	1.21192
hand	BTG2	0.00390625	224.155	312.266	225.155	313.266	1.39134
hand	BTG3	0.00195312	576.507	1446.45	577.507	1447.45	2.50637
hand	BTG3-AS1	0.130859	14.799	10.7014	15.799	11.7014	0.740643
hand	BTG4	0.181449	0	0.472325	1	1.47233	1.47233
hand	BTK	1	0	0.108675	1	1.10867	1.10867
hand	BTLA	0.181449	0.196345	0.503277	1.19634	1.50328	1.25656
hand	BTN1A1	0.422678	0.399976	0.0999453	1.39998	1.09995	0.785689
hand	BTN2A1	0.00195312	721.069	1124.58	722.069	1125.58	1.55883
hand	BTN2A2	0.00195312	222.39	541.258	223.39	542.258	2.42741
hand	BTN2A3P	0.0273438	45.3982	52.513	46.3982	53.513	1.15334
hand	BTN3A1	0.00195312	371.468	840.166	372.468	841.166	2.25836
hand	BTN3A2	0.00195312	517.903	846.831	518.903	847.831	1.63389
hand	BTN3A3	0.00195312	315.025	677.035	316.025	678.035	2.14551
hand	BTNL8	1	0	0.0995527	1	1.09955	1.09955
hand	BTNL9	1	0.100046	0	1.10005	1	0.909053
hand	BTRC	0.375	505.676	534.374	506.676	535.374	1.05664
hand	BUB1	0.921875	1246.33	1279.51	1247.33	1280.51	1.0266
hand	BUB1B	0.431641	1272.65	1251.56	1273.65	1252.56	0.983446
hand	BUB1B-PAK6	0.554113	0.702195	0.502798	1.7022	1.5028	0.882859
hand	BUB3	0.0488281	3169.18	3671.36	3170.18	3672.36	1.15841
hand	BUD13	0.0136719	369.981	436.125	370.981	437.125	1.1783
hand	BUD23	0.431641	804.083	808.598	805.083	809.598	1.00561
hand	BUD31	0.0136719	1252.04	1422.95	1253.04	1423.95	1.1364
hand	BVES	0.105469	443.333	502.133	444.333	503.133	1.13233
hand	BVES-AS1	0.845703	1.99596	2.20029	2.99596	3.20029	1.0682
hand	BYSL	0.375	658.381	610.369	659.381	611.369	0.927186
hand	BZW1	0.0195312	12337	13956.2	12338	13957.2	1.13123
hand	BZW1-AS1	0.352542	0.798415	0.40274	1.79842	1.40274	0.779987
hand	BZW2	0.375	1121.1	1049.34	1122.1	1050.34	0.936041
hand	C10orf105	0.044011	3.20533	0.699499	4.20533	1.6995	0.40413
hand	C10orf126	0.00915169	0	1.39926	1	2.39926	2.39926
hand	C10orf142	1	0	0.09936	1	1.09936	1.09936
hand	C10orf143	0.0839844	45.1386	33.5113	46.1386	34.5113	0.747992
hand	C10orf55	0.00976562	17.9166	11.2641	18.9166	12.2641	0.648324
hand	C10orf62	0.422678	0.200832	0.100058	1.20083	1.10006	0.91608
hand	C10orf67	0.554113	1.09571	0.643356	2.09571	1.64336	0.784153
hand	C10orf82	0.371093	0.208904	0	1.2089	1	0.827196
hand	C10orf88	0.00585938	243.77	292.153	244.77	293.153	1.19767
hand	C10orf90	0.0644531	82.8872	66.1293	83.8872	67.1293	0.800233
hand	C10orf95	0.787406	0.300391	0.30079	1.30039	1.30079	1.00031
hand	C11orf1	0.0195312	88.1414	73.3011	89.1414	74.3011	0.83352
hand	C11orf21	0.107328	1.00041	0.300128	2.00041	1.30013	0.649932
hand	C11orf24	0.769531	2843.79	2825.55	2844.79	2826.55	0.993588
hand	C11orf45	0.0371094	69.604	54.4154	70.604	55.4154	0.784876
hand	C11orf49	0.322266	475.618	442.806	476.618	443.806	0.931157
hand	C11orf52	0.477197	8.35515	6.15664	9.35515	7.15664	0.764995
hand	C11orf53	0.789268	0.397288	0.0997533	1.39729	1.09975	0.787062
hand	C11orf54	0.556641	281.824	272.422	282.824	273.422	0.966754
hand	C11orf58	0.322266	3145.39	3416.46	3146.39	3417.46	1.08615
hand	C11orf65	0.477197	3.44016	2.46103	4.44016	3.46103	0.779483
hand	C11orf68	0.105469	1770.96	1966.11	1771.96	1967.11	1.11013
hand	C11orf71	0.921875	44.0382	39.7389	45.0382	40.7389	0.904541
hand	C11orf72	0.100348	0.599279	0.199694	1.59928	1.19969	0.750147
hand	C11orf80	0.845703	118.176	118.156	119.176	119.156	0.999835
hand	C11orf86	0.100348	0	0.800672	1	1.80067	1.80067
hand	C11orf87	0.00390625	291.247	164.882	292.247	165.882	0.56761
hand	C11orf88	1	0	0.0977721	1	1.09777	1.09777
hand	C11orf91	0.921875	25.0679	23.6982	26.0679	24.6982	0.947458
hand	C11orf94	1	0	0.0999499	1	1.09995	1.09995
hand	C11orf95	0.0136719	795.324	645.373	796.324	646.373	0.811695
hand	C11orf96	0.00195312	126.861	1063.05	127.861	1064.05	8.32191
hand	C11orf98	0.695312	500.926	504.859	501.926	505.859	1.00784
hand	C12orf10	0.322266	721.556	694.649	722.556	695.649	0.962762
hand	C12orf29	0.275391	467.515	507.609	468.515	508.609	1.08558
hand	C12orf4	0.625	714.139	680.935	715.139	681.935	0.95357
hand	C12orf42	1	0.100599	0	1.1006	1	0.908596
hand	C12orf43	0.769531	448.996	472.866	449.996	473.866	1.05304
hand	C12orf45	0.275391	164.745	177.717	165.745	178.717	1.07827
hand	C12orf49	0.0371094	1460.41	1694.72	1461.41	1695.72	1.16033
hand	C12orf50	0.422678	0.0997195	0.300297	1.09972	1.3003	1.18239
hand	C12orf54	1	0.0994585	0.100082	1.09946	1.10008	1.00057
hand	C12orf56	0.556641	11.8122	13.0886	12.8122	14.0886	1.09963
hand	C12orf57	1	866.555	871.388	867.555	872.388	1.00557
hand	C12orf60	0.625	12.1781	13.8061	13.1781	14.8061	1.12354
hand	C12orf65	0.322266	276.217	309.207	277.217	310.207	1.11901
hand	C12orf66	0.492188	140.721	150.476	141.721	151.476	1.06883
hand	C12orf71	0.371093	0.401765	0	1.40177	1	0.713386
hand	C12orf73	0.695312	41.1401	38.3102	42.1401	39.3102	0.932844
hand	C12orf75	0.0488281	2253.21	2573.69	2254.21	2574.69	1.14217
hand	C12orf76	0.232422	42.805	37.0121	43.805	38.0121	0.867758
hand	C12orf77	0.107328	1.69726	0.600204	2.69726	1.6002	0.593271
hand	C13orf46	0.556641	31.221	33.4081	32.221	34.4081	1.06788
hand	C14orf119	0.921875	989.924	1039.91	990.924	1040.91	1.05045
hand	C14orf132	0.0371094	2091.33	1730.46	2092.33	1731.46	0.827529
hand	C14orf178	0.401678	0.49906	0.304419	1.49906	1.30442	0.870158
hand	C14orf28	0.625	108.737	105.819	109.737	106.819	0.973406
hand	C14orf39	0.726286	0.800157	0.79986	1.80016	1.79986	0.999835
hand	C14orf93	0.00195312	105.993	72.1705	106.993	73.1705	0.68388
hand	C15orf39	0.275391	589.233	556.577	590.233	557.577	0.944674
hand	C15orf40	0.556641	194.991	199.885	195.991	200.885	1.02497
hand	C15orf41	0.625	185.1	172.225	186.1	173.225	0.930814
hand	C15orf48	0.00195312	3.87565	155.964	4.87565	156.964	32.1934
hand	C15orf54	0.553617	4.21758	3.43504	5.21758	4.43504	0.850019
hand	C15orf56	0.371093	0.20027	0	1.20027	1	0.833146
hand	C15orf61	0.00195312	146.138	96.5046	147.138	97.5046	0.662674
hand	C15orf62	0.418492	0.699994	0.200025	1.69999	1.20002	0.705899
hand	C15orf65	0.105469	38.7318	32.0605	39.7318	33.0605	0.832091
hand	C16orf46	0.00195312	22.6381	43.252	23.6381	44.252	1.87206
hand	C16orf54	1	0.100046	0.100097	1.10005	1.1001	1.00005
hand	C16orf58	0.431641	2023.72	1948.69	2024.72	1949.69	0.962944
hand	C16orf70	0.492188	438.408	418.361	439.408	419.361	0.954376
hand	C16orf71	0.00390625	21.3992	27.9064	22.3992	28.9064	1.29051
hand	C16orf72	0.00976562	1971.54	1597.38	1972.54	1598.38	0.810315
hand	C16orf74	0.0273438	18.567	10.1215	19.567	11.1215	0.568382
hand	C16orf86	0.492188	35.1127	31.0153	36.1127	32.0153	0.886538
hand	C16orf87	0.00976562	243.041	315.718	244.041	316.718	1.29781
hand	C16orf89	0.446873	1.85984	1.11824	2.85984	2.11824	0.740686
hand	C16orf90	1	0	0.10013	1	1.10013	1.10013
hand	C16orf91	0.921875	166.691	167.957	167.691	168.957	1.00755
hand	C16orf95	0.00195312	55.116	42.0862	56.116	43.0862	0.767806
hand	C16orf96	0.855132	0.29993	0.299811	1.29993	1.29981	0.999908
hand	C17orf100	0.845703	36.5597	35.6134	37.5597	36.6134	0.974805
hand	C17orf102	1	0	0.099613	1	1.09961	1.09961
hand	C17orf107	0.193359	93.144	78.8159	94.144	79.8159	0.847806
hand	C17orf113	0.418492	0.400268	0.29988	1.40027	1.29988	0.928308
hand	C17orf49	0.00195312	506.172	709.685	507.172	710.685	1.40127
hand	C17orf58	0.00195312	101.456	144.131	102.456	145.131	1.41653
hand	C17orf64	0.789268	0.19992	0.0996915	1.19992	1.09969	0.916471
hand	C17orf67	0.0839844	28.9857	38.0052	29.9857	39.0052	1.30079
hand	C17orf75	0.0839844	210.298	187.51	211.298	188.51	0.892153
hand	C17orf78	1	0	0.0994788	1	1.09948	1.09948
hand	C17orf80	0.845703	465.049	459.421	466.049	460.421	0.987923
hand	C17orf97	0.0488281	131.837	114.842	132.837	115.842	0.87206
hand	C17orf98	1	0	0.0980924	1	1.09809	1.09809
hand	C18orf21	0.375	195.18	206.404	196.18	207.404	1.05721
hand	C18orf25	0.0644531	569.434	663.31	570.434	664.31	1.16457
hand	C18orf32	0.556641	160.107	165.233	161.107	166.233	1.03182
hand	C18orf54	0.556641	393.498	410.753	394.498	411.753	1.04374
hand	C18orf63	0.181449	0	0.399572	1	1.39957	1.39957
hand	C19orf12	0.0371094	704.499	799.736	705.499	800.736	1.13499
hand	C19orf18	0.556641	2.38413	1.61349	3.38413	2.61349	0.772278
hand	C19orf25	0.769531	396.768	410.91	397.768	411.91	1.03555
hand	C19orf33	0.150786	1.61051	0.828601	2.61051	1.8286	0.700478
hand	C19orf38	0.477197	2.49401	3.09615	3.49401	4.09615	1.17234
hand	C19orf44	0.105469	179.09	154.645	180.09	155.645	0.864258
hand	C19orf47	0.193359	370.049	405.046	371.049	406.046	1.09432
hand	C19orf48	0.275391	959.203	901.685	960.203	902.685	0.940098
hand	C19orf53	0.769531	1281.76	1283.13	1282.76	1284.13	1.00107
hand	C19orf54	0.0488281	281.015	254.347	282.015	255.347	0.905439
hand	C19orf57	0.322266	32.9882	28.9633	33.9882	29.9633	0.881578
hand	C19orf71	0.201243	0.596864	0.19955	1.59686	1.19955	0.751191
hand	C19orf73	0.0839844	4.66904	2.89715	5.66904	3.89715	0.687444
hand	C19orf81	0.932647	0.79734	0.898101	1.79734	1.8981	1.05606
hand	C19orf84	0.422678	0.0994538	0.200574	1.09945	1.20057	1.09197
hand	C1D	0.0488281	411.652	475.461	412.652	476.461	1.15463
hand	C1GALT1	0.0273438	3054	2433.72	3055	2434.72	0.796962
hand	C1GALT1C1	0.0195312	717.868	814.89	718.868	815.89	1.13496
hand	C1GALT1C1L	0.00390625	14.9559	8.20723	15.9559	9.20723	0.577041
hand	C1QA	0.371093	0	0.39974	1	1.39974	1.39974
hand	C1QB	0.371093	0.0995879	0.797585	1.09959	1.79759	1.63478
hand	C1QBP	1	2115.16	2182.21	2116.16	2183.21	1.03168
hand	C1QC	1	0.858039	0.243962	1.85804	1.24396	0.669503
hand	C1QL1	0.0488281	38.215	28.5288	39.215	29.5288	0.752999
hand	C1QL2	0.624065	1.09927	1.30063	2.09927	2.30063	1.09592
hand	C1QL3	0.787406	0.299852	0.499793	1.29985	1.49979	1.15382
hand	C1QL4	0.293622	1.49938	0.900644	2.49938	1.90064	0.760446
hand	C1QTNF1	0.00195312	762.599	5378.88	763.599	5379.88	7.04543
hand	C1QTNF1-AS1	0.0224943	0.299118	1.60366	1.29912	2.60366	2.00417
hand	C1QTNF12	0.845703	7.86828	9.50575	8.86828	10.5057	1.18464
hand	C1QTNF2	0.695312	46.6367	47.3349	47.6367	48.3349	1.01466
hand	C1QTNF3	0.275391	21.696	17.737	22.696	18.737	0.825561
hand	C1QTNF3-AMACR	0.322266	22.6975	31.3486	23.6975	32.3486	1.36506
hand	C1QTNF4	0.529368	0.598168	0.200786	1.59817	1.20079	0.751351
hand	C1QTNF5	0.375	444.635	401.311	445.635	402.311	0.902782
hand	C1QTNF6	0.0136719	448.374	358.236	449.374	359.236	0.799415
hand	C1QTNF7	0.201243	0.300825	0.0999954	1.30082	1.1	0.845614
hand	C1QTNF8	0.422678	0.600621	0.899684	1.60062	1.89968	1.18684
hand	C1QTNF9	1	0	0.100275	1	1.10028	1.10028
hand	C1QTNF9B	1	0.132213	0.174933	1.13221	1.17493	1.03773
hand	C1R	0.769531	9175.24	8733.48	9176.24	8734.48	0.951858
hand	C1RL	0.625	1004.9	967.139	1005.9	968.139	0.962457
hand	C1RL-AS1	0.492188	75.7892	80.604	76.7892	81.604	1.0627
hand	C1S	0.492188	7638.96	7950.33	7639.96	7951.33	1.04076
hand	C1orf100	1	0	0.0951542	1	1.09515	1.09515
hand	C1orf105	1	0.09999	0	1.09999	1	0.909099
hand	C1orf109	0.375	391.415	381.46	392.415	382.46	0.974631
hand	C1orf112	0.00390625	251.005	317.305	252.005	318.305	1.26309
hand	C1orf115	0.625	25.7088	24.3079	26.7088	25.3079	0.947549
hand	C1orf116	0.787406	0.401322	0.394187	1.40132	1.39419	0.994909
hand	C1orf122	0.492188	843.707	895.863	844.707	896.863	1.06174
hand	C1orf127	1	0.107231	0	1.10723	1	0.903154
hand	C1orf131	0.0195312	235.68	288.885	236.68	289.885	1.2248
hand	C1orf159	0.00390625	219.525	278.236	220.525	279.236	1.26623
hand	C1orf162	1	0.806263	0.978476	1.80626	1.97848	1.09534
hand	C1orf167	0.726286	0.600851	0.799355	1.60085	1.79936	1.124
hand	C1orf174	0.275391	400.281	447.766	401.281	448.766	1.11833
hand	C1orf189	1	0.202723	0.298092	1.20272	1.29809	1.07929
hand	C1orf194	1	0.108855	0	1.10886	1	0.901831
hand	C1orf198	0.00195312	1564.31	2609.86	1565.31	2610.86	1.66795
hand	C1orf21	0.0488281	560.6	646.211	561.6	647.211	1.15244
hand	C1orf216	0.556641	873.911	852.846	874.911	853.846	0.975923
hand	C1orf220	0.695312	7.80057	7.40048	8.80057	8.40048	0.954539
hand	C1orf226	0.845703	3.70263	3.6987	4.70263	4.6987	0.999163
hand	C1orf229	0.492188	4.79944	3.50191	5.79944	4.50191	0.776267
hand	C1orf35	0.232422	272.379	251.605	273.379	252.605	0.92401
hand	C1orf43	0.845703	3345.63	3435.3	3346.63	3436.3	1.02679
hand	C1orf50	0.921875	198.514	194.647	199.514	195.647	0.980619
hand	C1orf52	0.0644531	454.256	512.879	455.256	513.879	1.12877
hand	C1orf53	0.105469	53.3436	43.2705	54.3436	44.2705	0.814642
hand	C1orf54	0.769531	48.4987	49.4721	49.4987	50.4721	1.01967
hand	C1orf56	0.00195312	85.6473	59.3203	86.6473	60.3203	0.69616
hand	C1orf74	0.845703	116.834	114.123	117.834	115.123	0.976996
hand	C1orf94	0.280713	0.339009	0.622896	1.33901	1.6229	1.21201
hand	C2	0.695312	467.199	476.722	468.199	477.722	1.02034
hand	C2-AS1	1	0	0.099447	1	1.09945	1.09945
hand	C20orf141	0.787406	0.496903	0.398974	1.4969	1.39897	0.934579
hand	C20orf144	1	0.0983184	0	1.09832	1	0.910483
hand	C20orf194	0.00976562	526.97	624.55	527.97	625.55	1.18482
hand	C20orf197	0.36131	1.1244	0.346961	2.1244	1.34696	0.634044
hand	C20orf202	0.371093	0.0995368	0.300366	1.09954	1.30037	1.18265
hand	C20orf203	0.371093	0.200571	0	1.20057	1	0.832937
hand	C20orf204	0.477197	2.09897	2.19996	3.09897	3.19996	1.03259
hand	C20orf27	0.0273438	894.078	736.667	895.078	737.667	0.824137
hand	C20orf96	0.00195312	88.8188	61.0337	89.8188	62.0337	0.690653
hand	C21orf58	0.375	151.557	140.743	152.557	141.743	0.929115
hand	C21orf62-AS1	0.769531	2.89294	2.60773	3.89294	3.60773	0.926736
hand	C21orf91	0.921875	370.459	396.704	371.459	397.704	1.07065
hand	C22orf15	0.635586	1.76014	1.69514	2.76014	2.69514	0.97645
hand	C22orf23	0.0273438	6.63783	3.25758	7.63783	4.25758	0.557434
hand	C22orf24	0.183431	1.69873	1.10293	2.69873	2.10293	0.779229
hand	C22orf31	0.201243	0.0991523	0.400148	1.09915	1.40015	1.27384
hand	C22orf39	0.0644531	199.928	174.373	200.928	175.373	0.872817
hand	C22orf46	0.845703	588.288	586.388	589.288	587.388	0.996776
hand	C2CD2	0.00195312	1160.22	1921.15	1161.22	1922.15	1.65529
hand	C2CD2L	0.00195312	317.138	458.598	318.138	459.598	1.44465
hand	C2CD3	0.0371094	564.961	652.746	565.961	653.746	1.15511
hand	C2CD4A	0.00390625	12.8099	64.7254	13.8099	65.7254	4.75931
hand	C2CD4B	0.00195312	4.28785	72.3516	5.28785	73.3516	13.8717
hand	C2CD4C	0.362727	0.900321	1.20012	1.90032	2.20012	1.15776
hand	C2CD4D	1	0.10005	0.100275	1.10005	1.10028	1.0002
hand	C2CD4D-AS1	0.0644531	18.0866	13.5343	19.0866	14.5343	0.761495
hand	C2CD5	0.0488281	730.533	606.297	731.533	607.297	0.83017
hand	C2CD6	0.322266	17.1314	14.7293	18.1314	15.7293	0.867518
hand	C2orf15	0.322266	1.71405	1.01184	2.71405	2.01184	0.741269
hand	C2orf16	0.275391	2.30396	3.20186	3.30396	4.20186	1.27176
hand	C2orf27A	0.00195312	185.309	315.744	186.309	316.744	1.7001
hand	C2orf27B	0.108319	0.536323	1.51742	1.53632	2.51742	1.6386
hand	C2orf42	0.921875	249.414	245.553	250.414	246.553	0.984583
hand	C2orf49	0.0644531	448.218	398.225	449.218	399.225	0.88871
hand	C2orf50	0.556641	1.57745	1.13881	2.57745	2.13881	0.829816
hand	C2orf66	0.375	2.99807	3.4019	3.99807	4.4019	1.10101
hand	C2orf68	0.556641	446.226	416.889	447.226	417.889	0.934404
hand	C2orf69	0.375	653.391	722.914	654.391	723.914	1.10624
hand	C2orf72	0.833935	0.601257	0.900803	1.60126	1.9008	1.18707
hand	C2orf73	0.150786	1.70062	0.902451	2.70062	1.90245	0.704449
hand	C2orf74	0.0136719	146.703	121.214	147.703	122.214	0.827431
hand	C2orf76	0.0195312	114.954	157.093	115.954	158.093	1.36342
hand	C2orf78	1	0.0999479	0	1.09995	1	0.909134
hand	C2orf81	0.556641	75.9638	69.648	76.9638	70.648	0.917938
hand	C2orf88	0.130859	52.8589	64.8903	53.8589	65.8903	1.22339
hand	C2orf91	1	0	0.0999509	1	1.09995	1.09995
hand	C2orf92	0.695312	2.93676	2.13876	3.93676	3.13876	0.797297
hand	C3	0.00195312	209.721	566.436	210.721	567.436	2.69283
hand	C3AR1	0.00390625	7.70526	22.6993	8.70526	23.6993	2.72242
hand	C3orf14	0.625	240.78	266.802	241.78	267.802	1.10763
hand	C3orf18	0.00195312	342.758	435.609	343.758	436.609	1.2701
hand	C3orf20	0.371093	0	0.187894	1	1.18789	1.18789
hand	C3orf33	0.232422	41.9519	38.1311	42.9519	39.1311	0.911045
hand	C3orf35	0.130859	1.99646	3.38203	2.99646	4.38203	1.4624
hand	C3orf36	1	0	0.10008	1	1.10008	1.10008
hand	C3orf38	0.431641	521.518	559.554	522.518	560.554	1.07279
hand	C3orf52	0.00195312	76.6899	139.183	77.6899	140.183	1.80439
hand	C3orf62	0.431641	51.942	55.3058	52.942	56.3058	1.06354
hand	C3orf67	0.769531	182.217	182.531	183.217	183.531	1.00172
hand	C3orf67-AS1	0.528612	0.499942	0.900405	1.49994	1.90041	1.26699
hand	C3orf70	1	3.00391	3.30297	4.00391	4.30297	1.07469
hand	C3orf80	0.00195312	117.73	334.097	118.73	335.097	2.82233
hand	C4A	1	50.6451	43.1365	51.6451	44.1365	0.854613
hand	C4B	0.944183	35.41	38.6805	36.41	39.6805	1.08982
hand	C4BPA	1	0	0.100215	1	1.10021	1.10021
hand	C4B_2	0.293622	21.0107	10.9219	22.0107	11.9219	0.541639
hand	C4orf3	0.0644531	1961.11	2205.58	1962.11	2206.58	1.12459
hand	C4orf33	0.275391	100.297	89.8089	101.297	90.8089	0.896464
hand	C4orf36	0.0329694	4.03811	2.47311	5.03811	3.47311	0.689367
hand	C4orf46	0.431641	749.276	806.981	750.276	807.981	1.07691
hand	C4orf47	1	5.49302	5.92368	6.49302	6.92368	1.06633
hand	C4orf48	0.275391	134.682	149.092	135.682	150.092	1.1062
hand	C4orf50	1	0.100268	0	1.10027	1	0.908869
hand	C4orf54	0.371093	0.200365	0	1.20037	1	0.83308
hand	C5	0.275391	167.051	147.812	168.051	148.812	0.885515
hand	C5-OT1	0.201243	0.323613	0.785465	1.32361	1.78546	1.34893
hand	C5AR1	0.193359	4.99933	4.20131	5.99933	5.20131	0.866982
hand	C5AR2	0.00976562	130.006	50.974	131.006	51.974	0.396729
hand	C5orf15	0.00195312	2204.2	3310.76	2205.2	3311.76	1.5018
hand	C5orf17	1	2.19731	1.89985	3.19731	2.89985	0.906964
hand	C5orf22	0.0371094	486.888	565.036	487.888	566.036	1.16018
hand	C5orf24	0.492188	2247.35	2365.52	2248.35	2366.52	1.05256
hand	C5orf34	0.130859	123.198	141.32	124.198	142.32	1.14591
hand	C5orf38	0.130859	193.385	166.361	194.385	167.361	0.860977
hand	C5orf46	0.799846	1.65238	0.910946	2.65238	1.91095	0.720465
hand	C5orf47	1	0.100016	0	1.10002	1	0.909078
hand	C5orf49	0.695312	2.39726	2.00083	3.39726	3.00083	0.883308
hand	C5orf51	0.105469	1216.85	1336.19	1217.85	1337.19	1.098
[truncated: 59,525 more rows]
