# Supplementary material for: Joint-specific rheumatoid arthritis fibroblast-like synoviocyte regulation identified by integration of chromatin access and transcriptional activity
Source: JCI Insight. 2024 May 23;9(12):e179392. doi: 10.1172/jci.insight.179392 (PMC11383168; doi:10.1172/jci.insight.179392)
Supplement: Supplemental data set 3 [file jciinsight-9-179392-s235.xlsx]

## Sheet: Control
chr	start	end	Fold	pvalue	promoter	comparison
chr12	53981629	53982029	-4.62334	8.49248e-112		hand_hip
chr12	53981629	53982029	-4.62334	8.49248e-112	HOXC10	hand_hip
chr12	53981629	53982029	-4.62334	8.49248e-112	HOXC5	hand_hip
chr2	66446366	66446766	-4.20418	9.6633e-86	MEIS1-AS2	hand_hip
chr2	66446366	66446766	-4.20418	9.6633e-86		hand_hip
chr2	66446366	66446766	-4.20418	9.6633e-86	MEIS1	hand_hip
chr12	53973686	53974086	-2.43031	2.68086e-85	HOTAIR	hand_hip
chr12	53973686	53974086	-2.43031	2.68086e-85	HOXC11	hand_hip
chr2	66443975	66444375	-5.44846	5.81618e-80	MEIS1	hand_hip
chr2	66443975	66444375	-5.44846	5.81618e-80		hand_hip
chr2	66443975	66444375	-5.44846	5.81618e-80	MEIS1-AS2	hand_hip
chr12	114403003	114403403	4.07207	9.22059e-72	TBX5-AS1	hand_hip
chr12	114403003	114403403	4.07207	9.22059e-72	TBX5	hand_hip
chr12	114405673	114406073	1.9955	4.69744e-67	TBX5-AS1	hand_hip
chr12	114405673	114406073	1.9955	4.69744e-67	TBX5	hand_hip
chr12	114400045	114400445	4.41495	1.39451e-60	TBX5	hand_hip
chr2	176092736	176093136	1.98761	1.52242e-56	HOXD13	hand_hip
chr12	53979255	53979655	-3.22894	1.19222e-54	HOTAIR	hand_hip
chr2	66437659	66438059	-3.96402	3.33311e-54	MEIS1	hand_hip
chr2	66437659	66438059	-3.96402	3.33311e-54	MEIS1-AS3	hand_hip
chr2	176116438	176116838	1.7281	8.50996e-52	HOXD10	hand_hip
chr12	53997319	53997719	-2.37903	4.67407e-48	HOXC-AS2	hand_hip
chr12	53997319	53997719	-2.37903	4.67407e-48	HOXC9	hand_hip
chr12	53997319	53997719	-2.37903	4.67407e-48		hand_hip
chr12	53997319	53997719	-2.37903	4.67407e-48	HOXC5	hand_hip
chr12	53997319	53997719	-2.37903	4.67407e-48	HOXC6	hand_hip
chr3	114221501	114221901	-3.87388	1.67798e-45	LOC107986115	hand_hip
chr2	66440489	66440889	-4.11179	7.82842e-44	MEIS1	hand_hip
chr2	66440489	66440889	-4.11179	7.82842e-44	MEIS1-AS2	hand_hip
chr2	66439199	66439599	-3.34834	6.52777e-43	MEIS1	hand_hip
chr2	66439199	66439599	-3.34834	6.52777e-43	MEIS1-AS2	hand_hip
chr12	53991100	53991500	-1.90674	6.53308e-43	MIR196A2	hand_hip
chr12	53991100	53991500	-1.90674	6.53308e-43	HOXC9	hand_hip
chr12	53991100	53991500	-1.90674	6.53308e-43	HOXC6	hand_hip
chr12	53991100	53991500	-1.90674	6.53308e-43	HOXC5	hand_hip
chr12	114395759	114396159	2.79578	9.72718e-37	TBX5	hand_hip
chr17	61454517	61454917	-3.37267	1.00143e-33	TBX4	hand_hip
chr2	176108343	176108743	2.94651	3.32096e-33	HOXD10	hand_hip
chr2	176108343	176108743	2.94651	3.32096e-33	HOXD11	hand_hip
chr2	176105787	176106187	2.58048	2.25515e-31	HOXD11	hand_hip
chr2	176105787	176106187	2.58048	2.25515e-31	HOXD10	hand_hip
chr12	114408805	114409205	2.11021	3.57299e-31	TBX5	hand_hip
chr12	114408805	114409205	2.11021	3.57299e-31	TBX5-AS1	hand_hip
chr17	48578082	48578482	-3.62421	2.79601e-30	HOXB4	hand_hip
chr17	48578082	48578482	-3.62421	2.79601e-30	HOXB3	hand_hip
chr17	48578082	48578482	-3.62421	2.79601e-30	HOXB-AS3	hand_hip
chr17	48578082	48578482	-3.62421	2.79601e-30	HOXB6	hand_hip
chr6	43093816	43094216	-1.64205	5.09927e-28	PTK7	hand_hip
chr12	54007683	54008083	-2.33059	9.02333e-27	HOXC8	hand_hip
chr12	54007683	54008083	-2.33059	9.02333e-27	HOXC5	hand_hip
chr12	54007683	54008083	-2.33059	9.02333e-27	HOXC6	hand_hip
chr14	89206388	89206788	-2.857	1.58618e-26	FOXN3	hand_hip
chr4	107210906	107211306	2.77212	1.85083e-26	DKK2	hand_hip
chr2	176097549	176097949	0.910499	2.36395e-26	HOXD12	hand_hip
chr7	27192312	27192712	1.60608	6.1381e-26		hand_hip
chr7	91266381	91266781	2.12968	2.91955e-25	FZD1	hand_hip
chr22	44019832	44020232	-3.36884	5.32558e-25	PARVB	hand_hip
chr7	138842084	138842484	-2.66838	6.48426e-25	KIAA1549	hand_hip
chr11	29641186	29641586	-1.71914	5.25211e-24	LINC02755	hand_hip
chr11	29751610	29752010	-2.43293	3.61202e-23		hand_hip
chr11	29751610	29752010	-2.43293	3.61202e-23	LINC02755	hand_hip
chr9	126619286	126619686	3.63255	1.28472e-22	LMX1B	hand_hip
chr14	99563141	99563541	-1.78845	1.9409e-22	CCDC85C	hand_hip
chr18	79252898	79253298	-4.34884	2.00876e-22	ATP9B	hand_hip
chr13	86446347	86446747	-3.65689	1.08881e-21	LOC105370299	hand_hip
chr16	964642	965042	3.82881	3.79944e-21	LMF1	hand_hip
chr7	27143612	27144012	2.91949	4.82252e-21	HOXA5	hand_hip
chr7	27143612	27144012	2.91949	4.82252e-21	HOXA-AS3	hand_hip
chr7	27143612	27144012	2.91949	4.82252e-21	HOXA3	hand_hip
chr2	229610414	229610814	2.29894	6.23341e-21	DNER	hand_hip
chr2	176188405	176188805	0.749579	6.54304e-21	HOXD1	hand_hip
chr2	176188405	176188805	0.749579	6.54304e-21	MIR7704	hand_hip
chr2	176188405	176188805	0.749579	6.54304e-21	HAGLR	hand_hip
chr12	54013242	54013642	-1.91454	7.78317e-21	HOXC6	hand_hip
chr12	54013242	54013642	-1.91454	7.78317e-21	HOXC4	hand_hip
chr12	54013242	54013642	-1.91454	7.78317e-21	HOXC5	hand_hip
chr14	94773036	94773436	-3.55767	1.18883e-20	GSC	hand_hip
chr14	94773036	94773436	-3.55767	1.18883e-20		hand_hip
chr11	29773639	29774039	-3.20936	6.27565e-20		hand_hip
chr11	29773639	29774039	-3.20936	6.27565e-20	LINC02755	hand_hip
chr2	8162610	8163010	-3.35788	1.26812e-19	LINC00298	hand_hip
chr2	8162610	8163010	-3.35788	1.26812e-19	LINC00299	hand_hip
chr17	48539153	48539553	-1.65669	2.8869e-19	HOXB-AS1	hand_hip
chr14	94767270	94767670	-2.54935	6.56301e-19		hand_hip
chr14	94771272	94771672	-2.79373	8.95519e-19	GSC	hand_hip
chr14	94771272	94771672	-2.79373	8.95519e-19		hand_hip
chr2	149410944	149411344	2.29135	2.66308e-18	LYPD6	hand_hip
chr8	11921377	11921777	-2.33784	3.15668e-18		hand_hip
chr2	176079904	176080304	1.03289	3.53779e-18	EVX2	hand_hip
chr12	54024127	54024527	-2.20031	4.91473e-18	HOXC6	hand_hip
chr12	54024127	54024527	-2.20031	4.91473e-18	HOXC5	hand_hip
chr12	54024127	54024527	-2.20031	4.91473e-18	HOXC4	hand_hip
chr4	94775677	94776077	1.91492	5.40964e-18	BMPR1B	hand_hip
chr11	118436103	118436503	0.610565	5.77357e-18	KMT2A	hand_hip
chr11	118436103	118436503	0.610565	5.77357e-18		hand_hip
chr11	118436103	118436503	0.610565	5.77357e-18	ATP5MG	hand_hip
chr20	61956456	61956856	-2.21389	1.1654e-17	MIR1257	hand_hip
chr20	61956456	61956856	-2.21389	1.1654e-17	TAF4	hand_hip
chr1	100362842	100363242	3.11938	1.39373e-17	CDC14A	hand_hip
chr2	176111980	176112380	2.14687	1.85633e-17	HOXD10	hand_hip
chr15	36951867	36952267	-1.92342	3.05993e-17	MEIS2	hand_hip
chr12	54036831	54037231	-1.48803	3.2638e-17	HOXC4	hand_hip
chr12	53984817	53985217	-1.09888	9.39022e-17		hand_hip
chr12	53984817	53985217	-1.09888	9.39022e-17	HOXC10	hand_hip
chr12	53984817	53985217	-1.09888	9.39022e-17	HOXC5	hand_hip
chr12	53984817	53985217	-1.09888	9.39022e-17	HOXC-AS3	hand_hip
chr16	54847166	54847566	-1.82597	9.40306e-17	LOC105371276	hand_hip
chr16	54847166	54847566	-1.82597	9.40306e-17	LOC101927480	hand_hip
chr9	126621059	126621459	2.78074	9.62565e-17	LMX1B	hand_hip
chr16	76676306	76676706	-1.76422	1.06422e-16	CNTNAP4	hand_hip
chr17	48546759	48547159	-2.49769	1.29761e-16	HOXB-AS3	hand_hip
chr17	48546759	48547159	-2.49769	1.29761e-16		hand_hip
chr17	48546759	48547159	-2.49769	1.29761e-16	HOXB2	hand_hip
chr17	48546759	48547159	-2.49769	1.29761e-16	HOXB-AS1	hand_hip
chr2	193252	193652	1.694	1.29782e-16		hand_hip
chr17	48564382	48564782	-2.156	1.48603e-16	HOXB-AS3	hand_hip
chr17	48564382	48564782	-2.156	1.48603e-16	HOXB3	hand_hip
chr2	31227542	31227942	1.92388	2.16283e-16		hand_hip
chr2	31227542	31227942	1.92388	2.16283e-16	CAPN14	hand_hip
chr5	2756197	2756597	1.88624	2.67114e-16	IRX2	hand_hip
chr7	27189163	27189563	3.0723	3.27454e-16	HOXA11	hand_hip
chr7	27189163	27189563	3.0723	3.27454e-16	HOXA11-AS	hand_hip
chr7	27189163	27189563	3.0723	3.27454e-16		hand_hip
chr7	35253964	35254364	1.51279	7.94585e-16	TBX20	hand_hip
chr2	149003038	149003438	2.01273	9.50819e-16	KIF5C	hand_hip
chr12	54060976	54061376	-1.94818	2.10898e-15	FLJ12825	hand_hip
chr6	6003613	6004013	0.984996	2.70539e-15	NRN1	hand_hip
chr8	105421545	105421945	-2.35797	3.32903e-15	ZFPM2	hand_hip
chr2	231056515	231056915	0.519552	4.09153e-15	PSMD1	hand_hip
chr4	147842563	147842963	-1.81509	6.30303e-15	ARHGAP10	hand_hip
chr18	36493330	36493730	-1.40415	6.76011e-15	FHOD3	hand_hip
chr5	19496050	19496450	-2.87858	9.74851e-15	CDH18	hand_hip
chr9	129963004	129963404	-1.2514	1.06933e-14	FNBP1	hand_hip
chr17	48604197	48604597	-2.65048	1.22262e-14	HOXB6	hand_hip
chr17	48604197	48604597	-2.65048	1.22262e-14	HOXB-AS3	hand_hip
chr7	27200075	27200475	1.21157	1.60282e-14	HOTTIP	hand_hip
chr7	27200075	27200475	1.21157	1.60282e-14		hand_hip
chr7	27200075	27200475	1.21157	1.60282e-14	HOXA13	hand_hip
chr1	236281881	236282281	0.417258	1.72973e-14	ERO1B	hand_hip
chr11	29989186	29989586	-1.96754	1.82623e-14	LINC02755	hand_hip
chr13	100789894	100790294	-2.02951	2.23979e-14	NALCN-AS1	hand_hip
chr14	92793935	92794335	0.492082	2.33132e-14	GOLGA5	hand_hip
chr6	132814167	132814567	0.518611	2.73946e-14	RPS12	hand_hip
chr6	132814167	132814567	0.518611	2.73946e-14	SNORD101	hand_hip
chr6	132814167	132814567	0.518611	2.73946e-14	SLC18B1	hand_hip
chr6	132814167	132814567	0.518611	2.73946e-14	SNORD100	hand_hip
chr6	132814167	132814567	0.518611	2.73946e-14	SNORA33	hand_hip
chr3	113441322	113441722	-1.63826	3.70874e-14	CFAP44	hand_hip
chr2	66477012	66477412	-1.78048	4.25345e-14	MEIS1	hand_hip
chr5	122312024	122312424	0.565207	4.6356e-14	SNCAIP	hand_hip
chr5	122312024	122312424	0.565207	4.6356e-14		hand_hip
chr2	70780149	70780549	-1.42998	4.96272e-14	FIGLA	hand_hip
chr7	120744909	120745309	-2.62236	5.86213e-14	KCND2	hand_hip
chr20	35173557	35173957	-1.45616	8.35061e-14	PROCR	hand_hip
chr12	53995416	53995816	-1.20119	8.396e-14	HOXC9	hand_hip
chr12	53995416	53995816	-1.20119	8.396e-14		hand_hip
chr12	53995416	53995816	-1.20119	8.396e-14	HOXC-AS2	hand_hip
chr12	53995416	53995816	-1.20119	8.396e-14	HOXC5	hand_hip
chr12	53995416	53995816	-1.20119	8.396e-14	HOXC6	hand_hip
chr11	19219053	19219453	-1.37699	9.36651e-14	CSRP3-AS1	hand_hip
chr11	29685452	29685852	-2.54746	1.0168e-13	LINC02755	hand_hip
chr9	42127495	42127895	-2.05829	1.02902e-13	CNTNAP3B	hand_hip
chr9	67086851	67087251	-2.48238	1.04503e-13	CNTNAP3P2	hand_hip
chr5	14410321	14410721	-1.67727	1.23424e-13	TRIO	hand_hip
chr4	145619195	145619595	0.406334	1.25203e-13	MMAA	hand_hip
chr2	213151685	213152085	0.453415	1.29652e-13		hand_hip
chr2	213151685	213152085	0.453415	1.29652e-13	IKZF2	hand_hip
chr6	63997334	63997734	-1.96478	1.31093e-13	EYS	hand_hip
chr9	120475324	120475724	0.848294	1.33076e-13	CDK5RAP2	hand_hip
chr11	29629220	29629620	-1.73815	1.40928e-13	LINC02546	hand_hip
chr11	29629220	29629620	-1.73815	1.40928e-13	LINC02755	hand_hip
chr6	80269193	80269593	-3.53577	1.42175e-13	BCKDHB	hand_hip
chr11	29914505	29914905	-1.68321	1.47828e-13	LINC02755	hand_hip
chr16	54923001	54923401	-1.78709	1.80258e-13	CRNDE	hand_hip
chr16	54923001	54923401	-1.78709	1.80258e-13	LOC105371275	hand_hip
chr6	10404231	10404631	0.770666	2.04446e-13	TFAP2A-AS2	hand_hip
chr6	10404231	10404631	0.770666	2.04446e-13	TFAP2A	hand_hip
chr6	10404231	10404631	0.770666	2.04446e-13	TFAP2A-AS1	hand_hip
chr6	46491290	46491690	0.709972	2.50652e-13	RCAN2-DT	hand_hip
chr6	46491290	46491690	0.709972	2.50652e-13	RCAN2	hand_hip
chr12	117190316	117190716	0.481613	2.60946e-13	FBXO21	hand_hip
chr2	66508643	66509043	-1.43706	2.62317e-13	MEIS1	hand_hip
chr2	37720835	37721235	1.34293	2.64979e-13	CDC42EP3	hand_hip
chr5	142613299	142613699	-1.5931	3.04541e-13	SPRY4-AS1	hand_hip
chr5	142613299	142613699	-1.5931	3.04541e-13		hand_hip
chr5	142613299	142613699	-1.5931	3.04541e-13	FGF1	hand_hip
chr2	144332370	144332770	0.498669	3.31e-13	GTDC1	hand_hip
chr10	7818261	7818661	0.427122	3.49175e-13	TAF3	hand_hip
chr7	104646116	104646516	-3.28661	3.57482e-13	LHFPL3	hand_hip
chr11	29891902	29892302	-2.41682	3.82655e-13	LINC02755	hand_hip
chr11	22466810	22467210	-1.08371	4.11059e-13	LINC01495	hand_hip
chr8	8664759	8665159	-1.52631	4.14682e-13		hand_hip
chr22	44086143	44086543	-1.39453	5.06586e-13	PARVB	hand_hip
chr1	119304438	119304838	-1.57641	5.27944e-13		hand_hip
chr5	24788806	24789206	-1.57264	6.71297e-13		hand_hip
chr18	9535393	9535793	1.44558	7.21686e-13	RALBP1	hand_hip
chr6	83859408	83859808	0.498122	7.53476e-13	CYB5R4	hand_hip
chr5	2751556	2751956	1.81643	7.55875e-13	C5orf38	hand_hip
chr5	2751556	2751956	1.81643	7.55875e-13	IRX2	hand_hip
chr15	22952804	22953204	-1.4406	7.60317e-13	CYFIP1	hand_hip
chr17	48543426	48543826	-1.36736	9.00251e-13	HOXB-AS1	hand_hip
chr17	48543426	48543826	-1.36736	9.00251e-13		hand_hip
chr17	48543426	48543826	-1.36736	9.00251e-13	HOXB2	hand_hip
chr5	134176778	134177178	0.451431	9.10169e-13	SKP1	hand_hip
chr5	134176778	134177178	0.451431	9.10169e-13	PPP2CA	hand_hip
chr18	55863285	55863685	3.05279	1.04805e-12	LOC105372131	hand_hip
chr4	163166721	163167121	0.540445	1.26899e-12	NAF1	hand_hip
chr18	74496011	74496411	0.519769	1.48926e-12	CNDP2	hand_hip
chr16	84832501	84832901	-1.33766	1.67073e-12	CRISPLD2	hand_hip
chr16	84832501	84832901	-1.33766	1.67073e-12		hand_hip
chr1	169106092	169106492	0.446294	1.74012e-12	ATP1B1	hand_hip
chr1	169106092	169106492	0.446294	1.74012e-12	DPT	hand_hip
chr7	27457591	27457991	-1.3916	1.84165e-12		hand_hip
chr4	109729838	109730238	0.481827	1.96615e-12	PLA2G12A	hand_hip
chr4	109729838	109730238	0.481827	1.96615e-12	CFI	hand_hip
chr10	16436691	16437091	0.457926	2.24913e-12	PTER	hand_hip
chr9	136292534	136292934	-1.41277	2.28791e-12	CCDC187	hand_hip
chr17	48555263	48555663	-1.83376	2.34753e-12	HOXB-AS2	hand_hip
chr17	48555263	48555663	-1.83376	2.34753e-12	HOXB3	hand_hip
chr17	48555263	48555663	-1.83376	2.34753e-12	HOXB-AS3	hand_hip
chr17	48610492	48610892	-1.65793	2.3733e-12	HOXB7	hand_hip
chr8	91069992	91070392	0.34946	2.53659e-12	OTUD6B	hand_hip
chr8	91069992	91070392	0.34946	2.53659e-12	OTUD6B-AS1	hand_hip
chr3	14178458	14178858	0.441035	2.599e-12	LSM3	hand_hip
chr3	14178458	14178858	0.441035	2.599e-12	XPC	hand_hip
chr5	5422127	5422527	0.449674	2.64906e-12	ICE1	hand_hip
chr5	5422127	5422527	0.449674	2.64906e-12	LOC101929200	hand_hip
chr20	32635828	32636228	-1.34558	2.92507e-12	C20orf203	hand_hip
chr13	27251142	27251542	0.390131	2.95341e-12	RPL21	hand_hip
chr13	27251142	27251542	0.390131	2.95341e-12	LINC02340	hand_hip
chr13	27251142	27251542	0.390131	2.95341e-12	LINC00412	hand_hip
chr13	27251142	27251542	0.390131	2.95341e-12	SNORD102	hand_hip
chr13	27251142	27251542	0.390131	2.95341e-12	SNORA27	hand_hip
chr3	169773176	169773576	0.401348	3.10079e-12	MYNN	hand_hip
chr3	169773176	169773576	0.401348	3.10079e-12	ACTRT3	hand_hip
chr7	91267562	91267962	1.06541	3.17918e-12	FZD1	hand_hip
chr12	54014103	54014503	-1.32483	3.43727e-12	HOXC6	hand_hip
chr12	54014103	54014503	-1.32483	3.43727e-12	HOXC4	hand_hip
chr12	54014103	54014503	-1.32483	3.43727e-12	HOXC5	hand_hip
chr1	247331649	247332049	0.432684	4.12615e-12	ZNF496	hand_hip
chr2	176096519	176096919	1.51812	5.21382e-12	HOXD12	hand_hip
chr3	62239447	62239847	-1.69133	5.22939e-12	PTPRG	hand_hip
chr3	62239447	62239847	-1.69133	5.22939e-12		hand_hip
chr3	62239447	62239847	-1.69133	5.22939e-12	PTPRG-AS1	hand_hip
chr3	195774933	195775333	-1.13108	5.38941e-12	MUC4	hand_hip
chr4	106316268	106316668	0.493617	5.49252e-12		hand_hip
chr4	106316268	106316668	0.493617	5.49252e-12	AIMP1	hand_hip
chr4	106316268	106316668	0.493617	5.49252e-12	TBCK	hand_hip
chr16	11994686	11995086	-1.43926	6.59604e-12	SNX29	hand_hip
chr17	48541696	48542096	-2.00051	6.9273e-12	HOXB-AS1	hand_hip
chr17	48541696	48542096	-2.00051	6.9273e-12		hand_hip
chr12	65643954	65644354	-1.09401	7.35933e-12		hand_hip
chr12	65643954	65644354	-1.09401	7.35933e-12	LOC100507065	hand_hip
chr12	65643954	65644354	-1.09401	7.35933e-12	LOC105369806	hand_hip
chr1	64744808	64745208	0.591756	7.4644e-12	RAVER2	hand_hip
chr9	67168739	67169139	-1.26576	8.31164e-12	CNTNAP3P2	hand_hip
chr22	45889617	45890017	-1.30673	8.48083e-12	LOC107985535	hand_hip
chr12	54033216	54033616	-0.744876	9.2847e-12	MIR615	hand_hip
chr12	54033216	54033616	-0.744876	9.2847e-12	HOXC4	hand_hip
chr12	54033216	54033616	-0.744876	9.2847e-12	HOXC5	hand_hip
chr1	193121828	193122228	0.456514	9.76034e-12	CDC73	hand_hip
chr5	19492824	19493224	-2.32318	1.04728e-11	CDH18	hand_hip
chr3	4953159	4953559	-1.89659	1.0985e-11	BHLHE40-AS1	hand_hip
chr3	4953159	4953559	-1.89659	1.0985e-11		hand_hip
chr1	204151794	204152194	0.828367	1.12621e-11	ETNK2	hand_hip
chr1	184635319	184635719	-1.36	1.14681e-11		hand_hip
chr1	184635319	184635719	-1.36	1.14681e-11	LOC107985236	hand_hip
chr3	161104600	161105000	0.570594	1.24221e-11	NMD3	hand_hip
chr3	161104600	161105000	0.570594	1.24221e-11	B3GALNT1	hand_hip
chr6	79078305	79078705	0.415505	1.24664e-11		hand_hip
chr6	79078305	79078705	0.415505	1.24664e-11	PHIP	hand_hip
chr11	29677038	29677438	-1.82884	1.29047e-11	LINC02755	hand_hip
chr12	114368767	114369167	1.68574	1.32842e-11	TBX5	hand_hip
chr4	105708537	105708937	0.48664	1.34192e-11	GSTCD	hand_hip
chr4	105708537	105708937	0.48664	1.34192e-11	INTS12	hand_hip
chr11	13126404	13126804	-1.89364	1.36754e-11		hand_hip
chr2	66569227	66569627	-1.83488	1.38726e-11	LINC01798	hand_hip
chr2	66569227	66569627	-1.83488	1.38726e-11	MEIS1	hand_hip
chr10	84328360	84328760	0.482877	1.40593e-11	CCSER2	hand_hip
chr8	131903998	131904398	0.428769	1.49677e-11	EFR3A	hand_hip
chr9	104093817	104094217	0.491232	1.51118e-11	SMC2	hand_hip
chr9	104093817	104094217	0.491232	1.51118e-11		hand_hip
chr9	104093817	104094217	0.491232	1.51118e-11	SMC2-DT	hand_hip
chr12	54082510	54082910	-1.78449	1.5332e-11		hand_hip
chr12	54082510	54082910	-1.78449	1.5332e-11	LOC100240735	hand_hip
chr12	54082510	54082910	-1.78449	1.5332e-11	FLJ12825	hand_hip
chr1	63523205	63523605	0.421191	1.57458e-11	EFCAB7	hand_hip
chr1	63523205	63523605	0.421191	1.57458e-11	ITGB3BP	hand_hip
chr22	46528157	46528557	2.03708	1.59929e-11	CELSR1	hand_hip
chr5	36060414	36060814	1.3369	1.71554e-11	UGT3A2	hand_hip
chr15	90571058	90571458	-1.27818	1.86807e-11	CRTC3	hand_hip
chr3	186783311	186783711	0.562061	1.94274e-11	EIF4A2	hand_hip
chr3	186783311	186783711	0.562061	1.94274e-11	SNORD2	hand_hip
chr3	186783311	186783711	0.562061	1.94274e-11	SNORA63B	hand_hip
chr3	186783311	186783711	0.562061	1.94274e-11	MIR1248	hand_hip
chr3	186783311	186783711	0.562061	1.94274e-11	SNORA81	hand_hip
chr3	186783311	186783711	0.562061	1.94274e-11	SNORA63	hand_hip
chr3	186783311	186783711	0.562061	1.94274e-11	SNORA4	hand_hip
chr3	186783311	186783711	0.562061	1.94274e-11		hand_hip
chr16	55331365	55331765	1.7028	2.07281e-11		hand_hip
chr15	32671906	32672306	2.46015	2.21997e-11	SCG5	hand_hip
chr15	32671906	32672306	2.46015	2.21997e-11	SCG5-AS1	hand_hip
chr1	66217034	66217434	-0.849645	2.30801e-11	PDE4B	hand_hip
chr12	118376211	118376611	0.66428	2.44814e-11	SUDS3	hand_hip
chr12	118376211	118376611	0.66428	2.44814e-11		hand_hip
chr12	118376211	118376611	0.66428	2.44814e-11	TAOK3	hand_hip
chr22	46390605	46391005	-0.727754	2.48878e-11	CELSR1	hand_hip
chr12	54090274	54090674	-1.16485	2.59956e-11	FLJ12825	hand_hip
chr12	54090274	54090674	-1.16485	2.59956e-11		hand_hip
chr12	54090274	54090674	-1.16485	2.59956e-11	FAM242C	hand_hip
chr9	82466878	82467278	-1.19433	2.60945e-11	LOC105376107	hand_hip
chr9	82466878	82467278	-1.19433	2.60945e-11	LOC107987087	hand_hip
chr8	81074650	81075050	1.97366	2.6911e-11	PAG1	hand_hip
chr13	39037893	39038293	0.47915	2.81481e-11	NHLRC3	hand_hip
chr13	39037893	39038293	0.47915	2.81481e-11	PROSER1	hand_hip
chr10	77122097	77122497	-1.43147	2.89266e-11	KCNMA1	hand_hip
chr10	77122097	77122497	-1.43147	2.89266e-11		hand_hip
chr10	20936072	20936472	1.69926	3.31941e-11	NEBL	hand_hip
chr2	176178276	176178676	0.768022	3.33572e-11	HAGLR	hand_hip
chr2	176178276	176178676	0.768022	3.33572e-11	HAGLROS	hand_hip
chr7	103130079	103130479	1.68583	3.39268e-11	NAPEPLD	hand_hip
chr2	176650474	176650874	1.36674	3.39995e-11	LINC01117	hand_hip
chr16	8920676	8921076	-1.61257	3.47557e-11	USP7	hand_hip
chr14	88385463	88385863	0.329	3.59145e-11	SPATA7	hand_hip
chr5	78627611	78628011	-1.26117	3.64772e-11	LHFPL2	hand_hip
chr13	78100494	78100894	1.25102	3.74806e-11	OBI1-AS1	hand_hip
chr17	6879548	6879948	-1.54109	3.78568e-11	ALOX12P2	hand_hip
chr17	6879548	6879948	-1.54109	3.78568e-11		hand_hip
chr17	6879548	6879948	-1.54109	3.78568e-11	ALOX12-AS1	hand_hip
chr7	120539326	120539726	-1.84796	3.99056e-11	KCND2	hand_hip
chr16	64409835	64410235	-1.57212	4.02139e-11	LOC105371310	hand_hip
chr7	114419378	114419778	-1.88439	4.02974e-11	FOXP2	hand_hip
chr7	114419378	114419778	-1.88439	4.02974e-11		hand_hip
chr1	8121686	8122086	-1.56738	4.04156e-11		hand_hip
chr15	65979399	65979799	-1.37516	4.36754e-11	MEGF11	hand_hip
chr6	35259317	35259717	0.418469	4.65786e-11	ZNF76	hand_hip
chr16	4044671	4045071	-1.73842	4.67608e-11	ADCY9	hand_hip
chr6	4553424	4553824	-3.36703	4.79182e-11	LOC105374894	hand_hip
chr3	138187119	138187519	0.362157	5.139e-11	ARMC8	hand_hip
chr5	73813191	73813591	1.34742	5.20579e-11	ARHGEF28	hand_hip
chr19	49954969	49955369	-1.7005	5.40175e-11	NUP62	hand_hip
chr19	49954969	49955369	-1.7005	5.40175e-11	SIGLEC11	hand_hip
chr12	53938984	53939384	-1.12024	5.43945e-11	HOXC13	hand_hip
chr12	53938984	53939384	-1.12024	5.43945e-11	HOXC13-AS	hand_hip
chr16	73064126	73064526	1.13109	5.44615e-11	ZFHX3	hand_hip
chr16	73064126	73064526	1.13109	5.44615e-11		hand_hip
chr3	114850907	114851307	-1.06411	5.50097e-11	ZBTB20	hand_hip
chr3	186567093	186567493	0.385118	5.87267e-11	DNAJB11	hand_hip
chr3	186567093	186567493	0.385118	5.87267e-11	TBCCD1	hand_hip
chr6	14811745	14812145	-1.56332	6.02492e-11	LOC105374945	hand_hip
chr5	145835183	145835583	0.432688	6.29986e-11	PRELID2	hand_hip
chr2	197499752	197500152	0.422092	6.65029e-11	HSPE1	hand_hip
chr2	197499752	197500152	0.422092	6.65029e-11	HSPE1-MOB4	hand_hip
chr2	197499752	197500152	0.422092	6.65029e-11	HSPD1	hand_hip
chr5	129094443	129094843	0.429196	7.02921e-11	ISOC1	hand_hip
chr5	129094443	129094843	0.429196	7.02921e-11	MIR4633	hand_hip
chr3	165464859	165465259	-2.66789	7.14299e-11	LINC01322	hand_hip
chr3	165464859	165465259	-2.66789	7.14299e-11		hand_hip
chr6	1804269	1804669	-1.88165	7.14959e-11	GMDS	hand_hip
chr11	12814482	12814882	-1.35285	7.67461e-11	TEAD1	hand_hip
chr6	133952931	133953331	0.379797	8.17482e-11	TBPL1	hand_hip
chr2	237868560	237868960	1.60937	8.44584e-11		hand_hip
chr2	237868560	237868960	1.60937	8.44584e-11	RAMP1	hand_hip
chr1	226931072	226931472	-0.791645	8.58147e-11	PSEN2	hand_hip
chr2	180980366	180980766	0.55976	8.9029e-11	UBE2E3	hand_hip
chr2	180980366	180980766	0.55976	8.9029e-11	UBE2E3-DT	hand_hip
chr4	169757749	169758149	0.426175	9.15952e-11	HPF1	hand_hip
chr6	166342405	166342805	0.441015	9.2781e-11	LOC100289495	hand_hip
chr6	166342405	166342805	0.441015	9.2781e-11	SFT2D1	hand_hip
chr8	79767767	79768167	0.50832	9.48177e-11	LINC01607	hand_hip
chr8	79767767	79768167	0.50832	9.48177e-11	HEY1	hand_hip
chr10	92689722	92690122	1.18676	9.60323e-11	HHEX	hand_hip
chr1	241847877	241848277	0.428435	9.64196e-11	EXO1	hand_hip
chr1	241847877	241848277	0.428435	9.64196e-11		hand_hip
chr22	22519993	22520393	-1.97214	9.9248e-11	ZNF280A	hand_hip
chr6	122789250	122789650	0.395611	1.05952e-10	SMPDL3A	hand_hip
chr8	139809157	139809557	-2.13104	1.06951e-10	TRAPPC9	hand_hip
chr4	165207386	165207786	0.417427	1.09857e-10	KLHL2	hand_hip
chr4	165207386	165207786	0.417427	1.09857e-10	TMEM192	hand_hip
chr11	88337554	88337954	0.656885	1.12922e-10	CTSC	hand_hip
chr18	31931793	31932193	1.89267	1.13771e-10	TRAPPC8	hand_hip
chr9	95429056	95429456	1.49664	1.19823e-10	FANCC	hand_hip
chr9	95429056	95429456	1.49664	1.19823e-10	LOC105376156	hand_hip
chr1	236065022	236065422	0.542074	1.24799e-10	NID1	hand_hip
chr10	122656211	122656611	1.13683	1.30649e-10		hand_hip
chr4	182297675	182298075	-1.65913	1.35148e-10	TENM3	hand_hip
chr6	166999077	166999477	0.433405	1.54587e-10	CEP43	hand_hip
chr6	166999077	166999477	0.433405	1.54587e-10	CCR6	hand_hip
chr6	166999077	166999477	0.433405	1.54587e-10	LOC105378120	hand_hip
chr6	166999077	166999477	0.433405	1.54587e-10	MIR3939	hand_hip
chr6	166999077	166999477	0.433405	1.54587e-10		hand_hip
chr1	7358350	7358750	-1.88549	1.55045e-10	CAMTA1	hand_hip
chr7	91383189	91383589	1.3487	1.5912e-10	LOC105375392	hand_hip
chr7	91383189	91383589	1.3487	1.5912e-10		hand_hip
chr2	214809773	214810173	0.528275	1.64497e-10	SNHG31	hand_hip
chr2	214809773	214810173	0.528275	1.64497e-10	BARD1	hand_hip
chr2	1817385	1817785	0.363641	1.65603e-10	MYT1L	hand_hip
chr7	27184952	27185352	0.72637	1.82153e-10		hand_hip
chr7	27184952	27185352	0.72637	1.82153e-10	HOXA11-AS	hand_hip
chr7	27184952	27185352	0.72637	1.82153e-10	HOXA11	hand_hip
chr7	27184952	27185352	0.72637	1.82153e-10	HOXA10-HOXA9	hand_hip
chr7	27184952	27185352	0.72637	1.82153e-10	HOXA10	hand_hip
chr1	165698431	165698831	0.341876	1.82713e-10	LOC440700	hand_hip
chr1	165698431	165698831	0.341876	1.82713e-10	ALDH9A1	hand_hip
chr19	2337335	2337735	-1.37097	1.87543e-10	SPPL2B	hand_hip
chr19	2337335	2337735	-1.37097	1.87543e-10		hand_hip
chr10	132537402	132537802	0.467636	2.01161e-10	INPP5A	hand_hip
chr5	168181329	168181729	0.610341	2.04735e-10	TENM2	hand_hip
chr5	168181329	168181729	0.610341	2.04735e-10		hand_hip
chr3	25783242	25783642	0.506331	2.05941e-10	NGLY1	hand_hip
chr3	25783242	25783642	0.506331	2.05941e-10	OXSM	hand_hip
chr3	25783242	25783642	0.506331	2.05941e-10		hand_hip
chr2	176130062	176130462	0.407336	2.27373e-10	HOXD8	hand_hip
chr2	176130062	176130462	0.407336	2.27373e-10	HOXD-AS2	hand_hip
chr9	78235888	78236288	0.333748	2.30149e-10	CEP78	hand_hip
chr11	118226288	118226688	-1.19841	2.34001e-10	JAML	hand_hip
chr13	30526855	30527255	-1.47627	2.36894e-10	HMGB1	hand_hip
chr18	44731959	44732359	-1.42788	2.38166e-10		hand_hip
chr18	44731959	44732359	-1.42788	2.38166e-10	SETBP1	hand_hip
chr17	1730516	1730916	-1.32198	2.40071e-10	WDR81	hand_hip
chr17	1730516	1730916	-1.32198	2.40071e-10		hand_hip
chr20	58875568	58875968	1.12123	2.43054e-10	GNAS	hand_hip
chr20	58875568	58875968	1.12123	2.43054e-10	LOC101927932	hand_hip
chr17	13957606	13958006	1.89909	2.5459e-10		hand_hip
chr17	13957606	13958006	1.89909	2.5459e-10	COX10-DT	hand_hip
chr17	13957606	13958006	1.89909	2.5459e-10	LOC107985014	hand_hip
chr17	13957606	13958006	1.89909	2.5459e-10	LOC100506974	hand_hip
chr1	85048145	85048545	0.725839	2.55428e-10	MCOLN3	hand_hip
chr1	85048145	85048545	0.725839	2.55428e-10	DNAI3	hand_hip
chr11	30016835	30017235	-1.05581	2.58642e-10	KCNA4	hand_hip
chr7	34891376	34891776	0.620555	2.67938e-10		hand_hip
chr9	137670788	137671188	-1.10275	2.69644e-10	EHMT1	hand_hip
chr9	137670788	137671188	-1.10275	2.69644e-10	ARRDC1	hand_hip
chr2	199955359	199955759	0.390709	2.80998e-10	MAIP1	hand_hip
chr2	199955359	199955759	0.390709	2.80998e-10	TYW5	hand_hip
chr2	199955359	199955759	0.390709	2.80998e-10	C2orf69	hand_hip
chr5	56112481	56112881	1.87422	2.82891e-10	ANKRD55	hand_hip
chr3	185473412	185473812	-1.91899	2.88549e-10	MAP3K13	hand_hip
chr2	226791533	226791933	0.396038	2.9019e-10	IRS1	hand_hip
chr6	97283104	97283504	0.387991	3.08943e-10	LOC101927314	hand_hip
chr6	97283104	97283504	0.387991	3.08943e-10	MMS22L	hand_hip
chr5	31120370	31120770	-2.25446	3.12706e-10		hand_hip
chr13	109781542	109781942	0.865705	3.13688e-10	LOC105370360	hand_hip
chr13	109781542	109781942	0.865705	3.13688e-10	IRS2	hand_hip
chr6	97594846	97595246	-0.782134	3.18146e-10	LOC101927314	hand_hip
chr12	114371531	114371931	2.26769	3.23991e-10	TBX5	hand_hip
chr1	44609447	44609847	-0.996511	3.24719e-10	RNF220	hand_hip
chr4	3248692	3249092	-0.949302	3.35249e-10	MSANTD1	hand_hip
chr10	113128865	113129265	-1.2098	3.62318e-10	TCF7L2	hand_hip
chr8	41490216	41490616	0.36836	3.67185e-10	GOLGA7	hand_hip
chr2	224031402	224031802	-1.3775	3.80286e-10	SERPINE2	hand_hip
chr4	150078203	150078603	0.471597	3.83435e-10	DCLK2	hand_hip
chr12	54017837	54018237	-0.812796	3.83997e-10		hand_hip
chr12	54017837	54018237	-0.812796	3.83997e-10	HOXC5	hand_hip
chr12	54017837	54018237	-0.812796	3.83997e-10	HOXC6	hand_hip
chr12	54017837	54018237	-0.812796	3.83997e-10	HOXC4	hand_hip
chr2	135985406	135985806	0.362279	3.94011e-10	DARS1-AS1	hand_hip
chr2	135985406	135985806	0.362279	3.94011e-10	DARS1	hand_hip
chr14	36661637	36662037	0.745446	4.05497e-10	PAX9	hand_hip
chr14	36661637	36662037	0.745446	4.05497e-10	LOC105370455	hand_hip
chr14	38042336	38042736	-1.25817	4.12486e-10	LOC105370456	hand_hip
chr14	38042336	38042736	-1.25817	4.12486e-10		hand_hip
chr21	18477038	18477438	-2.85443	4.17502e-10		hand_hip
chr21	18477038	18477438	-2.85443	4.17502e-10	TMPRSS15	hand_hip
chr2	186485960	186486360	0.351464	4.4246e-10	ZC3H15	hand_hip
chr15	36911541	36911941	-1.04909	4.53484e-10	MEIS2	hand_hip
chr19	2634477	2634877	-1.28132	4.63841e-10	GNG7	hand_hip
chr12	53805670	53806070	-1.41229	4.67225e-10	LOC107984525	hand_hip
chr4	14181253	14181653	1.58479	4.72757e-10		hand_hip
chr6	6008670	6009070	1.02027	4.76683e-10	NRN1	hand_hip
chr17	46812204	46812604	-0.876993	4.88038e-10	WNT3	hand_hip
chr17	46812204	46812604	-0.876993	4.88038e-10	LOC101929777	hand_hip
chr5	157743461	157743861	0.352319	4.90075e-10	LSM11	hand_hip
chr13	63208818	63209218	-1.59663	5.00468e-10	LINC00376	hand_hip
chr1	151846246	151846646	-0.539859	5.05956e-10		hand_hip
chr1	151846246	151846646	-0.539859	5.05956e-10	C2CD4D-AS1	hand_hip
chr19	4097472	4097872	-1.25269	5.16832e-10	MAP2K2	hand_hip
chr10	21030129	21030529	1.4933	5.19181e-10		hand_hip
chr10	21030129	21030529	1.4933	5.19181e-10	NEBL	hand_hip
chr6	10412497	10412897	0.747831	5.41838e-10	TFAP2A	hand_hip
chr6	10412497	10412897	0.747831	5.41838e-10	TFAP2A-AS1	hand_hip
chr8	89902328	89902728	0.367791	5.52239e-10	OSGIN2	hand_hip
chr8	89902328	89902728	0.367791	5.52239e-10		hand_hip
chr2	221572192	221572592	0.41008	5.54545e-10		hand_hip
chr2	221572192	221572592	0.41008	5.54545e-10	EPHA4	hand_hip
chr12	42573667	42574067	-1.23585	5.55606e-10	PRICKLE1	hand_hip
chr2	222655893	222656293	0.45782	5.56493e-10	FARSB	hand_hip
chr9	126615263	126615663	1.21089	5.74791e-10	LMX1B-DT	hand_hip
chr9	126615263	126615663	1.21089	5.74791e-10	LMX1B	hand_hip
chr3	4814321	4814721	-2.10869	5.91495e-10	ITPR1	hand_hip
chr3	4814321	4814721	-2.10869	5.91495e-10		hand_hip
chr7	2567597	2567997	-1.11069	5.92773e-10	IQCE	hand_hip
chr7	1558388	1558788	-1.00243	6.23594e-10	TMEM184A	hand_hip
chr3	138594171	138594571	0.493661	6.3064e-10	CEP70	hand_hip
chr1	58409767	58410167	1.03316	6.36446e-10	DAB1	hand_hip
chr13	34363252	34363652	-1.58457	6.47666e-10	LINC02343	hand_hip
chr1	71081100	71081500	0.54045	6.483e-10	ZRANB2-DT	hand_hip
chr1	71081100	71081500	0.54045	6.483e-10	ZRANB2	hand_hip
chr6	132798365	132798765	0.475363	6.55905e-10	SLC18B1	hand_hip
chr17	48585340	48585740	-0.577936	6.82353e-10	HOXB-AS3	hand_hip
chr17	48585340	48585740	-0.577936	6.82353e-10	HOXB3	hand_hip
chr17	48585340	48585740	-0.577936	6.82353e-10	MIR10A	hand_hip
chr17	48585340	48585740	-0.577936	6.82353e-10	HOXB6	hand_hip
chr3	141383790	141384190	-1.2545	7.65525e-10	ZBTB38	hand_hip
chr4	141220694	141221094	0.41421	7.6579e-10	ZNF330	hand_hip
chr4	143513200	143513600	0.42491	7.77679e-10	SMARCA5	hand_hip
chr4	143513200	143513600	0.42491	7.77679e-10	SMARCA5-AS1	hand_hip
chr4	1842934	1843334	-0.85051	7.84649e-10	LETM1	hand_hip
chr18	9218066	9218466	-1.34343	7.86884e-10	ANKRD12	hand_hip
chr4	173169424	173169824	0.391752	7.95306e-10	GALNT7-DT	hand_hip
chr4	173169424	173169824	0.391752	7.95306e-10	GALNT7	hand_hip
chr3	181493454	181493854	-2.30141	8.6636e-10	SOX2-OT	hand_hip
chr12	38316502	38316902	0.403494	8.97578e-10	ALG10B	hand_hip
chr4	150598874	150599274	-2.22416	9.15833e-10	LRBA	hand_hip
chr5	115841671	115842071	0.421775	9.25067e-10	AP3S1	hand_hip
chr5	115841671	115842071	0.421775	9.25067e-10	ATG12	hand_hip
chr2	219543715	219544115	0.417331	9.25245e-10	TMEM198	hand_hip
chr2	219543715	219544115	0.417331	9.25245e-10	CHPF	hand_hip
chr17	48597783	48598183	-1.11078	9.58493e-10	HOXB6	hand_hip
chr17	48597783	48598183	-1.11078	9.58493e-10	HOXB-AS3	hand_hip
chr17	48597783	48598183	-1.11078	9.58493e-10	HOXB5	hand_hip
chr2	80026346	80026746	-1.59266	9.60219e-10	CTNNA2	hand_hip
chr2	168247460	168247860	0.435435	9.76205e-10	STK39	hand_hip
chr4	170090015	170090415	0.409565	1.02118e-09	AADAT	hand_hip
chr2	165953685	165954085	0.434267	1.02157e-09	TTC21B	hand_hip
chr2	165953685	165954085	0.434267	1.02157e-09	LOC102724058	hand_hip
chr2	165953685	165954085	0.434267	1.02157e-09	SCN1A-AS1	hand_hip
chr12	53767690	53768090	-0.828377	1.0399e-09	LOC107984525	hand_hip
chr1	48960320	48960720	-1.84323	1.04808e-09	AGBL4	hand_hip
chr8	32229221	32229621	0.934059	1.05513e-09	NRG1	hand_hip
chr8	32229221	32229621	0.934059	1.05513e-09		hand_hip
chr5	31123646	31124046	-3.39998	1.09296e-09		hand_hip
chr15	90994501	90994901	0.343136	1.10938e-09	PRC1	hand_hip
chr15	90994501	90994901	0.343136	1.10938e-09	VPS33B	hand_hip
chr6	151160839	151161239	1.19785	1.14653e-09	LOC102723831	hand_hip
chr4	107989569	107989969	0.400792	1.14959e-09	HADH	hand_hip
chr4	107989569	107989969	0.400792	1.14959e-09	LOC107986298	hand_hip
chr10	132253637	132254037	-1.44355	1.17865e-09	STK32C	hand_hip
chr1	53739098	53739498	0.385741	1.20603e-09	GLIS1	hand_hip
chr15	93073026	93073426	0.766884	1.2142e-09	RGMA	hand_hip
chr11	122226835	122227235	-0.819518	1.25114e-09	MIR100HG	hand_hip
chr17	61399530	61399930	0.69031	1.25903e-09	TBX2	hand_hip
chr17	61399530	61399930	0.69031	1.25903e-09	TBX2-AS1	hand_hip
chr17	61399530	61399930	0.69031	1.25903e-09	LOC101927855	hand_hip
chr6	125749334	125749734	0.486377	1.31311e-09	HEY2	hand_hip
chr6	125749334	125749734	0.486377	1.31311e-09	HEY2-AS1	hand_hip
chr1	212791648	212792048	0.341049	1.33366e-09	TATDN3	hand_hip
chr1	212791648	212792048	0.341049	1.33366e-09	NSL1	hand_hip
chr19	50804799	50805199	0.439171	1.36224e-09	C19orf48	hand_hip
chr19	50804799	50805199	0.439171	1.36224e-09	LINC01869	hand_hip
chr19	50804799	50805199	0.439171	1.36224e-09	SNORD88C	hand_hip
chr2	105744596	105744996	0.454829	1.42108e-09	NCK2	hand_hip
chr12	123919569	123919969	-1.74716	1.42692e-09	DNAH10	hand_hip
chr12	123919569	123919969	-1.74716	1.42692e-09	CCDC92	hand_hip
chr2	3558277	3558677	0.388648	1.43115e-09	RNASEH1-DT	hand_hip
chr2	3558277	3558677	0.388648	1.43115e-09	RNASEH1	hand_hip
chr7	141701996	141702396	0.445585	1.43888e-09	DENND11	hand_hip
chr5	78345503	78345903	-1.11806	1.47018e-09	SCAMP1-AS1	hand_hip
chr5	31113081	31113481	-1.75312	1.48505e-09		hand_hip
chr9	36035099	36035499	1.41014	1.49027e-09	RECK	hand_hip
chr6	162727632	162728032	0.43189	1.49239e-09	PACRG	hand_hip
chr6	162727632	162728032	0.43189	1.49239e-09	PRKN	hand_hip
chr1	244730456	244730856	0.517422	1.50088e-09		hand_hip
chr2	195531804	195532204	0.962138	1.50706e-09		hand_hip
chr1	246931830	246932230	0.37497	1.57309e-09	AHCTF1	hand_hip
chr11	7513507	7513907	0.367235	1.59454e-09	PPFIBP2	hand_hip
chr11	7513507	7513907	0.367235	1.59454e-09	LOC100506258	hand_hip
chr14	71243797	71244197	-1.24111	1.60104e-09	LOC107984695	hand_hip
chr14	71243797	71244197	-1.24111	1.60104e-09		hand_hip
chr5	24804408	24804808	-1.9281	1.63152e-09		hand_hip
chr9	41933146	41933546	-1.47324	1.64467e-09	CNTNAP3B	hand_hip
chr6	72064375	72064775	-2.39517	1.64661e-09	RIMS1	hand_hip
chr5	29197662	29198062	-2.42221	1.739e-09	LINC02109	hand_hip
chr5	29197662	29198062	-2.42221	1.739e-09		hand_hip
chr16	81956569	81956969	-1.50678	1.7481e-09		hand_hip
chr16	81956569	81956969	-1.50678	1.7481e-09	PLCG2	hand_hip
chr10	124418784	124419184	0.375896	1.77995e-09	OAT	hand_hip
chr5	56456006	56456406	-1.25815	1.83653e-09	LINC01948	hand_hip
chr2	66565287	66565687	-1.2328	1.84693e-09	MEIS1	hand_hip
chr10	95656606	95657006	0.369018	1.88441e-09	ALDH18A1	hand_hip
chr3	3126701	3127101	0.448984	1.95011e-09	TRNT1	hand_hip
chr3	3126701	3127101	0.448984	1.95011e-09	IL5RA	hand_hip
chr3	154324289	154324689	0.378607	1.95557e-09	DHX36	hand_hip
chr1	107056486	107056886	0.40992	1.95818e-09	PRMT6	hand_hip
chr1	107056486	107056886	0.40992	1.95818e-09		hand_hip
chr14	58199751	58200151	0.384138	1.97132e-09	ACTR10	hand_hip
chr14	58199751	58200151	0.384138	1.97132e-09	ARMH4	hand_hip
chr2	199922836	199923236	1.31663	2.05835e-09	C2orf69	hand_hip
chr8	20303863	20304263	0.370364	2.08419e-09	LZTS1	hand_hip
chr6	170295671	170296071	0.641308	2.19282e-09	DLL1	hand_hip
chr6	170295671	170296071	0.641308	2.19282e-09	FAM120B	hand_hip
chr3	33718059	33718459	0.335053	2.19543e-09	CLASP2	hand_hip
chr4	105622295	105622695	-2.09351	2.24328e-09	ARHGEF38	hand_hip
chr10	98528276	98528676	0.748526	2.28832e-09	HPSE2	hand_hip
chr7	120184858	120185258	-1.17837	2.30373e-09		hand_hip
chr7	120184858	120185258	-1.17837	2.30373e-09	LOC105375477	hand_hip
chr2	73005875	73006275	1.10049	2.34437e-09	SFXN5	hand_hip
chr4	99563518	99563918	0.405098	2.35463e-09	MTTP	hand_hip
chr4	99563518	99563918	0.405098	2.35463e-09	TRMT10A	hand_hip
chr9	67060342	67060742	-1.91457	2.35618e-09	CNTNAP3P2	hand_hip
chr12	112382257	112382657	0.306957	2.35823e-09	HECTD4	hand_hip
chr7	38773422	38773822	1.11561	2.37042e-09	VPS41	hand_hip
chr11	23725774	23726174	-1.77129	2.41167e-09	LINC02726	hand_hip
chr1	89994890	89995290	0.363954	2.4371e-09	ZNF326	hand_hip
chr1	89994890	89995290	0.363954	2.4371e-09	GEMIN8P4	hand_hip
chr6	70413119	70413519	0.414077	2.44757e-09	FAM135A	hand_hip
chr6	70413119	70413519	0.414077	2.44757e-09	FAM135A-AS1	hand_hip
chr3	169945344	169945744	-1.48752	2.45723e-09	LOC100128164	hand_hip
chr13	110152341	110152741	2.14279	2.46269e-09	COL4A1	hand_hip
chr4	168857974	168858374	0.993281	2.56648e-09	PALLD	hand_hip
chr11	108497610	108498010	0.336687	2.57553e-09	POGLUT3	hand_hip
chr6	10426118	10426518	0.586805	2.60001e-09	LOC107986564	hand_hip
chr6	10426118	10426518	0.586805	2.60001e-09		hand_hip
chr6	70447632	70448032	-2.46406	2.65189e-09	FAM135A	hand_hip
chr3	155870296	155870696	0.420534	2.72978e-09	GMPS	hand_hip
chr4	147835584	147835984	-1.18036	2.76286e-09	ARHGAP10	hand_hip
chr2	11393805	11394205	-1.23944	2.7844e-09	LINC00570	hand_hip
chr2	11393805	11394205	-1.23944	2.7844e-09		hand_hip
chr4	147731756	147732156	0.354829	2.80912e-09	ARHGAP10	hand_hip
chr6	167982945	167983345	-1.55088	2.86006e-09	HGC6.3	hand_hip
chr12	54131647	54132047	-1.77565	2.87879e-09	LINC02381	hand_hip
chr12	54131647	54132047	-1.77565	2.87879e-09	SMUG1-AS1	hand_hip
chr12	54131647	54132047	-1.77565	2.87879e-09	SMUG1	hand_hip
chr12	54116051	54116451	-1.09657	2.89339e-09	FLJ12825	hand_hip
chr12	54116051	54116451	-1.09657	2.89339e-09	FAM242C	hand_hip
chr3	179322722	179323122	0.442287	2.93995e-09	ZNF639	hand_hip
chr13	45395738	45396138	-1.30178	3.01427e-09		hand_hip
chr13	45395738	45396138	-1.30178	3.01427e-09	SLC25A30	hand_hip
chr13	45395738	45396138	-1.30178	3.01427e-09	TPT1-AS1	hand_hip
chr4	151099326	151099726	0.375934	3.01656e-09	RPS3A	hand_hip
chr4	151099326	151099726	0.375934	3.01656e-09	SNORD73B	hand_hip
chr4	151099326	151099726	0.375934	3.01656e-09	SNORD73A	hand_hip
chr4	145180421	145180821	0.360534	3.11262e-09	OTUD4	hand_hip
chr8	42052011	42052411	0.544761	3.1317e-09	KAT6A	hand_hip
chr1	247210685	247211085	0.343283	3.16521e-09	LOC112268259	hand_hip
chr1	247210685	247211085	0.343283	3.16521e-09		hand_hip
chr10	76252016	76252416	-1.66991	3.20371e-09	LRMDA	hand_hip
chr10	30695789	30696189	-1.33024	3.20757e-09	SVIL2P	hand_hip
chr3	40745354	40745754	-0.863036	3.30143e-09	LOC105377043	hand_hip
chr1	66553832	66554232	-1.03823	3.35403e-09	SGIP1	hand_hip
chr18	76445262	76445662	0.482229	3.36851e-09	ZNF516	hand_hip
chr1	225519182	225519582	1.5685	3.37972e-09	ENAH	hand_hip
chr14	57390312	57390712	0.341362	3.39201e-09	NAA30	hand_hip
chr12	31630076	31630476	-1.20622	3.4361e-09		hand_hip
chr1	233613722	233614122	0.575068	3.46147e-09	KCNK1	hand_hip
chr6	7332082	7332482	-1.27568	3.49568e-09		hand_hip
chr6	7332082	7332482	-1.27568	3.49568e-09	SSR1	hand_hip
chr6	7332082	7332482	-1.27568	3.49568e-09	CAGE1	hand_hip
chr2	136932700	136933100	-1.36633	3.50029e-09	THSD7B	hand_hip
chr2	210002363	210002763	0.376377	3.63251e-09	RPE	hand_hip
chr17	65628271	65628671	-1.2673	3.72656e-09	AXIN2	hand_hip
chr5	3595201	3595601	2.09945	3.78571e-09	IRX1	hand_hip
chr6	153002576	153002976	0.360658	3.79025e-09	MTRF1L	hand_hip
chr11	28017807	28018207	1.0314	3.80082e-09		hand_hip
chr5	131263824	131264224	0.364974	3.8904e-09	CDC42SE2	hand_hip
chr5	131263824	131264224	0.364974	3.8904e-09		hand_hip
chr12	76113766	76114166	-1.64663	3.9108e-09		hand_hip
chr1	246035268	246035668	1.76085	4.03508e-09		hand_hip
chr1	246035268	246035668	1.76085	4.03508e-09	SMYD3	hand_hip
chr6	99349522	99349922	0.475682	4.04668e-09	FAXC	hand_hip
chr3	70153146	70153546	3.233	4.07385e-09	SAMMSON	hand_hip
chr2	152175630	152176030	0.351814	4.0993e-09	LOC105373689	hand_hip
chr2	152175630	152176030	0.351814	4.0993e-09	STAM2	hand_hip
chr10	125719412	125719812	0.337934	4.23109e-09	EDRF1	hand_hip
chr10	125719412	125719812	0.337934	4.23109e-09	EDRF1-DT	hand_hip
chr10	125719412	125719812	0.337934	4.23109e-09		hand_hip
chr1	197902721	197903121	0.302982	4.39472e-09	C1orf53	hand_hip
chr8	23272125	23272525	1.82166	4.78906e-09	R3HCC1	hand_hip
chr10	6202710	6203110	0.372892	4.88544e-09	PFKFB3	hand_hip
chr10	6202710	6203110	0.372892	4.88544e-09		hand_hip
chr6	761605	762005	1.57127	4.94015e-09		hand_hip
chr6	761605	762005	1.57127	4.94015e-09	LOC105374873	hand_hip
chr6	5260840	5261240	0.406792	5.0239e-09	FARS2	hand_hip
chr6	5260840	5261240	0.406792	5.0239e-09	LYRM4	hand_hip
chr12	19323729	19324129	1.8479	5.02753e-09	PLEKHA5	hand_hip
chr20	53000771	53001171	-1.97371	5.04439e-09	TSHZ2	hand_hip
chr2	176535143	176535543	0.479808	5.06326e-09		hand_hip
chr2	176535143	176535543	0.479808	5.06326e-09	LINC01117	hand_hip
chr7	101519604	101520004	-1.19023	5.13186e-09	COL26A1	hand_hip
chr3	126014266	126014666	-0.989423	5.18329e-09	SLC41A3	hand_hip
chr2	176709527	176709927	0.921304	5.2265e-09	LINC01117	hand_hip
chr1	92298799	92299199	0.349813	5.23247e-09	RPAP2	hand_hip
chr1	92298799	92299199	0.349813	5.23247e-09	GLMN	hand_hip
chr6	166382895	166383295	0.363102	5.36022e-09		hand_hip
chr6	166382895	166383295	0.363102	5.36022e-09	MPC1	hand_hip
chr12	114367728	114368128	1.53089	5.36808e-09	TBX5	hand_hip
chr3	158732016	158732416	0.435622	5.37962e-09	MFSD1	hand_hip
chr3	158732016	158732416	0.435622	5.37962e-09	LOC100287290	hand_hip
chr3	158732016	158732416	0.435622	5.37962e-09		hand_hip
chr3	158732016	158732416	0.435622	5.37962e-09	RARRES1	hand_hip
chr11	30322848	30323248	0.329593	5.39462e-09	ARL14EP	hand_hip
chr11	30322848	30323248	0.329593	5.39462e-09	ARL14EP-DT	hand_hip
chr4	184825832	184826232	0.438812	5.91146e-09	LOC105377587	hand_hip
chr4	184825832	184826232	0.438812	5.91146e-09	ACSL1	hand_hip
chr2	178480140	178480540	0.396772	5.93132e-09	PLEKHA3	hand_hip
chr2	178480140	178480540	0.396772	5.93132e-09	FKBP7	hand_hip
chr14	44778565	44778965	-1.80105	5.94968e-09	LINC02302	hand_hip
chr5	81851766	81852166	0.450978	5.96395e-09		hand_hip
chr12	103841054	103841454	0.480486	5.98626e-09	LOC107984433	hand_hip
chr12	103841054	103841454	0.480486	5.98626e-09	NT5DC3	hand_hip
chr10	18651468	18651868	0.404169	6.01855e-09	NSUN6	hand_hip
chr3	134840464	134840864	1.31209	6.02145e-09	EPHB1	hand_hip
chr10	14648228	14648628	-1.31395	6.09835e-09	LOC105376428	hand_hip
chr10	14648228	14648628	-1.31395	6.09835e-09	LOC105376429	hand_hip
chr10	14648228	14648628	-1.31395	6.09835e-09	FAM107B	hand_hip
chr19	2507131	2507531	-1.07259	6.22045e-09		hand_hip
chr2	201205438	201205838	-1.36249	6.27812e-09	CASP10	hand_hip
chr15	31326339	31326739	0.443961	6.28029e-09	KLF13	hand_hip
chr6	121334347	121334747	0.346646	6.37418e-09	TBC1D32	hand_hip
chr9	99221758	99222158	0.343972	6.39278e-09	SEC61B	hand_hip
chr9	99221758	99222158	0.343972	6.39278e-09	ALG2	hand_hip
chr5	32990784	32991184	-0.812872	6.53156e-09	LOC105374715	hand_hip
chr3	157174790	157175190	0.347757	6.56633e-09	LOC101928236	hand_hip
chr3	157174790	157175190	0.347757	6.56633e-09		hand_hip
chr20	44177162	44177562	-1.39819	6.57021e-09		hand_hip
chr20	44177162	44177562	-1.39819	6.57021e-09	JPH2	hand_hip
chr11	22811235	22811635	-1.68122	6.63222e-09	GAS2	hand_hip
chr1	39158972	39159372	1.08251	6.64118e-09		hand_hip
chr1	39158972	39159372	1.08251	6.64118e-09	MACF1	hand_hip
chr13	99740248	99740648	1.80926	6.64894e-09	CLYBL	hand_hip
chr11	29782425	29782825	-2.00196	6.81873e-09		hand_hip
chr11	29782425	29782825	-2.00196	6.81873e-09	LINC02755	hand_hip
chr5	169146139	169146539	-1.68102	6.847e-09	SLIT3	hand_hip
chr3	13480001	13480401	0.427759	6.8807e-09	HDAC11	hand_hip
chr3	13480001	13480401	0.427759	6.8807e-09	HDAC11-AS1	hand_hip
chr2	149330250	149330650	0.561255	6.97554e-09	LYPD6	hand_hip
chr19	54190159	54190559	0.438415	7.29643e-09	TSEN34	hand_hip
chr19	54190159	54190559	0.438415	7.29643e-09	MBOAT7	hand_hip
chr4	109433516	109433916	0.391041	7.38792e-09	SEC24B	hand_hip
chr4	109433516	109433916	0.391041	7.38792e-09	SEC24B-AS1	hand_hip
chr4	107824674	107825074	0.41372	7.39829e-09	SGMS2	hand_hip
chr8	82574966	82575366	-3.43311	7.61174e-09	LOC105375931	hand_hip
chr8	82574966	82575366	-3.43311	7.61174e-09		hand_hip
chr4	108650254	108650654	0.424646	7.66021e-09	OSTC	hand_hip
chr4	108650254	108650654	0.424646	7.66021e-09		hand_hip
chr15	38880149	38880549	-0.924685	7.66513e-09	LOC105370775	hand_hip
chr15	38880149	38880549	-0.924685	7.66513e-09	LOC105370780	hand_hip
chr15	38880149	38880549	-0.924685	7.66513e-09		hand_hip
chr15	38880149	38880549	-0.924685	7.66513e-09	LOC105370777	hand_hip
chr2	176527028	176527428	1.0445	7.84186e-09	LINC01117	hand_hip
chr2	176527028	176527428	1.0445	7.84186e-09		hand_hip
chr5	94111444	94111844	0.333297	7.87921e-09	LOC105379087	hand_hip
chr5	94111444	94111844	0.333297	7.87921e-09	FAM172A	hand_hip
chr5	123181521	123181921	-1.08352	8.10172e-09	PRDM6	hand_hip
chr5	167754669	167755069	1.36858	8.15229e-09	TENM2	hand_hip
chr6	105136709	105137109	0.390798	8.23363e-09	BVES-AS1	hand_hip
chr6	105136709	105137109	0.390798	8.23363e-09	BVES	hand_hip
chr4	121870324	121870724	0.347538	8.24952e-09		hand_hip
chr4	121870324	121870724	0.347538	8.24952e-09	BBS7	hand_hip
chr5	58459965	58460365	0.396178	8.33774e-09	PLK2	hand_hip
chr5	73199483	73199883	-1.17041	8.49502e-09	LOC340090	hand_hip
chr5	72455413	72455813	-1.78925	8.49614e-09	ZNF366	hand_hip
chr1	3901008	3901408	0.411781	8.55869e-09	C1orf174	hand_hip
chr1	3901008	3901408	0.411781	8.55869e-09	LINC01134	hand_hip
chr8	11795615	11796015	1.48104	8.60553e-09	FDFT1	hand_hip
chr22	49664827	49665227	-1.6894	8.65194e-09		hand_hip
chr8	38557448	38557848	-1.22273	8.77074e-09	LOC105379383	hand_hip
chr8	38557448	38557848	-1.22273	8.77074e-09		hand_hip
chr8	38557448	38557848	-1.22273	8.77074e-09	C8orf86	hand_hip
chr10	110298981	110299381	1.21348	8.93636e-09	SMNDC1	hand_hip
chr3	125011980	125012380	-1.39329	9.11429e-09	HEG1	hand_hip
chr8	2123741	2124141	-2.08191	9.22349e-09	MYOM2	hand_hip
chr7	24932851	24933251	1.26262	9.24914e-09	OSBPL3	hand_hip
chr18	43060052	43060452	-1.93788	9.45879e-09	RIT2	hand_hip
chr11	22792511	22792911	-1.11661	9.64437e-09	GAS2	hand_hip
chr2	176099727	176100127	1.37949	9.74201e-09	HOXD12	hand_hip
chr2	176099727	176100127	1.37949	9.74201e-09	HOXD11	hand_hip
chr2	84459239	84459639	0.328993	9.87746e-09	SUCLG1	hand_hip
chr13	113400646	113401046	-1.14651	1.02563e-08	ADPRHL1	hand_hip
chr4	77820024	77820424	0.355468	1.03523e-08	CNOT6L	hand_hip
chr2	29421217	29421617	-0.947129	1.03957e-08	ALK	hand_hip
chr3	85574304	85574704	-1.23407	1.0432e-08	CADM2	hand_hip
chr6	145964265	145964665	0.360421	1.06158e-08	SHPRH	hand_hip
chr13	33132639	33133039	0.633634	1.07046e-08	STARD13	hand_hip
chr4	107718339	107718739	1.16319	1.08469e-08	PAPSS1	hand_hip
chr6	119349622	119350022	0.369486	1.0932e-08		hand_hip
chr6	119349622	119350022	0.369486	1.0932e-08	MAN1A1	hand_hip
chr7	144050123	144050523	-1.48525	1.09398e-08	OR2A5	hand_hip
chr5	57173692	57174092	0.423403	1.10909e-08	GPBP1	hand_hip
chr5	57173692	57174092	0.423403	1.10909e-08		hand_hip
chr9	97525496	97525896	-1.38588	1.1159e-08	TMOD1	hand_hip
chr4	146522147	146522547	0.434806	1.11636e-08	SLC10A7	hand_hip
chr1	2494273	2494673	0.774913	1.11987e-08		hand_hip
chr1	2494273	2494673	0.774913	1.11987e-08	PLCH2	hand_hip
chr3	143971594	143971994	0.437022	1.12873e-08	DIPK2A	hand_hip
chr12	77521409	77521809	-1.68515	1.16821e-08	NAV3	hand_hip
chr2	178451065	178451465	0.424561	1.1708e-08	PJVK	hand_hip
chr2	178451065	178451465	0.424561	1.1708e-08	PRKRA	hand_hip
chr2	178451065	178451465	0.424561	1.1708e-08		hand_hip
chr17	71141162	71141562	-1.51417	1.1861e-08	CASC17	hand_hip
chr2	64989048	64989448	0.562298	1.18742e-08	SLC1A4	hand_hip
chr2	64989048	64989448	0.562298	1.18742e-08	LINC02245	hand_hip
chr2	64989048	64989448	0.562298	1.18742e-08	LOC107984063	hand_hip
chr10	68726583	68726983	-1.22116	1.20053e-08	CCAR1	hand_hip
chr8	119645041	119645441	-1.11609	1.20341e-08	ENPP2	hand_hip
chr5	154938023	154938423	0.336488	1.21722e-08	GEMIN5	hand_hip
chr5	154938023	154938423	0.336488	1.21722e-08	MRPL22	hand_hip
chr5	2739416	2739816	1.09811	1.22072e-08	IRX2	hand_hip
chr6	10747520	10747920	0.369656	1.23567e-08	TMEM14B	hand_hip
chr6	10747520	10747920	0.369656	1.23567e-08	SYCP2L	hand_hip
chr6	10747520	10747920	0.369656	1.23567e-08		hand_hip
chr2	217064392	217064792	-1.30186	1.2375e-08	LOC105373873	hand_hip
chr7	114418186	114418586	-1.9266	1.24372e-08	FOXP2	hand_hip
chr7	114418186	114418586	-1.9266	1.24372e-08		hand_hip
chr5	152688550	152688950	0.397836	1.24486e-08	LINC01470	hand_hip
chr5	152688550	152688950	0.397836	1.24486e-08	LOC105378237	hand_hip
chr4	147684014	147684414	0.361363	1.24738e-08	PRMT9	hand_hip
chr10	47384197	47384597	0.371941	1.27261e-08	ZNF488	hand_hip
chr8	66774959	66775359	0.344037	1.27349e-08	SGK3	hand_hip
chr8	66774959	66775359	0.344037	1.27349e-08	C8orf44-SGK3	hand_hip
chr9	128568667	128569067	-1.09867	1.282e-08	SPTAN1	hand_hip
chr7	743297	743697	-1.0085	1.29621e-08	DNAAF5	hand_hip
chr7	142194207	142194607	-1.64025	1.30261e-08	MGAM2	hand_hip
chr4	118743888	118744288	-0.62037	1.30946e-08	SEC24D	hand_hip
chr22	46484890	46485290	-1.18703	1.31418e-08		hand_hip
chr22	46484890	46485290	-1.18703	1.31418e-08	CELSR1	hand_hip
chr19	406385	406785	-1.05828	1.32883e-08	C2CD4C	hand_hip
chr18	43077936	43078336	-1.633	1.37666e-08	RIT2	hand_hip
chr10	8053300	8053700	0.513169	1.38045e-08	GATA3	hand_hip
chr10	8053300	8053700	0.513169	1.38045e-08	GATA3-AS1	hand_hip
chr5	103120039	103120439	0.360256	1.4083e-08	PPIP5K2	hand_hip
chr5	103120039	103120439	0.360256	1.4083e-08	GIN1	hand_hip
chr21	32329282	32329682	-0.739722	1.45321e-08	URB1	hand_hip
chr18	59899751	59900151	0.420626	1.46035e-08	PMAIP1	hand_hip
chr15	22735782	22736182	1.42445	1.46393e-08		hand_hip
chr5	3604508	3604908	1.92283	1.46893e-08		hand_hip
chr2	132416349	132416749	0.37991	1.47167e-08	GPR39	hand_hip
chr2	227471961	227472361	0.376262	1.4803e-08	MIR5703	hand_hip
chr2	227471961	227472361	0.376262	1.4803e-08	AGFG1	hand_hip
chr10	116742487	116742887	0.467616	1.49094e-08	HSPA12A	hand_hip
chr2	197515778	197516178	0.363379	1.49205e-08	MOB4	hand_hip
chr2	197515778	197516178	0.363379	1.49205e-08	HSPE1-MOB4	hand_hip
chr2	197515778	197516178	0.363379	1.49205e-08	HSPD1	hand_hip
chr11	19055006	19055406	-0.937998	1.4966e-08	MRGPRX2	hand_hip
chr13	67230276	67230676	0.412386	1.51016e-08	PCDH9	hand_hip
chr5	113513497	113513897	0.368362	1.52092e-08	YTHDC2	hand_hip
chr11	117273644	117274044	0.695683	1.53446e-08	RNF214	hand_hip
chr1	205122121	205122521	0.334092	1.53548e-08	RBBP5	hand_hip
chr11	111469180	111469580	-1.05208	1.5408e-08	LOC644277	hand_hip
chr11	111469180	111469580	-1.05208	1.5408e-08		hand_hip
chr11	111469180	111469580	-1.05208	1.5408e-08	BTG4	hand_hip
chr1	176791880	176792280	-1.18393	1.54167e-08	PAPPA2	hand_hip
chr8	55773035	55773435	0.390131	1.54915e-08	TGS1	hand_hip
chr8	55773035	55773435	0.390131	1.54915e-08	TMEM68	hand_hip
chr18	59359173	59359573	0.383366	1.58115e-08	LMAN1	hand_hip
chr18	59359173	59359573	0.383366	1.58115e-08		hand_hip
chr12	53954995	53955395	-1.24846	1.60978e-08	HOXC12	hand_hip
chr3	181629101	181629501	-0.955312	1.68877e-08	SOX2-OT	hand_hip
chr3	181629101	181629501	-0.955312	1.68877e-08		hand_hip
chr14	53956696	53957096	0.750366	1.69439e-08	BMP4	hand_hip
chr14	53956696	53957096	0.750366	1.69439e-08		hand_hip
chr5	78601136	78601536	-0.689599	1.69564e-08	LHFPL2	hand_hip
chr2	178194250	178194650	0.390791	1.70367e-08	OSBPL6	hand_hip
chr6	87472815	87473215	0.335856	1.73538e-08	SLC35A1	hand_hip
chr6	87472815	87473215	0.335856	1.73538e-08	CFAP206	hand_hip
chr4	151015570	151015970	0.371264	1.73738e-08	LRBA	hand_hip
chr1	235504405	235504805	0.382395	1.7421e-08	B3GALNT2	hand_hip
chr6	166627212	166627612	0.40916	1.74568e-08	RPS6KA2	hand_hip
chr21	28487713	28488113	-1.2366	1.76047e-08	N6AMT1	hand_hip
chr6	41505086	41505486	0.614095	1.77304e-08	LINC01276	hand_hip
chr6	41505086	41505486	0.614095	1.77304e-08	FOXP4-AS1	hand_hip
chr3	22372473	22372873	0.692558	1.77498e-08	ZNF385D	hand_hip
chr11	30155458	30155858	-1.74498	1.78041e-08	ARL14EP-DT	hand_hip
chr4	189940566	189940966	0.383159	1.78823e-08	FRG1	hand_hip
chr4	189940566	189940966	0.383159	1.78823e-08	FRG1-DT	hand_hip
chr9	87257010	87257410	-0.890332	1.82073e-08		hand_hip
chr7	114409752	114410152	-0.673917	1.8269e-08	FOXP2	hand_hip
chr7	35186538	35186938	0.816948	1.83155e-08	DPY19L2P1	hand_hip
chr18	62522758	62523158	0.393122	1.84392e-08	ZCCHC2	hand_hip
chr18	62522758	62523158	0.393122	1.84392e-08		hand_hip
chr9	14315123	14315523	0.536504	1.84469e-08	NFIB	hand_hip
chr9	14315123	14315523	0.536504	1.84469e-08		hand_hip
chr3	131026626	131027026	0.287963	1.88402e-08	NEK11	hand_hip
chr3	131026626	131027026	0.287963	1.88402e-08	ASTE1	hand_hip
chr9	135463071	135463471	-0.937992	1.89882e-08	PPP1R26-AS1	hand_hip
chr6	116100624	116101024	0.402267	1.91444e-08	NT5DC1	hand_hip
chr4	185425758	185426158	0.385739	1.91774e-08	C4orf47	hand_hip
chr4	185425758	185426158	0.385739	1.91774e-08	UFSP2	hand_hip
chr6	19837117	19837517	0.45429	1.92675e-08	ID4	hand_hip
chr6	19837117	19837517	0.45429	1.92675e-08	LOC105374959	hand_hip
chr7	98922527	98922927	-0.844524	1.94941e-08	TRRAP	hand_hip
chr5	133051774	133052174	0.329967	1.96594e-08	HSPA4	hand_hip
chr5	133051774	133052174	0.329967	1.96594e-08		hand_hip
chr3	138434377	138434777	0.367838	1.99499e-08	ESYT3	hand_hip
chr18	62186898	62187298	0.315148	2.00957e-08	RELCH	hand_hip
chr18	62186898	62187298	0.315148	2.00957e-08	PIGN	hand_hip
chr6	83067437	83067837	0.322591	2.02357e-08	DOP1A	hand_hip
chr6	83067437	83067837	0.322591	2.02357e-08	UBE3D	hand_hip
chr4	18021912	18022312	0.397433	2.03885e-08	LCORL	hand_hip
chr1	236604389	236604789	0.33718	2.05364e-08	HEATR1	hand_hip
chr11	3224935	3225335	-1.4894	2.11048e-08		hand_hip
chr11	3224935	3225335	-1.4894	2.11048e-08	MRGPRE	hand_hip
chr3	23273547	23273947	0.951459	2.11121e-08		hand_hip
chr3	23273547	23273947	0.951459	2.11121e-08	UBE2E2	hand_hip
chr3	157460187	157460587	0.70291	2.14075e-08	VEPH1	hand_hip
chr12	132761979	132762379	0.369242	2.15984e-08	ANKLE2	hand_hip
chr8	22509187	22509587	-1.2338	2.17233e-08	PPP3CC	hand_hip
chr8	22509187	22509587	-1.2338	2.17233e-08		hand_hip
chr4	1231686	1232086	-1.02345	2.18071e-08	CTBP1	hand_hip
chr12	100573423	100573823	0.355458	2.19698e-08	GAS2L3	hand_hip
chr12	100573423	100573823	0.355458	2.19698e-08		hand_hip
chr21	29436148	29436548	-1.53355	2.19976e-08	BACH1	hand_hip
chr21	29436148	29436548	-1.53355	2.19976e-08	GRIK1-AS2	hand_hip
chr4	105146546	105146946	0.363733	2.22428e-08	TET2	hand_hip
chr13	38349331	38349731	0.396709	2.2501e-08	UFM1	hand_hip
chr13	38349331	38349731	0.396709	2.2501e-08	LINC00571	hand_hip
chr8	80029914	80030314	0.353916	2.25906e-08	MRPS28	hand_hip
chr8	80029914	80030314	0.353916	2.25906e-08	TPD52	hand_hip
chr2	156342355	156342755	0.428327	2.26022e-08	NR4A2	hand_hip
chr4	13484190	13484590	0.386357	2.27006e-08	RAB28	hand_hip
chr17	17075333	17075733	-1.05293	2.28098e-08	MPRIP	hand_hip
chr16	842187	842587	-1.488	2.28151e-08		hand_hip
chr5	176647139	176647539	0.369256	2.29168e-08	TSPAN17	hand_hip
chr9	115483974	115484374	1.21641	2.30119e-08	LOC101928775	hand_hip
chr17	14029811	14030211	1.72861	2.37196e-08	COX10-DT	hand_hip
chr17	14029811	14030211	1.72861	2.37196e-08		hand_hip
chr17	14029811	14030211	1.72861	2.37196e-08	LOC107985014	hand_hip
chr17	14029811	14030211	1.72861	2.37196e-08	LOC100506974	hand_hip
chr12	125290018	125290418	-2.06375	2.37355e-08	TMEM132B	hand_hip
chr5	128083290	128083690	0.432172	2.37527e-08	SLC12A2	hand_hip
chr5	128083290	128083690	0.432172	2.37527e-08	LINC01184	hand_hip
chr1	110050957	110051357	-0.947982	2.38207e-08	STRIP1	hand_hip
chr21	36005022	36005422	1.84416	2.4422e-08	LINC01436	hand_hip
chr21	36005022	36005422	1.84416	2.4422e-08	LOC101928269	hand_hip
chr5	154858199	154858599	0.42455	2.45889e-08	CNOT8	hand_hip
chr5	154858199	154858599	0.42455	2.45889e-08	FAXDC2	hand_hip
chr17	80068677	80069077	-1.46061	2.4762e-08	CCDC40	hand_hip
chr1	228275847	228276247	0.388776	2.53174e-08	OBSCN	hand_hip
chr1	228275847	228276247	0.388776	2.53174e-08		hand_hip
chr4	7820083	7820483	-1.2219	2.54805e-08	AFAP1	hand_hip
chr17	45101546	45101946	-1.19881	2.55032e-08		hand_hip
chr17	45101546	45101946	-1.19881	2.55032e-08	NMT1	hand_hip
chr6	136550169	136550569	0.496806	2.56789e-08		hand_hip
chr6	136550169	136550569	0.496806	2.56789e-08	MAP7	hand_hip
chr8	29746632	29747032	-1.38095	2.57798e-08	LINC02099	hand_hip
chr8	29746632	29747032	-1.38095	2.57798e-08	LINC00589	hand_hip
chr12	106814664	106815064	-2.04863	2.58022e-08	RIC8B	hand_hip
chr3	113947595	113947995	0.469163	2.58627e-08	ZDHHC23	hand_hip
chr3	113947595	113947995	0.469163	2.58627e-08		hand_hip
chr2	19207502	19207902	1.58547	2.5965e-08	LINC01376	hand_hip
chr2	19207502	19207902	1.58547	2.5965e-08		hand_hip
chr2	19207502	19207902	1.58547	2.5965e-08	LOC105373455	hand_hip
chr4	182917143	182917543	0.39803	2.60033e-08	DCTD	hand_hip
chr13	98233768	98234168	1.36625	2.61048e-08		hand_hip
chr13	98233768	98234168	1.36625	2.61048e-08	FARP1	hand_hip
chr1	231528426	231528826	0.380562	2.6132e-08	TSNAX-DISC1	hand_hip
chr1	231528426	231528826	0.380562	2.6132e-08	TSNAX	hand_hip
chr1	231528426	231528826	0.380562	2.6132e-08	EGLN1	hand_hip
chr1	231528426	231528826	0.380562	2.6132e-08		hand_hip
chr1	215567130	215567530	0.386266	2.6193e-08	KCTD3	hand_hip
chr1	230701281	230701681	1.44998	2.64634e-08		hand_hip
chr1	230701281	230701681	1.44998	2.64634e-08	AGT	hand_hip
chr12	82686660	82687060	0.372294	2.64749e-08	TMTC2	hand_hip
chr12	82686660	82687060	0.372294	2.64749e-08		hand_hip
chr10	130232560	130232960	1.34892	2.65127e-08	LINC02646	hand_hip
chr7	3300848	3301248	0.619578	2.69154e-08	SDK1	hand_hip
chr7	3300848	3301248	0.619578	2.69154e-08	SDK1-AS1	hand_hip
chr1	74197968	74198368	0.384267	2.69909e-08	FPGT-TNNI3K	hand_hip
chr1	74197968	74198368	0.384267	2.69909e-08	FPGT	hand_hip
chr1	74197968	74198368	0.384267	2.69909e-08	LRRIQ3	hand_hip
chr10	133225995	133226395	-1.46908	2.72749e-08	UTF1	hand_hip
chr10	133225995	133226395	-1.46908	2.72749e-08	KNDC1	hand_hip
chr12	100266913	100267313	0.460466	2.77582e-08	SCYL2	hand_hip
chr12	100266913	100267313	0.460466	2.77582e-08	DEPDC4	hand_hip
chr8	60877030	60877430	1.97766	2.77996e-08		hand_hip
chr12	77594298	77594698	-1.93259	2.7949e-08	NAV3	hand_hip
chr7	87876224	87876624	0.385425	2.79726e-08	DBF4	hand_hip
chr7	87876224	87876624	0.385425	2.79726e-08	SLC25A40	hand_hip
chr12	54138974	54139374	-1.42733	2.81776e-08	SMUG1-AS1	hand_hip
chr12	54138974	54139374	-1.42733	2.81776e-08	LINC02381	hand_hip
chr12	54138974	54139374	-1.42733	2.81776e-08	SMUG1	hand_hip
chr5	156201835	156202235	0.49821	2.84697e-08	SGCD	hand_hip
chr19	13082379	13082779	-0.849948	2.89018e-08		hand_hip
chr19	13082379	13082779	-0.849948	2.89018e-08	NFIX	hand_hip
chr2	180872272	180872672	-0.990739	2.91139e-08	SCHLAP1	hand_hip
chr17	57107416	57107816	1.01666	3.00072e-08	AKAP1	hand_hip
chr11	125164745	125165145	0.424331	3.04273e-08	PKNOX2	hand_hip
chr11	125164745	125165145	0.424331	3.04273e-08	PKNOX2-DT	hand_hip
chr4	183098906	183099306	0.376908	3.05574e-08	WWC2	hand_hip
chr4	183098906	183099306	0.376908	3.05574e-08	WWC2-AS2	hand_hip
chr4	183098906	183099306	0.376908	3.05574e-08		hand_hip
chr7	131298205	131298605	-1.04694	3.07159e-08	MKLN1	hand_hip
chr11	110429894	110430294	0.384523	3.07837e-08	FDX1	hand_hip
chr3	186827385	186827785	0.366962	3.10406e-08	LINC02043	hand_hip
chr5	20023661	20024061	-1.18174	3.14756e-08	CDH18	hand_hip
chr2	131713795	131714195	-0.924752	3.16109e-08	C2orf27A	hand_hip
chr5	148224111	148224511	0.704519	3.18034e-08		hand_hip
chr5	148224111	148224511	0.704519	3.18034e-08	MARCOL	hand_hip
chr5	148224111	148224511	0.704519	3.18034e-08	FBXO38-DT	hand_hip
chr11	94493717	94494117	0.28455	3.19978e-08	ANKRD49	hand_hip
chr11	94493717	94494117	0.28455	3.19978e-08	MRE11	hand_hip
chr12	57161482	57161882	-0.863448	3.22514e-08	LRP1	hand_hip
chr4	86934776	86935176	0.369953	3.24475e-08	AFF1	hand_hip
chr4	86934776	86935176	0.369953	3.24475e-08	C4orf36	hand_hip
chr4	86934776	86935176	0.369953	3.24475e-08	AFF1-AS1	hand_hip
chr17	16178841	16179241	-0.935084	3.2632e-08	NCOR1	hand_hip
chr4	84582611	84583011	0.388498	3.27315e-08	CDS1	hand_hip
chr6	85678616	85679016	0.402846	3.29139e-08	SNX14	hand_hip
chr6	85678616	85679016	0.402846	3.29139e-08	SNHG5	hand_hip
chr6	85678616	85679016	0.402846	3.29139e-08	SNORD50A	hand_hip
chr6	85678616	85679016	0.402846	3.29139e-08	SNORD50B	hand_hip
chr2	23926960	23927360	0.314208	3.29144e-08	UBXN2A	hand_hip
chr2	23926960	23927360	0.314208	3.29144e-08	ATAD2B	hand_hip
chr7	10940316	10940716	0.47462	3.29947e-08		hand_hip
chr7	10940316	10940716	0.47462	3.29947e-08	NDUFA4	hand_hip
chr7	143410632	143411032	0.955235	3.30739e-08	EPHA1	hand_hip
chr7	143410632	143411032	0.955235	3.30739e-08	EPHA1-AS1	hand_hip
chr2	217360825	217361225	-0.856504	3.35137e-08	DIRC3	hand_hip
chr1	110963829	110964229	0.368151	3.38878e-08	LRIF1	hand_hip
chr1	110963829	110964229	0.368151	3.38878e-08		hand_hip
chr1	55542927	55543327	0.908653	3.41663e-08		hand_hip
chr2	226835819	226836219	0.376778	3.41981e-08	RHBDD1	hand_hip
chr5	19975814	19976214	-1.29613	3.44446e-08	CDH18	hand_hip
chr2	25131652	25132052	-1.19257	3.53163e-08	EFR3B	hand_hip
chr12	101407533	101407933	0.348968	3.55131e-08	ARL1	hand_hip
chr12	101407533	101407933	0.348968	3.55131e-08		hand_hip
chr17	73388234	73388634	-1.24565	3.55376e-08	SDK2	hand_hip
chr4	133156064	133156464	1.77876	3.55755e-08	PCDH10	hand_hip
chr5	31096493	31096893	-1.68678	3.61008e-08		hand_hip
chr17	40980662	40981062	-1.16177	3.67393e-08	KRT40	hand_hip
chr20	20393302	20393702	-1.62018	3.68175e-08	RALGAPA2	hand_hip
chr10	69866693	69867093	-0.718816	3.71504e-08	COL13A1	hand_hip
chr8	109644741	109645141	0.547928	3.71524e-08	SYBU	hand_hip
chr8	109644741	109645141	0.547928	3.71524e-08	SYBU-AS1	hand_hip
chr10	110007581	110007981	0.393557	3.72828e-08	ADD3	hand_hip
chr10	110007581	110007981	0.393557	3.72828e-08	ADD3-AS1	hand_hip
chr3	50568983	50569383	0.350875	3.72987e-08	HEMK1	hand_hip
chr3	50568983	50569383	0.350875	3.72987e-08	C3orf18	hand_hip
chr2	172555758	172556158	0.381665	3.77333e-08	PDK1	hand_hip
chr2	172555758	172556158	0.381665	3.77333e-08		hand_hip
chr2	191245149	191245549	0.332289	3.79295e-08	MYO1B	hand_hip
chr2	191245149	191245549	0.332289	3.79295e-08		hand_hip
chr9	15510911	15511311	0.42254	3.7939e-08	PSIP1	hand_hip
chr11	30244221	30244621	-0.855535	3.82225e-08	ARL14EP-DT	hand_hip
chr22	30202412	30202812	-0.903261	3.85686e-08	LOC105372988	hand_hip
chr8	81721107	81721507	0.387806	3.866e-08	ZFAND1	hand_hip
chr1	80047763	80048163	-2.10681	3.90204e-08		hand_hip
chr10	23344120	23344520	0.820315	3.93388e-08	C10orf67	hand_hip
chr10	23344120	23344520	0.820315	3.93388e-08	C10orf67-AS1	hand_hip
chr12	99984509	99984909	0.440128	3.9437e-08		hand_hip
chr12	99984509	99984909	0.440128	3.9437e-08	ANKS1B	hand_hip
chr2	182066659	182067059	0.595586	3.95837e-08	PPP1R1C	hand_hip
chr7	76352084	76352484	-1.05987	3.95885e-08	YWHAG	hand_hip
chr11	63593108	63593508	-0.812092	3.98709e-08	PLAAT3	hand_hip
chr20	10673994	10674394	0.37065	3.99986e-08	JAG1	hand_hip
chr20	10673994	10674394	0.37065	3.99986e-08		hand_hip
chr8	105412675	105413075	-1.24173	4.05133e-08	ZFPM2	hand_hip
chr9	72365155	72365555	0.411504	4.06861e-08	ZFAND5	hand_hip
chr4	158182661	158183061	-1.5151	4.06864e-08		hand_hip
chr4	158182661	158183061	-1.5151	4.06864e-08	LOC101928007	hand_hip
chr4	158182661	158183061	-1.5151	4.06864e-08	GASK1B-AS1	hand_hip
chr17	80104451	80104851	-1.09837	4.08721e-08	GAA	hand_hip
chr17	7955606	7956006	-0.92077	4.10503e-08		hand_hip
chr1	230426305	230426705	0.463459	4.10676e-08		hand_hip
chr1	230426305	230426705	0.463459	4.10676e-08	PGBD5	hand_hip
chr12	104138009	104138409	0.421082	4.11247e-08	NFYB	hand_hip
chr8	33800162	33800562	-1.64713	4.14439e-08	LOC105379364	hand_hip
chr15	95141480	95141880	-1.86443	4.14946e-08	LOC105370991	hand_hip
chr15	95141480	95141880	-1.86443	4.14946e-08	LOC105370990	hand_hip
chr15	32893402	32893802	-1.30442	4.17628e-08	FMN1	hand_hip
chr11	124673626	124674026	0.316052	4.18395e-08	SPA17	hand_hip
chr11	124673626	124674026	0.316052	4.18395e-08	SIAE	hand_hip
chr2	15591629	15592029	0.357187	4.25263e-08	DDX1	hand_hip
chr18	42859994	42860394	-1.59155	4.29312e-08	RIT2	hand_hip
chr4	150591496	150591896	-1.69229	4.39985e-08	LRBA	hand_hip
chr2	48440520	48440920	0.408365	4.44434e-08	PPP1R21	hand_hip
chr2	48440520	48440920	0.408365	4.44434e-08		hand_hip
chr1	247111721	247112121	0.369544	4.49756e-08	LINC02897	hand_hip
chr3	41199214	41199614	0.346164	4.49806e-08	CTNNB1	hand_hip
chr4	128060973	128061373	0.390256	4.53979e-08	LARP1B	hand_hip
chr2	47782870	47783270	0.396771	4.54715e-08	MSH6	hand_hip
chr9	19408699	19409099	0.351349	4.58535e-08	ACER2	hand_hip
chr9	19408699	19409099	0.351349	4.58535e-08		hand_hip
chr1	75724504	75724904	0.393167	4.64364e-08	ACADM	hand_hip
chr1	75724504	75724904	0.393167	4.64364e-08	SLC44A5	hand_hip
chr6	98947706	98948106	0.424447	4.6654e-08	FBXL4	hand_hip
chr1	46604136	46604536	0.310085	4.70646e-08	MKNK1	hand_hip
chr1	13700079	13700479	0.392655	4.75862e-08	PRDM2	hand_hip
chr1	13700079	13700479	0.392655	4.75862e-08		hand_hip
chr17	38897242	38897642	-1.38482	4.76571e-08	LASP1	hand_hip
chr5	96431769	96432169	0.849273	4.77439e-08	PCSK1	hand_hip
chr5	96431769	96432169	0.849273	4.77439e-08	LOC101929710	hand_hip
chr3	108589409	108589809	0.307532	4.77622e-08	DZIP3	hand_hip
chr3	108589409	108589809	0.307532	4.77622e-08	CIP2A	hand_hip
chr11	112074025	112074425	0.315711	4.79152e-08	NKAPD1	hand_hip
chr11	112074025	112074425	0.315711	4.79152e-08	PIH1D2	hand_hip
chr21	35106615	35107015	-1.87398	4.803e-08	LOC101928269	hand_hip
chr8	124708366	124708766	-1.13978	4.83168e-08	MTSS1	hand_hip
chr6	8435386	8435786	0.362543	4.9427e-08	LOC100506207	hand_hip
chr6	8435386	8435786	0.362543	4.9427e-08	LOC105374913	hand_hip
chr6	8435386	8435786	0.362543	4.9427e-08	LOC105374914	hand_hip
chr6	8435386	8435786	0.362543	4.9427e-08	SLC35B3	hand_hip
chr6	8435386	8435786	0.362543	4.9427e-08	LOC105374910	hand_hip
chr12	99005414	99005814	1.47337	4.96476e-08	ANKS1B	hand_hip
chr12	113966226	113966626	0.330794	4.97525e-08	RBM19	hand_hip
chr5	145778528	145778928	0.533794	4.99575e-08	PRELID2	hand_hip
chr13	101572396	101572796	1.2169	5.05008e-08	ITGBL1	hand_hip
chr4	40223934	40224334	1.55297	5.08075e-08	RHOH	hand_hip
chr6	12941507	12941907	-1.09614	5.10963e-08	PHACTR1	hand_hip
chr21	44438503	44438903	-1.5285	5.20517e-08		hand_hip
chr21	44438503	44438903	-1.5285	5.20517e-08	TRPM2	hand_hip
chr3	180989603	180990003	0.375287	5.22053e-08	SOX2-OT	hand_hip
chr3	180989603	180990003	0.375287	5.22053e-08		hand_hip
chr3	180989603	180990003	0.375287	5.22053e-08	DNAJC19	hand_hip
chr2	237886592	237886992	-1.31854	5.23936e-08	RAMP1	hand_hip
chr4	185203938	185204338	0.374006	5.29382e-08	SNX25	hand_hip
chr4	185203938	185204338	0.374006	5.29382e-08	CFAP97	hand_hip
chr4	132216837	132217237	-1.89051	5.30642e-08	LOC105377428	hand_hip
chr1	229342375	229342775	0.363336	5.34015e-08	CCSAP	hand_hip
chr5	115625934	115626334	0.391551	5.34206e-08	TMED7-TICAM2	hand_hip
chr5	115625934	115626334	0.391551	5.34206e-08	TMED7	hand_hip
chr1	196527916	196528316	1.16588	5.51522e-08	KCNT2	hand_hip
chr11	8081098	8081498	0.448661	5.52649e-08	TUB	hand_hip
chr11	8081098	8081498	0.448661	5.52649e-08		hand_hip
chr7	158374613	158375013	-1.77313	5.53965e-08	PTPRN2	hand_hip
chr10	67815556	67815956	1.22337	5.5482e-08	DNAJC12	hand_hip
chr1	2441735	2442135	-1.23777	5.55582e-08	PLCH2	hand_hip
chr9	96030051	96030451	-1.03838	5.63375e-08	LINC00092	hand_hip
chr9	96030051	96030451	-1.03838	5.63375e-08	LOC105376159	hand_hip
chr9	96030051	96030451	-1.03838	5.63375e-08		hand_hip
chr9	96030051	96030451	-1.03838	5.63375e-08	ERCC6L2	hand_hip
chr4	139177844	139178244	0.384556	5.76458e-08	ELF2	hand_hip
chr1	236024695	236025095	1.61145	5.77997e-08	NID1	hand_hip
chr4	186500852	186501252	1.73682	5.80616e-08		hand_hip
chr4	186500852	186501252	1.73682	5.80616e-08	F11-AS1	hand_hip
chr10	665481	665881	-2.19483	5.84296e-08	DIP2C-AS1	hand_hip
chr10	665481	665881	-2.19483	5.84296e-08	DIP2C	hand_hip
chr2	48314200	48314600	0.393611	5.85409e-08	FOXN2	hand_hip
chr2	48314200	48314600	0.393611	5.85409e-08	LOC105374591	hand_hip
chr2	48314200	48314600	0.393611	5.85409e-08	LOC105374593	hand_hip
chr2	48314200	48314600	0.393611	5.85409e-08		hand_hip
chr14	44529042	44529442	-1.40042	5.85892e-08	LOC105370473	hand_hip
chr17	64156190	64156590	-1.20685	5.90808e-08	TEX2	hand_hip
chr1	41783132	41783532	0.364545	5.98259e-08	HIVEP3	hand_hip
chr4	138639066	138639466	0.630674	5.98528e-08	LINC00499	hand_hip
chr14	25357621	25358021	-2.03668	6.01837e-08		hand_hip
chr20	50625995	50626395	-0.700536	6.03773e-08	RIPOR3	hand_hip
chr2	80086741	80087141	-1.45514	6.20321e-08	CTNNA2	hand_hip
chr8	73294053	73294453	0.375208	6.29377e-08	RDH10	hand_hip
chr8	73294053	73294453	0.375208	6.29377e-08	RPL7	hand_hip
chr13	40789324	40789724	0.366583	6.34238e-08	SLC25A15	hand_hip
chr16	23133121	23133521	-0.982039	6.36198e-08	USP31	hand_hip
chr7	928615	929015	-1.00002	6.39465e-08	ADAP1	hand_hip
chr9	94374289	94374689	0.336693	6.40744e-08	MFSD14B	hand_hip
chr8	56211455	56211855	0.401926	6.58462e-08	CHCHD7	hand_hip
chr8	56211455	56211855	0.401926	6.58462e-08	PLAG1	hand_hip
chr2	208265953	208266353	0.369538	6.60481e-08	PIKFYVE	hand_hip
chr2	208265953	208266353	0.369538	6.60481e-08	IDH1	hand_hip
chr2	130372469	130372869	0.347792	6.61236e-08	PTPN18	hand_hip
chr8	129034925	129035325	-0.799853	6.61668e-08	CCDC26	hand_hip
chr8	129034925	129035325	-0.799853	6.61668e-08		hand_hip
chr8	129034925	129035325	-0.799853	6.61668e-08	LINC00977	hand_hip
chr12	101697693	101698093	0.33006	6.65654e-08	CHPT1	hand_hip
chr12	101697693	101698093	0.33006	6.65654e-08		hand_hip
chr10	112183618	112184018	0.349301	6.68522e-08	GPAM	hand_hip
chr1	94418072	94418472	0.391472	6.75757e-08	ABCD3	hand_hip
chr1	94418072	94418472	0.391472	6.75757e-08		hand_hip
chr14	92025627	92026027	-1.25296	6.81385e-08		hand_hip
chr14	92025627	92026027	-1.25296	6.81385e-08	TRIP11	hand_hip
chr6	44730714	44731114	1.55358	6.81662e-08	LOC101929770	hand_hip
chr13	63088192	63088592	-1.24619	6.86568e-08		hand_hip
chr10	103053889	103054289	-0.884944	6.90102e-08	CNNM2	hand_hip
chr10	97319081	97319481	0.348862	6.90305e-08	FRAT1	hand_hip
chr10	97319081	97319481	0.348862	6.90305e-08		hand_hip
chr7	149873696	149874096	0.346656	6.93046e-08	ATP6V0E2	hand_hip
chr7	149873696	149874096	0.346656	6.93046e-08	ATP6V0E2-AS1	hand_hip
chr2	11746457	11746857	0.417622	7.02993e-08	LPIN1	hand_hip
chr2	11746457	11746857	0.417622	7.02993e-08		hand_hip
chr6	501873	502273	1.49064	7.0512e-08	EXOC2	hand_hip
chr2	208255036	208255436	0.412316	7.0608e-08	IDH1-AS1	hand_hip
chr2	208255036	208255436	0.412316	7.0608e-08	IDH1	hand_hip
chr1	241519614	241520014	0.376174	7.10758e-08	FH	hand_hip
chr2	6977090	6977490	1.03955	7.15737e-08	RNF144A	hand_hip
chr15	100341905	100342305	0.318444	7.19629e-08	ADAMTS17	hand_hip
chr8	134832267	134832667	0.461591	7.28562e-08		hand_hip
chr6	105872264	105872664	1.78016	7.50854e-08	LOC105377923	hand_hip
chr17	76363362	76363762	-1.42227	7.51195e-08	PRPSAP1	hand_hip
chr12	125983450	125983850	-1.51985	7.52528e-08	LINC02826	hand_hip
chr12	125983450	125983850	-1.51985	7.52528e-08	LINC00939	hand_hip
chr13	92838813	92839213	0.427025	7.53135e-08	GPC5	hand_hip
chr6	100881209	100881609	0.321643	7.55333e-08		hand_hip
chr6	100881209	100881609	0.321643	7.55333e-08	ASCC3	hand_hip
chr6	88963483	88963883	0.359553	7.55766e-08		hand_hip
chr6	88963483	88963883	0.359553	7.55766e-08	RNGTT	hand_hip
chr11	6234638	6235038	0.392454	7.64689e-08	CNGA4	hand_hip
chr11	6234638	6235038	0.392454	7.64689e-08	FHIP1B	hand_hip
chr7	18654654	18655054	-1.9185	7.70294e-08	HDAC9	hand_hip
chr6	75205958	75206358	0.40699	7.70931e-08	COL12A1	hand_hip
chr9	79571565	79571965	0.359334	7.71786e-08	TLE4	hand_hip
chr9	79571565	79571965	0.359334	7.71786e-08	LNCARSR	hand_hip
chr5	66967320	66967720	-1.27974	7.77744e-08	MAST4	hand_hip
chr5	52787833	52788233	0.286099	7.77804e-08	PELO	hand_hip
chr5	52787833	52788233	0.286099	7.77804e-08	ITGA1	hand_hip
chr5	52787833	52788233	0.286099	7.77804e-08	LOC105378963	hand_hip
chr8	8386249	8386649	0.327947	7.87053e-08	PRAG1	hand_hip
chr12	39443094	39443494	0.366935	7.88702e-08	KIF21A	hand_hip
chr12	39443094	39443494	0.366935	7.88702e-08		hand_hip
chr3	1971812	1972212	-2.27435	8.10598e-08		hand_hip
chr3	119737762	119738162	-1.00948	8.20626e-08	CFAP91	hand_hip
chr11	96389737	96390137	0.325808	8.23179e-08	JRKL	hand_hip
chr11	96389737	96390137	0.325808	8.23179e-08	CCDC82	hand_hip
chr3	179652822	179653222	0.459321	8.23255e-08	USP13	hand_hip
chr3	179652822	179653222	0.459321	8.23255e-08		hand_hip
chr3	108222311	108222711	0.329076	8.26367e-08	IFT57	hand_hip
chr3	197949752	197950152	0.376042	8.26936e-08	RPL35A	hand_hip
chr3	197949752	197950152	0.376042	8.26936e-08	IQCG	hand_hip
chr6	154510420	154510820	0.413379	8.28438e-08	LOC101928868	hand_hip
chr6	154510420	154510820	0.413379	8.28438e-08	CNKSR3	hand_hip
chr5	78086613	78087013	1.79916	8.35831e-08	AP3B1	hand_hip
chr10	75272886	75273286	-1.2331	8.39153e-08	ZNF503-AS1	hand_hip
chr10	75272886	75273286	-1.2331	8.39153e-08		hand_hip
chr8	90645832	90646232	0.388933	8.50422e-08	LOC102724670	hand_hip
chr8	90645832	90646232	0.388933	8.50422e-08		hand_hip
chr8	90645832	90646232	0.388933	8.50422e-08	TMEM64	hand_hip
chr8	90645832	90646232	0.388933	8.50422e-08	LOC105375633	hand_hip
chr3	167734811	167735211	0.341955	8.57014e-08	SERPINI1	hand_hip
chr3	167734811	167735211	0.341955	8.57014e-08	PDCD10	hand_hip
chr7	135888755	135889155	1.39675	8.66764e-08		hand_hip
chr15	68700522	68700922	-0.831552	8.74386e-08	CORO2B	hand_hip
chr11	29534844	29535244	-0.607084	8.7626e-08		hand_hip
chr11	29534844	29535244	-0.607084	8.7626e-08	LINC02755	hand_hip
chr3	129021119	129021519	-0.862608	8.76689e-08	EFCC1	hand_hip
chr10	95561279	95561679	0.346125	8.79869e-08	SORBS1	hand_hip
chr2	191014067	191014467	0.34534	8.86482e-08	STAT1	hand_hip
chr2	191014067	191014467	0.34534	8.86482e-08		hand_hip
chr3	21435814	21436214	0.405205	8.89271e-08	ZNF385D	hand_hip
chr15	75653511	75653911	-1.05889	8.89369e-08		hand_hip
chr15	75653511	75653911	-1.05889	8.89369e-08	SNX33	hand_hip
chr13	73058692	73059092	0.347866	8.92156e-08	KLF5	hand_hip
chr15	72873727	72874127	-1.42703	9.05988e-08		hand_hip
chr4	103198231	103198631	0.348418	9.11903e-08	CENPE	hand_hip
chr1	39462094	39462494	-0.832952	9.17154e-08	MACF1	hand_hip
chr7	91643275	91643675	1.5094	9.2479e-08		hand_hip
chr2	12534795	12535195	0.435676	9.27212e-08	MIR3681HG	hand_hip
chr2	84905432	84905832	0.397776	9.3431e-08	TMSB10	hand_hip
chr2	84905432	84905832	0.397776	9.3431e-08	LOC105374836	hand_hip
chr22	49834594	49834994	-1.21931	9.39514e-08	LOC105377205	hand_hip
chr9	42096978	42097378	-1.95665	9.49927e-08	CNTNAP3B	hand_hip
chr18	48963147	48963547	-1.46605	9.53492e-08	LOC105372108	hand_hip
chr1	3624696	3625096	0.342608	9.54233e-08	TPRG1L	hand_hip
chr1	3624696	3625096	0.342608	9.54233e-08	MEGF6	hand_hip
chr11	30174164	30174564	-1.59308	9.59266e-08	ARL14EP-DT	hand_hip
chr6	108748955	108749355	1.30817	9.92792e-08	LINC00222	hand_hip
chr2	166519518	166519918	-1.76317	9.99944e-08	LOC107985958	hand_hip
chr6	139230443	139230843	-1.03953	1.00504e-07	TXLNB	hand_hip
chr14	70726708	70727108	-1.30416	1.00627e-07	MAP3K9	hand_hip
chr1	212285078	212285478	0.362217	1.02288e-07	PPP2R5A	hand_hip
chr12	69738538	69738938	0.458516	1.02868e-07	RAB3IP	hand_hip
chr12	69738538	69738938	0.458516	1.02868e-07	LOC101928002	hand_hip
chr19	54247903	54248303	-0.958928	1.02983e-07		hand_hip
chr19	54247903	54248303	-0.958928	1.02983e-07	RPS9	hand_hip
chr2	10120185	10120585	0.367952	1.03368e-07	RRM2	hand_hip
chr2	10120185	10120585	0.367952	1.03368e-07		hand_hip
chr16	57045778	57046178	-0.847467	1.03976e-07	NLRC5	hand_hip
chr3	183253674	183254074	0.418463	1.05312e-07	B3GNT5	hand_hip
chr3	183253674	183254074	0.418463	1.05312e-07	LOC107986160	hand_hip
chr3	183253674	183254074	0.418463	1.05312e-07	MCF2L2	hand_hip
chr3	184335755	184336155	0.365822	1.06326e-07	FAM131A	hand_hip
chr3	192917819	192918219	0.376228	1.0743e-07	MB21D2	hand_hip
chr16	27843770	27844170	-1.19349	1.0752e-07	GSG1L	hand_hip
chr4	127698807	127699207	0.537662	1.08662e-07	INTU	hand_hip
chr12	54039483	54039883	-1.19189	1.08712e-07	HOXC4	hand_hip
chr1	79113906	79114306	-1.74781	1.09063e-07	ADGRL4	hand_hip
chr2	676657	677057	0.418168	1.09436e-07	TMEM18-DT	hand_hip
chr2	676657	677057	0.418168	1.09436e-07	TMEM18	hand_hip
chr5	146878548	146878948	0.755944	1.1004e-07	PPP2R2B	hand_hip
chr5	146878548	146878948	0.755944	1.1004e-07		hand_hip
chr1	160284969	160285369	0.274075	1.10084e-07	DCAF8	hand_hip
chr1	160284969	160285369	0.274075	1.10084e-07	PEX19	hand_hip
chr1	157045678	157046078	0.386517	1.10176e-07	ARHGEF11	hand_hip
chr20	18466871	18467271	0.315703	1.11226e-07	POLR3F	hand_hip
chr20	18466871	18467271	0.315703	1.11226e-07	DZANK1	hand_hip
chr20	18466871	18467271	0.315703	1.11226e-07	MIR3192	hand_hip
chr5	55994883	55995283	0.330849	1.11793e-07	IL6ST-DT	hand_hip
chr5	55994883	55995283	0.330849	1.11793e-07	IL6ST	hand_hip
chr5	55994883	55995283	0.330849	1.11793e-07	LOC105378976	hand_hip
chr1	212975556	212975956	-1.24077	1.11806e-07	VASH2	hand_hip
chr6	139134861	139135261	0.426698	1.12078e-07	HECA	hand_hip
chr10	130110722	130111122	0.373606	1.13215e-07	C10orf143	hand_hip
chr7	47008458	47008858	-1.08054	1.13925e-07	LOC105375267	hand_hip
chr7	47008458	47008858	-1.08054	1.13925e-07		hand_hip
chr7	47008458	47008858	-1.08054	1.13925e-07	LOC105375268	hand_hip
chr19	8638063	8638463	1.40983	1.14462e-07	NFILZ	hand_hip
chr4	107720149	107720549	0.407959	1.14547e-07	PAPSS1	hand_hip
chr12	53820522	53820922	-1.22558	1.15901e-07	LOC107984525	hand_hip
chr6	116571119	116571519	0.349402	1.17218e-07	RWDD1	hand_hip
chr1	225940802	225941202	-0.993389	1.18196e-07	LEFTY2	hand_hip
chr1	225940802	225941202	-0.993389	1.18196e-07		hand_hip
chr7	139035852	139036252	0.351019	1.19427e-07	ZC3HAV1L	hand_hip
chr3	171157416	171157816	-0.997773	1.19534e-07	TNIK	hand_hip
chr1	210233303	210233703	0.541767	1.19548e-07	SERTAD4-AS1	hand_hip
chr1	210233303	210233703	0.541767	1.19548e-07	SERTAD4	hand_hip
chr17	850788	851188	-1.00212	1.21034e-07	NXN	hand_hip
chr6	119280649	119281049	0.695206	1.21424e-07	MAN1A1	hand_hip
chr14	73248547	73248947	-0.772998	1.24907e-07	PAPLN	hand_hip
chr14	73248547	73248947	-0.772998	1.24907e-07	PAPLN-AS1	hand_hip
chr14	73248547	73248947	-0.772998	1.24907e-07		hand_hip
chr19	9819077	9819477	0.450245	1.25564e-07		hand_hip
chr19	9819077	9819477	0.450245	1.25564e-07	FBXL12	hand_hip
chr3	25789824	25790224	0.365043	1.26148e-07	OXSM	hand_hip
chr3	25789824	25790224	0.365043	1.26148e-07	NGLY1	hand_hip
chr3	25789824	25790224	0.365043	1.26148e-07		hand_hip
chr2	229601387	229601787	0.846948	1.26255e-07		hand_hip
chr2	229601387	229601787	0.846948	1.26255e-07	DNER	hand_hip
chr12	124988980	124989380	0.346062	1.26315e-07	DHX37	hand_hip
chr12	124988980	124989380	0.346062	1.26315e-07	BRI3BP	hand_hip
chr12	53197637	53198037	-0.760904	1.26438e-07	ITGB7	hand_hip
chr10	131900460	131900860	0.338076	1.26696e-07	PPP2R2D	hand_hip
chr4	25312516	25312916	0.355465	1.27378e-07	ZCCHC4	hand_hip
chr17	43019320	43019720	-0.680025	1.27948e-07	VAT1	hand_hip
chr2	176269231	176269631	0.362689	1.293e-07	MTX2	hand_hip
chr12	124914448	124914848	0.424885	1.29486e-07	MIR5188	hand_hip
chr12	124914448	124914848	0.424885	1.29486e-07	UBC	hand_hip
chr12	124914448	124914848	0.424885	1.29486e-07		hand_hip
chr12	67475718	67476118	-0.900636	1.30795e-07	LOC105369812	hand_hip
chr8	130016254	130016654	0.446318	1.31632e-07	CYRIB	hand_hip
chr3	5122036	5122436	0.294915	1.31717e-07	ARL8B	hand_hip
chr12	54142065	54142465	-0.675383	1.31749e-07	SMUG1-AS1	hand_hip
chr12	54142065	54142465	-0.675383	1.31749e-07	LINC02381	hand_hip
chr12	54142065	54142465	-0.675383	1.31749e-07	SMUG1	hand_hip
chr17	44348119	44348519	-0.620069	1.31898e-07	GRN	hand_hip
chr4	135065405	135065805	-1.85785	1.32557e-07		hand_hip
chr5	171450727	171451127	0.423228	1.35939e-07	FGF18	hand_hip
chr11	107858660	107859060	0.398896	1.36582e-07	SLC35F2	hand_hip
chr1	64966323	64966723	0.433251	1.37171e-07	JAK1	hand_hip
chr6	14442196	14442596	-1.60721	1.37229e-07	LOC101928331	hand_hip
chr12	54008961	54009361	-0.512477	1.39149e-07	HOXC8	hand_hip
chr12	54008961	54009361	-0.512477	1.39149e-07	HOXC5	hand_hip
chr12	54008961	54009361	-0.512477	1.39149e-07	HOXC6	hand_hip
chr18	27413802	27414202	0.441192	1.39267e-07	LOC107985126	hand_hip
chr17	62572777	62573177	-0.8364	1.39734e-07	TLK2	hand_hip
chr19	38601759	38602159	-1.34707	1.41482e-07	MAP4K1	hand_hip
chr7	152463766	152464166	0.436352	1.41495e-07	LINC01003	hand_hip
chr18	8766093	8766493	-1.408	1.42505e-07	MTCL1	hand_hip
chr1	36472073	36472473	-1.01587	1.42778e-07	CSF3R	hand_hip
chr11	126062806	126063206	0.329099	1.44131e-07	CDON	hand_hip
chr11	126062806	126063206	0.329099	1.44131e-07		hand_hip
chr6	163413871	163414271	0.46577	1.44729e-07	QKI	hand_hip
chr6	163413871	163414271	0.46577	1.44729e-07	CAHM	hand_hip
chr11	1226885	1227285	-0.90109	1.45661e-07	MUC5B	hand_hip
chr2	180007150	180007550	0.304048	1.46881e-07	CWC22	hand_hip
chr5	6633148	6633548	0.399478	1.47121e-07	SRD5A1	hand_hip
chr5	6633148	6633548	0.399478	1.47121e-07	NSUN2	hand_hip
chr14	56579394	56579794	0.293613	1.47429e-07	TMEM260	hand_hip
chr21	33940155	33940555	-1.32467	1.47706e-07	LINC00649	hand_hip
chr21	33940155	33940555	-1.32467	1.47706e-07		hand_hip
chr10	74150940	74151340	0.386419	1.48901e-07	ADK	hand_hip
chr10	74150940	74151340	0.386419	1.48901e-07	AP3M1	hand_hip
chr11	29964654	29965054	-1.6511	1.48959e-07	LINC02755	hand_hip
chr8	29680886	29681286	-1.01051	1.49556e-07	LINC00589	hand_hip
chr3	123123011	123123411	-1.05948	1.52176e-07	PDIA5	hand_hip
chr3	119913095	119913495	1.17046	1.5426e-07	GSK3B	hand_hip
chr3	89145998	89146398	0.425452	1.54794e-07	EPHA3	hand_hip
chr2	58046484	58046884	0.341924	1.54802e-07	VRK2	hand_hip
chr2	58046484	58046884	0.341924	1.54802e-07	LOC107984043	hand_hip
chr8	73878744	73879144	0.338993	1.55e-07	LINC01617	hand_hip
chr8	73878744	73879144	0.338993	1.55e-07	UBE2W	hand_hip
chr11	88357478	88357878	1.22436	1.55203e-07	CTSC	hand_hip
chr11	88357478	88357878	1.22436	1.55203e-07		hand_hip
chr9	14693160	14693560	0.36205	1.55235e-07	ZDHHC21	hand_hip
chr3	69739174	69739574	0.317736	1.55915e-07	MITF	hand_hip
chr5	19795228	19795628	-1.06185	1.56538e-07	CDH18	hand_hip
chr6	148518694	148519094	0.716034	1.57226e-07	SASH1	hand_hip
chr5	37952111	37952511	-1.62352	1.57301e-07		hand_hip
chr5	37952111	37952511	-1.62352	1.57301e-07	LINC02110	hand_hip
chr10	114404334	114404734	0.575856	1.5955e-07	AFAP1L2	hand_hip
chr2	11998279	11998679	1.05802	1.60526e-07	MIR3681HG	hand_hip
chr9	38591656	38592056	-1.29266	1.61309e-07	ANKRD18A	hand_hip
chr17	48556828	48557228	-1.46429	1.61996e-07	HOXB-AS2	hand_hip
chr17	48556828	48557228	-1.46429	1.61996e-07	HOXB3	hand_hip
chr17	48556828	48557228	-1.46429	1.61996e-07	HOXB-AS3	hand_hip
chr1	109041931	109042331	0.305273	1.62696e-07	WDR47	hand_hip
chr1	109041931	109042331	0.305273	1.62696e-07		hand_hip
chr13	110138065	110138465	0.364283	1.63048e-07	LOC101927712	hand_hip
chr20	46901753	46902153	-2.16269	1.63664e-07	LOC101927355	hand_hip
chr20	46901753	46902153	-2.16269	1.63664e-07	EYA2	hand_hip
chr6	71248348	71248748	-1.00167	1.64138e-07		hand_hip
chr4	185209358	185209758	0.368775	1.66979e-07	SNX25	hand_hip
chr4	185209358	185209758	0.368775	1.66979e-07	CFAP97	hand_hip
chr8	76665445	76665845	1.86736	1.68848e-07	LOC107986952	hand_hip
chr8	76665445	76665845	1.86736	1.68848e-07	ZFHX4-AS1	hand_hip
chr1	88891319	88891719	0.367455	1.7035e-07	GTF2B	hand_hip
chr6	145886546	145886946	-1.18551	1.70682e-07	EPM2A-DT	hand_hip
chr6	145886546	145886946	-1.18551	1.70682e-07	SHPRH	hand_hip
chr1	230084577	230084977	0.320019	1.71678e-07	GALNT2	hand_hip
chr16	80973981	80974381	-1.17733	1.72235e-07	CMC2	hand_hip
chr16	80973981	80974381	-1.17733	1.72235e-07	ARLNC1	hand_hip
chr3	70149853	70150253	1.21512	1.72435e-07	SAMMSON	hand_hip
chr2	61328594	61328994	1.15777	1.73201e-07	USP34	hand_hip
chr2	55954651	55955051	0.584944	1.74031e-07		hand_hip
chr2	55954651	55955051	0.584944	1.74031e-07	LOC105374690	hand_hip
chr4	163494356	163494756	0.324723	1.74365e-07	TMA16	hand_hip
chr15	99169759	99170159	-1.22708	1.74569e-07	TTC23	hand_hip
chr9	42018408	42018808	-1.25821	1.74608e-07	CNTNAP3B	hand_hip
chr9	126625908	126626308	1.48867	1.76391e-07	LMX1B	hand_hip
chr3	14948275	14948675	0.294522	1.76489e-07	NR2C2	hand_hip
chr3	14948275	14948675	0.294522	1.76489e-07	LOC105376963	hand_hip
chr3	14948275	14948675	0.294522	1.76489e-07	FGD5-AS1	hand_hip
chr12	107601320	107601720	-1.06318	1.76553e-07	BTBD11	hand_hip
chr6	47309790	47310190	0.282005	1.76798e-07	TNFRSF21	hand_hip
chr2	176552468	176552868	0.362333	1.79397e-07	LINC01117	hand_hip
chr4	159102855	159103255	0.364794	1.81474e-07	RAPGEF2	hand_hip
chr13	91347804	91348204	0.372467	1.81644e-07	MIR17HG	hand_hip
chr13	91347804	91348204	0.372467	1.81644e-07	MIR17	hand_hip
chr13	91347804	91348204	0.372467	1.81644e-07	MIR18A	hand_hip
chr13	91347804	91348204	0.372467	1.81644e-07	MIR19A	hand_hip
chr13	91347804	91348204	0.372467	1.81644e-07	MIR20A	hand_hip
chr13	91347804	91348204	0.372467	1.81644e-07	MIR19B1	hand_hip
chr13	91347804	91348204	0.372467	1.81644e-07	MIR92A1	hand_hip
chr13	91347804	91348204	0.372467	1.81644e-07		hand_hip
chr2	234691044	234691444	-1.47106	1.82697e-07	LINC01173	hand_hip
chr2	48111503	48111903	0.387592	1.84183e-07	LOC105374593	hand_hip
chr2	48111503	48111903	0.387592	1.84183e-07	LOC105374591	hand_hip
chr2	210171258	210171658	0.380459	1.84945e-07		hand_hip
chr2	210171258	210171658	0.380459	1.84945e-07	KANSL1L	hand_hip
chr18	3219549	3219949	-1.23296	1.85027e-07	MYOM1	hand_hip
chr18	3219549	3219949	-1.23296	1.85027e-07	LOC101927044	hand_hip
chr6	128057570	128057970	-1.10082	1.89911e-07	PTPRK-AS1	hand_hip
chr6	128057570	128057970	-1.10082	1.89911e-07	PTPRK	hand_hip
chr21	36004380	36004780	1.35669	1.89915e-07	LINC01436	hand_hip
chr21	36004380	36004780	1.35669	1.89915e-07	LOC101928269	hand_hip
chr2	176111235	176111635	0.68037	1.9064e-07	HOXD10	hand_hip
chr7	884074	884474	-0.930186	1.91577e-07	GET4	hand_hip
chr7	884074	884474	-0.930186	1.91577e-07		hand_hip
chr5	19988052	19988452	-0.772194	1.91909e-07	CDH18	hand_hip
chr7	35037413	35037813	0.475052	1.9263e-07	DPY19L1	hand_hip
chr7	35037413	35037813	0.475052	1.9263e-07	LOC105375228	hand_hip
chr2	176637975	176638375	0.331376	1.93598e-07	LINC01116	hand_hip
chr2	176637975	176638375	0.331376	1.93598e-07	LINC01117	hand_hip
chr4	173252320	173252720	0.454188	1.93731e-07	GALNT7	hand_hip
chr3	182793258	182793658	0.352802	1.94498e-07	ATP11B	hand_hip
chr3	182793258	182793658	0.352802	1.94498e-07	ATP11B-DT	hand_hip
chr1	65254223	65254623	0.294243	1.95768e-07	DNAJC6	hand_hip
chr9	130261324	130261724	-1.24977	1.97685e-07	HMCN2	hand_hip
chr4	6050009	6050409	-1.43844	1.98393e-07	C4orf50	hand_hip
chr4	6050009	6050409	-1.43844	1.98393e-07	JAKMIP1	hand_hip
chr14	88824434	88824834	0.367372	1.98672e-07	TTC8	hand_hip
chr14	88824434	88824834	0.367372	1.98672e-07		hand_hip
chr8	40897656	40898056	-0.86259	2.00069e-07	ZMAT4	hand_hip
chr5	138875153	138875553	-0.86655	2.00092e-07	CTNNA1	hand_hip
chr5	138875153	138875553	-0.86655	2.00092e-07	LRRTM2	hand_hip
chr1	61742618	61743018	0.375447	2.01499e-07		hand_hip
chr1	61742618	61743018	0.375447	2.01499e-07	PATJ	hand_hip
chr15	66654860	66655260	-0.937116	2.01945e-07	LINC01169	hand_hip
chr1	230104683	230105083	0.369392	2.05433e-07	GALNT2	hand_hip
chr2	229921988	229922388	0.361166	2.0552e-07	FBXO36	hand_hip
chr2	229921988	229922388	0.361166	2.0552e-07	TRIP12	hand_hip
chr4	98950980	98951380	-0.666248	2.06168e-07		hand_hip
chr12	114381677	114382077	1.15083	2.06186e-07	TBX5	hand_hip
chr1	243255738	243256138	0.332832	2.06556e-07	SDCCAG8	hand_hip
chr1	243255738	243256138	0.332832	2.06556e-07	CEP170	hand_hip
chr7	82339942	82340342	-0.911848	2.07735e-07	CACNA2D1	hand_hip
chr2	170770614	170771014	0.461881	2.07829e-07	ERICH2	hand_hip
chr2	170770614	170771014	0.461881	2.07829e-07	ERICH2-DT	hand_hip
chr4	70705494	70705894	0.370089	2.0877e-07		hand_hip
chr4	70705494	70705894	0.370089	2.0877e-07	RUFY3	hand_hip
chr5	34929208	34929608	0.373181	2.10132e-07	DNAJC21	hand_hip
chr17	76707943	76708343	-0.822112	2.10156e-07		hand_hip
chr17	76707943	76708343	-0.822112	2.10156e-07	MXRA7	hand_hip
chr5	19555852	19556252	-2.18097	2.10665e-07	CDH18	hand_hip
chr7	102440141	102440541	-0.935443	2.1121e-07	ORAI2	hand_hip
chr8	103275166	103275566	-1.17711	2.13121e-07	LOC105369147	hand_hip
chr9	67098686	67099086	-1.5696	2.13713e-07	CNTNAP3P2	hand_hip
chr12	7180679	7181079	-0.725939	2.16179e-07		hand_hip
chr2	151828336	151828736	0.354076	2.20876e-07	ARL5A	hand_hip
chr2	151828336	151828736	0.354076	2.20876e-07	CACNB4	hand_hip
chr11	116772831	116773231	0.290037	2.21647e-07		hand_hip
chr11	116772831	116773231	0.290037	2.21647e-07	BUD13	hand_hip
chr14	19823767	19824167	-1.57634	2.22241e-07		hand_hip
chr14	19823767	19824167	-1.57634	2.22241e-07	OR4N2	hand_hip
chr22	20761518	20761918	-1.03273	2.225e-07	PI4KA	hand_hip
chr2	17878394	17878794	0.538897	2.23189e-07	KCNS3	hand_hip
chr10	87200939	87201339	0.886667	2.24081e-07		hand_hip
chr3	115071687	115072087	-0.937015	2.24793e-07	ZBTB20	hand_hip
chr7	14604600	14605000	-1.23207	2.31074e-07	DGKB	hand_hip
chr1	205183725	205184125	-1.28435	2.31369e-07	DSTYK	hand_hip
chr8	27290344	27290744	-1.19061	2.32621e-07	TRIM35	hand_hip
chr11	108752427	108752827	1.11474	2.32823e-07	DDX10	hand_hip
chr9	89318581	89318981	0.372769	2.35951e-07	SECISBP2	hand_hip
chr17	56833850	56834250	0.397769	2.382e-07	DGKE	hand_hip
chr17	56833850	56834250	0.397769	2.382e-07	C17orf67	hand_hip
chr10	114174038	114174438	0.355155	2.38312e-07	CCDC186	hand_hip
chr10	114174038	114174438	0.355155	2.38312e-07	MIR2110	hand_hip
chr10	114174038	114174438	0.355155	2.38312e-07	TDRD1	hand_hip
chr13	30364922	30365322	1.17297	2.43699e-07	LINC00426	hand_hip
chr14	81220817	81221217	0.389181	2.44619e-07	LOC101928504	hand_hip
chr14	81220817	81221217	0.389181	2.44619e-07	GTF2A1	hand_hip
chr10	6144638	6145038	0.323745	2.44929e-07	PFKFB3	hand_hip
chr10	6144638	6145038	0.323745	2.44929e-07		hand_hip
chr7	140924846	140925246	0.402542	2.49772e-07	BRAF	hand_hip
chr8	17784032	17784432	1.04272	2.50877e-07	MTUS1	hand_hip
chr4	153181255	153181655	-0.990206	2.50978e-07	TRIM2	hand_hip
chr11	126282846	126283246	0.284154	2.51355e-07	TIRAP	hand_hip
chr11	126282846	126283246	0.284154	2.51355e-07		hand_hip
chr10	77609679	77610079	-0.933423	2.52029e-07	KCNMA1	hand_hip
chr1	217630955	217631355	0.345613	2.53956e-07	SPATA17	hand_hip
chr1	217630955	217631355	0.345613	2.53956e-07	GPATCH2	hand_hip
chr2	45291230	45291630	-0.957946	2.55021e-07	LINC01121	hand_hip
chr4	182307801	182308201	-1.35548	2.55403e-07	TENM3	hand_hip
chr14	53848887	53849287	-1.46177	2.5597e-07		hand_hip
chr14	53848887	53849287	-1.46177	2.5597e-07	LINC02331	hand_hip
chr5	24773255	24773655	-1.75436	2.56482e-07		hand_hip
chr3	53347440	53347840	0.279333	2.58254e-07	DCP1A	hand_hip
chr3	53347440	53347840	0.279333	2.58254e-07	CACNA1D	hand_hip
chr12	126337564	126337964	-1.51567	2.6134e-07	LINC02350	hand_hip
chr12	126337564	126337964	-1.51567	2.6134e-07	LOC101927531	hand_hip
chr12	126337564	126337964	-1.51567	2.6134e-07	LOC105379613	hand_hip
chr1	47437577	47437977	0.421282	2.61419e-07	FOXD2	hand_hip
chr1	47437577	47437977	0.421282	2.61419e-07	FOXD2-AS1	hand_hip
chr5	118988396	118988796	0.35486	2.63706e-07	DTWD2	hand_hip
chr15	77113168	77113568	-1.10645	2.64888e-07	PEAK1	hand_hip
chr11	74055920	74056320	-0.695478	2.65548e-07	C2CD3	hand_hip
chr12	68933040	68933440	0.347227	2.67652e-07	CPM	hand_hip
chr2	151953003	151953403	-1.39571	2.68561e-07	CACNB4	hand_hip
chr8	82568750	82569150	-1.55794	2.72511e-07	LOC105375931	hand_hip
chr8	82568750	82569150	-1.55794	2.72511e-07		hand_hip
chr19	13085609	13086009	-0.838689	2.72721e-07	NFIX	hand_hip
chr3	12967665	12968065	0.336565	2.74119e-07	IQSEC1	hand_hip
chr15	78822500	78822900	-0.79903	2.77396e-07	MORF4L1	hand_hip
chr1	53685418	53685818	-1.54814	2.81068e-07	GLIS1	hand_hip
chr11	93741385	93741785	0.325776	2.82932e-07	C11orf54	hand_hip
chr11	93741385	93741785	0.325776	2.82932e-07	MED17	hand_hip
chr11	93741385	93741785	0.325776	2.82932e-07	TAF1D	hand_hip
chr14	47442241	47442641	-1.5193	2.83503e-07	MDGA2	hand_hip
chr17	34974183	34974583	1.21698	2.84123e-07	CCT6B	hand_hip
chr1	220748038	220748438	0.312833	2.84499e-07	MTARC2	hand_hip
chr8	82594721	82595121	-1.9138	2.85812e-07	LOC105375931	hand_hip
chr8	82594721	82595121	-1.9138	2.85812e-07		hand_hip
chr3	42755686	42756086	-0.886671	2.88456e-07	CCDC13	hand_hip
chr7	156836426	156836826	-1.74745	2.88653e-07	LMBR1	hand_hip
chr15	45522585	45522985	0.39721	2.90805e-07	SLC30A4	hand_hip
chr15	45522585	45522985	0.39721	2.90805e-07	HMGN2P46	hand_hip
chr15	45522585	45522985	0.39721	2.90805e-07		hand_hip
chr9	105694309	105694709	0.329899	2.90873e-07	TMEM38B	hand_hip
chr4	109815256	109815656	0.319779	2.91516e-07	GAR1	hand_hip
chr4	109815256	109815656	0.319779	2.91516e-07		hand_hip
chr10	117537565	117537965	0.391058	2.92674e-07	EMX2	hand_hip
chr10	117537565	117537965	0.391058	2.92674e-07	EMX2OS	hand_hip
chr8	85220264	85220664	0.376997	2.92942e-07	CA13	hand_hip
chr8	85220264	85220664	0.376997	2.92942e-07		hand_hip
chr8	85220264	85220664	0.376997	2.92942e-07	RBIS	hand_hip
chr4	55346115	55346515	0.334739	2.93135e-07	SRD5A3	hand_hip
chr4	55346115	55346515	0.334739	2.93135e-07	LINC02928	hand_hip
chr5	87412785	87413185	0.307742	2.94493e-07	CCNH	hand_hip
chr5	87412785	87413185	0.307742	2.94493e-07	LOC105379066	hand_hip
chr2	86623693	86624093	0.33524	2.94541e-07	RNF103	hand_hip
chr2	86623693	86624093	0.33524	2.94541e-07	RNF103-CHMP3	hand_hip
chr3	48039809	48040209	-0.64788	2.98234e-07	MAP4	hand_hip
chr4	120922136	120922536	0.361911	2.98481e-07	PRDM5	hand_hip
chr19	5815392	5815792	-1.11707	2.98586e-07	NRTN	hand_hip
chr14	53534816	53535216	1.34227	3.03702e-07	LOC105370504	hand_hip
chr14	53534816	53535216	1.34227	3.03702e-07	LOC112268134	hand_hip
chr2	3200531	3200931	1.24099	3.05524e-07	EIPR1	hand_hip
chr4	186191357	186191757	0.416427	3.05873e-07	CYP4V2	hand_hip
chr4	186191357	186191757	0.416427	3.05873e-07	FLJ38576	hand_hip
chr11	29485663	29486063	-1.20312	3.06421e-07		hand_hip
chr11	29485663	29486063	-1.20312	3.06421e-07	LINC02755	hand_hip
chr3	181298419	181298819	-1.39825	3.07613e-07	SOX2-OT	hand_hip
chr2	113626997	113627397	0.390889	3.08526e-07	RABL2A	hand_hip
chr2	113626997	113627397	0.390889	3.08526e-07	RPL23AP7	hand_hip
chr2	149069486	149069886	0.659667	3.11014e-07		hand_hip
chr2	149069486	149069886	0.659667	3.11014e-07	LYPD6B	hand_hip
chr10	95459410	95459810	-1.5428	3.11942e-07	SORBS1	hand_hip
chr6	96897716	96898116	0.324443	3.15318e-07	NDUFAF4	hand_hip
chr7	131055973	131056373	-0.999873	3.16646e-07		hand_hip
chr7	131055973	131056373	-0.999873	3.16646e-07	LINC-PINT	hand_hip
chr6	19750088	19750488	-1.14378	3.24915e-07	LNC-LBCS	hand_hip
chr6	19750088	19750488	-1.14378	3.24915e-07	LOC107986575	hand_hip
chr6	19750088	19750488	-1.14378	3.24915e-07	LOC105374959	hand_hip
chr11	93784049	93784449	0.269433	3.25212e-07	MED17	hand_hip
chr11	93784049	93784449	0.269433	3.25212e-07	TAF1D	hand_hip
chr14	44339302	44339702	-0.980083	3.26184e-07	LINC02307	hand_hip
chr9	129631419	129631819	-0.747352	3.29116e-07	NTMT1	hand_hip
chr18	26090729	26091129	0.285098	3.29308e-07	SS18	hand_hip
chr2	66456373	66456773	-1.48548	3.30364e-07	MEIS1	hand_hip
chr7	102842420	102842820	-1.35344	3.30584e-07	FBXL13	hand_hip
chr5	134603073	134603473	0.691849	3.31452e-07	SAR1B	hand_hip
chr4	147617157	147617557	0.282068	3.32121e-07	TMEM184C	hand_hip
chr4	147617157	147617557	0.282068	3.32121e-07		hand_hip
chr4	98995443	98995843	0.347644	3.32478e-07	METAP1	hand_hip
chr4	98995443	98995843	0.347644	3.32478e-07	MIR3684	hand_hip
chr1	58546540	58546940	0.305683	3.3333e-07	DAB1	hand_hip
chr1	58546540	58546940	0.305683	3.3333e-07	OMA1	hand_hip
chr1	58546540	58546940	0.305683	3.3333e-07		hand_hip
chr10	96586893	96587293	0.391951	3.3453e-07	TM9SF3	hand_hip
chr8	10649874	10650274	-1.01318	3.34809e-07	RP1L1	hand_hip
chr13	98390136	98390536	1.02127	3.35355e-07	FARP1	hand_hip
chr1	62688195	62688595	0.301012	3.36297e-07		hand_hip
chr1	62688195	62688595	0.301012	3.36297e-07	DOCK7	hand_hip
chr14	65005919	65006319	-0.835891	3.36529e-07		hand_hip
chr14	65005919	65006319	-0.835891	3.36529e-07	MAX	hand_hip
chr14	65005919	65006319	-0.835891	3.36529e-07	CHURC1-FNTB	hand_hip
chr14	65005919	65006319	-0.835891	3.36529e-07	FNTB	hand_hip
chr2	135052124	135052524	0.341269	3.37871e-07	RAB3GAP1	hand_hip
chr2	135052124	135052524	0.341269	3.37871e-07	MAP3K19	hand_hip
chr22	38074184	38074584	-1.17954	3.39497e-07		hand_hip
chr22	38074184	38074584	-1.17954	3.39497e-07	PICK1	hand_hip
chr11	102110106	102110506	0.309679	3.3969e-07	YAP1	hand_hip
chr11	102110106	102110506	0.309679	3.3969e-07		hand_hip
chr1	187072827	187073227	1.29158	3.40555e-07	LINC01037	hand_hip
chr1	187072827	187073227	1.29158	3.40555e-07	LINC01036	hand_hip
chr9	125763482	125763882	-1.54843	3.40757e-07	PBX3	hand_hip
chr1	236523933	236524333	0.283664	3.42047e-07	LGALS8	hand_hip
chr1	236523933	236524333	0.283664	3.42047e-07	LGALS8-AS1	hand_hip
chr12	65593268	65593668	1.2441	3.44797e-07	LINC02454	hand_hip
chr12	65593268	65593668	1.2441	3.44797e-07	LOC100507065	hand_hip
chr5	16465660	16466060	0.29253	3.45618e-07	ZNF622	hand_hip
chr18	75429984	75430384	1.60926	3.47214e-07	SMIM21	hand_hip
chr8	134712918	134713318	0.39621	3.47398e-07	ZFAT	hand_hip
chr2	138501536	138501936	0.359482	3.49257e-07	SPOPL	hand_hip
chr2	138501536	138501936	0.359482	3.49257e-07	SPOPL-DT	hand_hip
chr10	30115106	30115506	-1.41771	3.49583e-07	JCAD	hand_hip
chr14	29927768	29928168	0.36287	3.51803e-07	LOC105370429	hand_hip
chr14	29927768	29928168	0.36287	3.51803e-07	PRKD1	hand_hip
chr3	25664783	25665183	0.336626	3.537e-07	TOP2B	hand_hip
chr3	25664783	25665183	0.336626	3.537e-07	MIR4442	hand_hip
chr4	183444367	183444767	0.358302	3.55329e-07	CDKN2AIP	hand_hip
chr4	183444367	183444767	0.358302	3.55329e-07		hand_hip
chr8	120932746	120933146	-0.598159	3.58359e-07		hand_hip
chr12	51820657	51821057	0.851665	3.58441e-07		hand_hip
chr12	51820657	51821057	0.851665	3.58441e-07	FIGNL2	hand_hip
chr3	186999881	187000281	-0.993076	3.58466e-07	ST6GAL1	hand_hip
chr3	186999881	187000281	-0.993076	3.58466e-07		hand_hip
chr1	111204028	111204428	0.47576	3.58787e-07	DENND2D	hand_hip
chr1	111204028	111204428	0.47576	3.58787e-07	CHI3L2	hand_hip
chr7	57404509	57404909	-1.90592	3.6069e-07	LOC100653233	hand_hip
chr7	57404509	57404909	-1.90592	3.6069e-07	MIR3147	hand_hip
chr7	57404509	57404909	-1.90592	3.6069e-07		hand_hip
chr5	82278342	82278742	0.316332	3.62101e-07	ATP6AP1L	hand_hip
chr5	82278342	82278742	0.316332	3.62101e-07	RPS23	hand_hip
chr5	176543313	176543713	0.38028	3.62821e-07	CDHR2	hand_hip
chr12	132248432	132248832	-1.01164	3.63738e-07	GALNT9	hand_hip
chr20	8509751	8510151	1.11336	3.65939e-07	PLCB1	hand_hip
chr19	48962224	48962624	-0.588678	3.66944e-07		hand_hip
chr19	48962224	48962624	-0.588678	3.66944e-07	FTL	hand_hip
chr1	175023314	175023714	0.338512	3.6825e-07	MRPS14	hand_hip
chr1	175023314	175023714	0.338512	3.6825e-07		hand_hip
chr13	63847994	63848394	-1.58146	3.68496e-07	LOC102723968	hand_hip
chr6	11044076	11044476	0.505472	3.68624e-07	ELOVL2-AS1	hand_hip
chr6	11044076	11044476	0.505472	3.68624e-07	ELOVL2	hand_hip
chr7	148941011	148941411	0.365374	3.70703e-07	RNY5	hand_hip
chr7	148941011	148941411	0.365374	3.70703e-07		hand_hip
chr2	29455534	29455934	-1.03041	3.71029e-07	ALK	hand_hip
chr15	100973339	100973739	-1.11488	3.71232e-07	LRRK1	hand_hip
chr2	197310642	197311042	0.36224	3.72679e-07	ANKRD44-DT	hand_hip
chr2	197310642	197311042	0.36224	3.72679e-07	ANKRD44	hand_hip
chr2	58241184	58241584	0.320778	3.79027e-07		hand_hip
chr2	58241184	58241584	0.320778	3.79027e-07	FANCL	hand_hip
chr14	103746774	103747174	-0.776238	3.79331e-07	PPP1R13B	hand_hip
chr14	103746774	103747174	-0.776238	3.79331e-07		hand_hip
chr7	158704778	158705178	0.389697	3.7959e-07	NCAPG2	hand_hip
chr4	129093392	129093792	0.276036	3.82037e-07	C4orf33	hand_hip
chr4	129093392	129093792	0.276036	3.82037e-07	SCLT1	hand_hip
chr9	86675767	86676167	-1.37098	3.82782e-07		hand_hip
chr9	86675767	86676167	-1.37098	3.82782e-07	LINC02834	hand_hip
chr3	64685751	64686151	0.391436	3.83396e-07	ADAMTS9-AS2	hand_hip
chr3	64685751	64686151	0.391436	3.83396e-07	ADAMTS9	hand_hip
chr4	11769420	11769820	-1.03209	3.86123e-07	LOC107986178	hand_hip
chr4	11769420	11769820	-1.03209	3.86123e-07	LOC105374483	hand_hip
chr4	11769420	11769820	-1.03209	3.86123e-07	LINC02360	hand_hip
chr4	11769420	11769820	-1.03209	3.86123e-07	LOC105374489	hand_hip
chr7	158829380	158829780	0.416112	3.8617e-07	ESYT2	hand_hip
chr10	133373217	133373617	0.332007	3.8688e-07	ECHS1	hand_hip
chr10	133373217	133373617	0.332007	3.8688e-07	MIR3944	hand_hip
chr2	134119804	134120204	0.359145	3.89034e-07	MGAT5	hand_hip
chr3	170356892	170357292	0.47281	3.90474e-07	SKIL	hand_hip
chr4	88335205	88335605	-0.893336	3.92904e-07		hand_hip
chr11	33700687	33701087	0.366583	3.9377e-07	C11orf91	hand_hip
chr11	33700687	33701087	0.366583	3.9377e-07	LOC105376617	hand_hip
chr11	33700687	33701087	0.366583	3.9377e-07	CD59	hand_hip
chr3	21942246	21942646	-1.09778	3.95226e-07	ZNF385D-AS2	hand_hip
chr3	21942246	21942646	-1.09778	3.95226e-07	ZNF385D	hand_hip
chr14	47438781	47439181	-1.52287	3.96244e-07	MDGA2	hand_hip
chr10	15120518	15120918	0.904374	3.96299e-07	NMT2	hand_hip
chr10	15120518	15120918	0.904374	3.96299e-07	RPP38	hand_hip
chr6	155013407	155013807	1.01323	4.00001e-07	TIAM2	hand_hip
chr6	145735091	145735491	0.375334	4.01168e-07		hand_hip
chr6	145735091	145735491	0.375334	4.01168e-07	EPM2A	hand_hip
chr12	8243301	8243701	0.421391	4.0172e-07	FAM86FP	hand_hip
chr12	8243301	8243701	0.421391	4.0172e-07	LOC112268090	hand_hip
chr22	36925820	36926220	-1.42314	4.03116e-07	CSF2RB	hand_hip
chr3	14651370	14651770	0.312745	4.0368e-07	CCDC174	hand_hip
chr3	14651370	14651770	0.312745	4.0368e-07		hand_hip
chr3	53846104	53846504	0.456287	4.05775e-07	IL17RB	hand_hip
chr3	53846104	53846504	0.456287	4.05775e-07	CHDH	hand_hip
chr13	79481075	79481475	0.304796	4.10305e-07	NDFIP2	hand_hip
chr13	79481075	79481475	0.304796	4.10305e-07	NDFIP2-AS1	hand_hip
chr2	157876272	157876672	0.382105	4.13541e-07	UPP2	hand_hip
chr2	157876272	157876672	0.382105	4.13541e-07	ACVR1	hand_hip
chr2	157876272	157876672	0.382105	4.13541e-07		hand_hip
chr11	69647029	69647429	-0.720139	4.13792e-07	CCND1	hand_hip
chr12	54126960	54127360	-0.650168	4.1685e-07	FAM242C	hand_hip
chr12	54126960	54127360	-0.650168	4.1685e-07	LINC02381	hand_hip
chr12	54126960	54127360	-0.650168	4.1685e-07	SMUG1-AS1	hand_hip
chr12	54126960	54127360	-0.650168	4.1685e-07	SMUG1	hand_hip
chr4	55379059	55379459	1.30644	4.17471e-07	SRD5A3-AS1	hand_hip
chr4	55379059	55379459	1.30644	4.17471e-07	LINC02928	hand_hip
chr4	55379059	55379459	1.30644	4.17471e-07	SRD5A3	hand_hip
chr1	58577037	58577437	0.46591	4.19648e-07	TACSTD2	hand_hip
chr1	244970641	244971041	0.354974	4.20066e-07		hand_hip
chr1	244970641	244971041	0.354974	4.20066e-07	EFCAB2	hand_hip
chr15	38941289	38941689	-1.12363	4.2216e-07	LOC105370775	hand_hip
chr15	38941289	38941689	-1.12363	4.2216e-07	LOC105370780	hand_hip
chr15	38941289	38941689	-1.12363	4.2216e-07	LOC105370777	hand_hip
chr15	38941289	38941689	-1.12363	4.2216e-07		hand_hip
chr5	77492096	77492496	0.298905	4.26403e-07	WDR41	hand_hip
chr1	56645147	56645547	0.363934	4.26433e-07	PRKAA2	hand_hip
chr1	56645147	56645547	0.363934	4.26433e-07	PLPP3	hand_hip
chr1	56645147	56645547	0.363934	4.26433e-07	LOC101929935	hand_hip
chr6	157551852	157552252	-1.1368	4.26976e-07	ZDHHC14	hand_hip
chr6	20401455	20401855	0.337527	4.2917e-07	E2F3	hand_hip
chr12	77163607	77164007	-1.43552	4.30208e-07	LOC105369853	hand_hip
chr16	709546	709946	-0.617138	4.30426e-07	FBXL16	hand_hip
chr2	159797987	159798387	0.334677	4.31605e-07	CD302	hand_hip
chr2	159797987	159798387	0.334677	4.31605e-07		hand_hip
chr2	159797987	159798387	0.334677	4.31605e-07	LY75-CD302	hand_hip
chr16	74985918	74986318	-1.21719	4.34556e-07	WDR59	hand_hip
chr6	1716829	1717229	-1.44575	4.34721e-07	GMDS	hand_hip
chr12	57134583	57134983	-0.676997	4.36912e-07	STAT6	hand_hip
chr12	57134583	57134983	-0.676997	4.36912e-07	LRP1	hand_hip
chr11	129279332	129279732	0.382304	4.39171e-07	ARHGAP32	hand_hip
chr3	27484286	27484686	0.351283	4.40696e-07	SLC4A7	hand_hip
chr3	27484286	27484686	0.351283	4.40696e-07		hand_hip
chr5	141636713	141637113	0.329345	4.41065e-07	RELL2	hand_hip
chr5	141636713	141637113	0.329345	4.41065e-07	HDAC3	hand_hip
chr6	109059721	109060121	-0.806494	4.41406e-07		hand_hip
chr6	109059721	109060121	-0.806494	4.41406e-07	SESN1	hand_hip
chr3	4809992	4810392	-0.750915	4.42602e-07	ITPR1	hand_hip
chr5	113059362	113059762	-1.18092	4.44032e-07	MCC	hand_hip
chr5	31133457	31133857	-1.52565	4.44576e-07		hand_hip
chr6	27472938	27473338	0.320016	4.46283e-07	LOC105375001	hand_hip
chr6	27472938	27473338	0.320016	4.46283e-07	ZNF184	hand_hip
chr3	148991328	148991728	0.310913	4.55053e-07	GYG1	hand_hip
chr3	148991328	148991728	0.310913	4.55053e-07		hand_hip
chr13	100674811	100675211	0.385584	4.56221e-07	TMTC4	hand_hip
chr13	25210847	25211247	-1.29468	4.5633e-07		hand_hip
chr10	135248	135648	0.40063	4.56632e-07	ZMYND11	hand_hip
chr8	32166262	32166662	-1.16568	4.5715e-07		hand_hip
chr8	32166262	32166662	-1.16568	4.5715e-07	NRG1	hand_hip
chr9	85415043	85415443	1.0425	4.57707e-07	LOC105376121	hand_hip
chr2	169733835	169734235	0.437098	4.60065e-07	KLHL23	hand_hip
chr2	169733835	169734235	0.437098	4.60065e-07	PHOSPHO2-KLHL23	hand_hip
chr17	41255933	41256333	-1.30726	4.60545e-07	KRTAP9-9	hand_hip
chr21	18253292	18253692	-1.72976	4.62215e-07	CHODL	hand_hip
chr8	106270030	106270430	0.337176	4.6254e-07	OXR1	hand_hip
chr8	106270030	106270430	0.337176	4.6254e-07		hand_hip
chr13	113546778	113547178	-0.76778	4.64129e-07	TMCO3	hand_hip
chr6	147941146	147941546	1.53376	4.65666e-07	SAMD5	hand_hip
chr6	21885508	21885908	0.367936	4.66217e-07	CASC15	hand_hip
chr1	112715230	112715630	0.351276	4.67997e-07		hand_hip
chr1	112715230	112715630	0.351276	4.67997e-07	PPM1J	hand_hip
chr1	112715230	112715630	0.351276	4.67997e-07	TAFA3	hand_hip
chr1	112715230	112715630	0.351276	4.67997e-07	RHOC	hand_hip
chr9	95875530	95875930	0.324387	4.68431e-07	ERCC6L2	hand_hip
chr9	95875530	95875930	0.324387	4.68431e-07	LOC112268049	hand_hip
chr9	95875530	95875930	0.324387	4.68431e-07	LINC00476	hand_hip
chr3	190513749	190514149	0.325703	4.6931e-07	IL1RAP	hand_hip
chr3	190513749	190514149	0.325703	4.6931e-07		hand_hip
chr10	13990555	13990955	-1.21577	4.72219e-07	LOC105376425	hand_hip
chr10	13990555	13990955	-1.21577	4.72219e-07	FRMD4A	hand_hip
chr9	106947148	106947548	-0.853225	4.7765e-07	ZNF462	hand_hip
chr1	40646378	40646778	-1.01981	4.78143e-07	RIMS3	hand_hip
chr3	177468341	177468741	0.596374	4.81291e-07	LINC00578	hand_hip
chr3	177468341	177468741	0.596374	4.81291e-07	LOC101928711	hand_hip
chr10	64091912	64092312	-1.27959	4.82278e-07		hand_hip
chr14	81517884	81518284	-0.823186	4.85056e-07	SEL1L	hand_hip
chr2	23384989	23385389	0.373762	4.86505e-07	KLHL29	hand_hip
chr2	23384989	23385389	0.373762	4.86505e-07	LINC02923	hand_hip
chr12	53811640	53812040	-1.44025	4.86982e-07		hand_hip
chr12	53811640	53812040	-1.44025	4.86982e-07	LOC107984525	hand_hip
chr20	4944507	4944907	-0.872742	4.88271e-07	SLC23A2	hand_hip
chr11	124115246	124115646	0.397744	4.90386e-07	VWA5A	hand_hip
chr11	124115246	124115646	0.397744	4.90386e-07		hand_hip
chr2	47906499	47906899	0.382901	4.9052e-07	LOC100506235	hand_hip
chr2	47906499	47906899	0.382901	4.9052e-07	FBXO11	hand_hip
chr13	79406043	79406443	0.296865	4.9115e-07	RBM26-AS1	hand_hip
chr13	79406043	79406443	0.296865	4.9115e-07	RBM26	hand_hip
chr2	1653073	1653473	0.380832	4.91159e-07	PXDN	hand_hip
chr2	33069841	33070241	0.342312	4.96327e-07	LTBP1	hand_hip
chr12	54106230	54106630	-0.979662	4.96485e-07	FLJ12825	hand_hip
chr12	54106230	54106630	-0.979662	4.96485e-07	FAM242C	hand_hip
chr5	142551513	142551913	0.547199	4.9801e-07	SPRY4-AS1	hand_hip
chr5	75511582	75511982	0.344372	4.98394e-07	POLK	hand_hip
chr5	75511582	75511982	0.344372	4.98394e-07	CERT1	hand_hip
chr10	117542387	117542787	0.564214	4.99379e-07	EMX2	hand_hip
chr10	117542387	117542787	0.564214	4.99379e-07	EMX2OS	hand_hip
chr11	129895411	129895811	0.321718	5.00006e-07	NFRKB	hand_hip
chr12	77493612	77494012	-1.20704	5.01166e-07	NAV3	hand_hip
chr15	83653586	83653986	0.433265	5.01518e-07	ADAMTSL3	hand_hip
chr15	43215913	43216313	-0.799073	5.04041e-07	EPB42	hand_hip
chr5	160312118	160312518	0.800198	5.04083e-07	CCNJL	hand_hip
chr5	66807734	66808134	-0.588738	5.06469e-07	MAST4	hand_hip
chr8	128845544	128845944	0.415234	5.06561e-07	LINC00976	hand_hip
chr8	128845544	128845944	0.415234	5.06561e-07	CCDC26	hand_hip
chr8	128845544	128845944	0.415234	5.06561e-07		hand_hip
chr10	123008669	123009069	0.358562	5.07007e-07	ACADSB	hand_hip
chr10	123008669	123009069	0.358562	5.07007e-07	IKZF5	hand_hip
chr17	42864533	42864933	-0.87434	5.07947e-07		hand_hip
chr17	42864533	42864933	-0.87434	5.07947e-07	AOC4P	hand_hip
chr1	245156436	245156836	0.318649	5.09166e-07	KIF26B	hand_hip
chr12	57846887	57847287	0.377662	5.15611e-07	CTDSP2	hand_hip
chr3	128378599	128378999	-0.884052	5.17019e-07	EEFSEC	hand_hip
chr6	1388013	1388413	-0.784858	5.1923e-07	FOXF2	hand_hip
chr6	1388013	1388413	-0.784858	5.1923e-07		hand_hip
chr6	145814624	145815024	0.358468	5.20113e-07	EPM2A-DT	hand_hip
chr6	145814624	145815024	0.358468	5.20113e-07	FBXO30	hand_hip
chr6	145814624	145815024	0.358468	5.20113e-07		hand_hip
chr5	56815331	56815731	0.303231	5.22132e-07	MAP3K1	hand_hip
chr22	45516822	45517222	-1.22129	5.23113e-07	FBLN1	hand_hip
chr11	46216050	46216450	0.736544	5.24656e-07	LINC02710	hand_hip
chr12	128823852	128824252	0.30359	5.24685e-07	SLC15A4	hand_hip
chr12	128823852	128824252	0.30359	5.24685e-07		hand_hip
chr11	36541047	36541447	-0.779276	5.25228e-07	RAG1	hand_hip
chr11	67523933	67524333	-1.22317	5.32371e-07	CABP2	hand_hip
chr12	10212197	10212597	0.378408	5.36862e-07	GABARAPL1	hand_hip
chr1	70354584	70354984	0.302394	5.40216e-07	HHLA3	hand_hip
chr1	70354584	70354984	0.302394	5.40216e-07	ANKRD13C	hand_hip
chr2	79585711	79586111	-1.30904	5.43415e-07	CTNNA2	hand_hip
chr12	42238184	42238584	0.429754	5.44138e-07	PPHLN1	hand_hip
chr12	42238184	42238584	0.429754	5.44138e-07	YAF2	hand_hip
chr12	100366554	100366954	1.00528	5.44309e-07	SLC17A8	hand_hip
chr2	56084156	56084556	-1.05349	5.46031e-07	LOC105374690	hand_hip
chr2	56084156	56084556	-1.05349	5.46031e-07	LINC01813	hand_hip
chr12	57941311	57941711	0.284968	5.46261e-07	ATP23	hand_hip
chr12	57941311	57941711	0.284968	5.46261e-07	GIHCG	hand_hip
chr17	63247694	63248094	-0.922973	5.49417e-07	TANC2	hand_hip
chr17	63247694	63248094	-0.922973	5.49417e-07	LOC105371857	hand_hip
chr5	167573701	167574101	0.693437	5.53066e-07	TENM2	hand_hip
chr6	118893827	118894227	0.366423	5.58744e-07	ASF1A	hand_hip
chr6	118893827	118894227	0.366423	5.58744e-07	MCM9	hand_hip
chr8	58030835	58031235	-1.37802	5.59559e-07	FAM110B	hand_hip
chr16	22190759	22191159	0.451329	5.66305e-07	SDR42E2	hand_hip
chr7	127585401	127585801	0.321277	5.73219e-07	GCC1	hand_hip
chr7	127585401	127585801	0.321277	5.73219e-07	ARF5	hand_hip
chr21	44461456	44461856	-1.08825	5.7527e-07	LRRC3	hand_hip
chr6	160348431	160348831	0.587729	5.77075e-07	SLC22A3	hand_hip
chr11	103091977	103092377	0.267477	5.774e-07	DCUN1D5	hand_hip
chr8	29848210	29848610	-0.442272	5.78243e-07	LOC101929470	hand_hip
chr10	89519394	89519794	0.980881	5.81059e-07	SLC16A12	hand_hip
chr22	32703315	32703715	-1.48825	5.81362e-07	SYN3	hand_hip
chr12	113358378	113358778	0.348959	5.8466e-07	PLBD2	hand_hip
chr12	113358378	113358778	0.348959	5.8466e-07	SLC8B1	hand_hip
chr12	113358378	113358778	0.348959	5.8466e-07	LOC105369989	hand_hip
chr12	3077008	3077408	0.374174	5.85498e-07	TSPAN9	hand_hip
chr12	3077008	3077408	0.374174	5.85498e-07		hand_hip
chr3	195543153	195543553	0.348007	5.85659e-07		hand_hip
chr3	195543153	195543553	0.348007	5.85659e-07	PPP1R2	hand_hip
chr2	29767770	29768170	-1.29885	5.86291e-07	ALK	hand_hip
chr16	67601251	67601651	-0.636127	5.87689e-07	CTCF	hand_hip
chr11	78574641	78575041	0.313855	5.93808e-07	NARS2	hand_hip
chr20	19633914	19634314	1.15695	5.97287e-07	SLC24A3	hand_hip
chr5	154190236	154190636	0.393543	5.97408e-07	GALNT10	hand_hip
chr5	154190236	154190636	0.393543	5.97408e-07	LOC107986465	hand_hip
chr4	168655257	168655657	0.831108	5.98377e-07	PALLD	hand_hip
chr15	67577982	67578382	-1.24494	5.98588e-07	MAP2K5	hand_hip
chr1	48472043	48472443	0.411579	5.99605e-07	SPATA6	hand_hip
chr7	31796380	31796780	1.34657	5.99699e-07	PDE1C	hand_hip
chr4	11408231	11408631	-1.30642	6.04173e-07	HS3ST1	hand_hip
chr8	24784630	24785030	-1.26207	6.04595e-07	LOC101929294	hand_hip
chr5	55021453	55021853	-0.73974	6.09264e-07	GZMK	hand_hip
chr5	55021453	55021853	-0.73974	6.09264e-07	LOC102467081	hand_hip
chr5	55021453	55021853	-0.73974	6.09264e-07	ESM1	hand_hip
chr14	44530503	44530903	-1.45656	6.11575e-07	LOC105370473	hand_hip
chr6	96521586	96521986	0.374207	6.15374e-07	UFL1	hand_hip
chr6	96521586	96521986	0.374207	6.15374e-07	UFL1-AS1	hand_hip
chr2	199911069	199911469	0.351333	6.18402e-07	C2orf69	hand_hip
chr2	199911069	199911469	0.351333	6.18402e-07	LOC101927687	hand_hip
chr4	169620288	169620688	0.328	6.25221e-07	CLCN3	hand_hip
chr6	138404014	138404414	0.323494	6.25258e-07	HEBP2	hand_hip
chr6	138404014	138404414	0.323494	6.25258e-07		hand_hip
chr3	149098129	149098529	-1.45128	6.29496e-07		hand_hip
chr3	149098129	149098529	-1.45128	6.29496e-07	HLTF-AS1	hand_hip
chr13	99606491	99606891	0.378103	6.31183e-07	CLYBL	hand_hip
chr11	134018044	134018444	-1.25184	6.3188e-07	LINC02730	hand_hip
chr1	207751794	207752194	0.297731	6.38331e-07	CD46	hand_hip
chr4	152265185	152265585	-0.932527	6.38382e-07		hand_hip
chr8	123018869	123019269	-0.749126	6.38397e-07	DERL1	hand_hip
chr8	123018869	123019269	-0.749126	6.38397e-07		hand_hip
chr6	165030984	165031384	1.27274	6.38803e-07		hand_hip
chr12	55935620	55936020	-0.787885	6.39594e-07	DGKA	hand_hip
chr12	55935620	55936020	-0.787885	6.39594e-07	PYM1	hand_hip
chr9	67208953	67209353	-1.69161	6.41816e-07		hand_hip
chr9	67208953	67209353	-1.69161	6.41816e-07	CNTNAP3P2	hand_hip
chr6	26596660	26597060	0.319306	6.4434e-07	ABT1	hand_hip
chr11	72789752	72790152	-0.792777	6.48248e-07	STARD10	hand_hip
chr11	72789752	72790152	-0.792777	6.48248e-07	ARAP1	hand_hip
chr11	13668230	13668630	0.348121	6.49744e-07	FAR1	hand_hip
chr11	13668230	13668630	0.348121	6.49744e-07		hand_hip
chr3	120306013	120306413	-1.22305	6.53841e-07		hand_hip
chr3	98829351	98829751	-0.958769	6.542e-07	DCBLD2	hand_hip
chr4	124712735	124713135	0.410835	6.55585e-07	ANKRD50	hand_hip
chr1	214281028	214281428	0.405243	6.61371e-07	SMYD2	hand_hip
chr22	25176101	25176501	-0.826268	6.63719e-07	KIAA1671	hand_hip
chr4	88007376	88007776	0.383701	6.6473e-07	PKD2	hand_hip
chr4	88007376	88007776	0.383701	6.6473e-07		hand_hip
chr9	67059039	67059439	-0.91975	6.65223e-07	CNTNAP3P2	hand_hip
chr9	42088820	42089220	-2.13146	6.67223e-07	CNTNAP3B	hand_hip
chr4	10737320	10737720	-1.10928	6.70863e-07	LINC02498	hand_hip
chr10	78312667	78313067	-1.05054	6.71019e-07	LOC105378375	hand_hip
chr10	78312667	78313067	-1.05054	6.71019e-07		hand_hip
chr10	78312667	78313067	-1.05054	6.71019e-07	LINC00856	hand_hip
chr10	78312667	78313067	-1.05054	6.71019e-07	LINC00595	hand_hip
chr3	142447900	142448300	0.326328	6.79345e-07	XRN1	hand_hip
chr3	142447900	142448300	0.326328	6.79345e-07		hand_hip
chr5	3590912	3591312	1.27566	6.88527e-07	IRX1	hand_hip
chr4	76148288	76148688	0.310847	6.88705e-07		hand_hip
chr4	76148288	76148688	0.310847	6.88705e-07	NUP54	hand_hip
chr9	137459180	137459580	0.386313	6.91084e-07	NSMF	hand_hip
chr16	75614514	75614914	0.748029	6.91447e-07	ADAT1	hand_hip
chr8	132991525	132991925	0.408416	6.93332e-07	TG	hand_hip
chr5	93581355	93581755	0.313594	6.94178e-07	NR2F1-AS1	hand_hip
chr5	93581355	93581755	0.313594	6.94178e-07	NR2F1	hand_hip
chr6	156777106	156777506	0.285425	6.95832e-07	ARID1B	hand_hip
chr6	156777106	156777506	0.285425	6.95832e-07		hand_hip
chr6	156777106	156777506	0.285425	6.95832e-07	LOC115308161	hand_hip
chr3	130893807	130894207	0.328615	6.9829e-07	ATP2C1	hand_hip
chr11	127066380	127066780	-1.58731	6.98388e-07	LOC101929473	hand_hip
chr11	127066380	127066780	-1.58731	6.98388e-07		hand_hip
chr11	127066380	127066780	-1.58731	6.98388e-07	LOC105369562	hand_hip
chr6	89080558	89080958	0.287849	7.00444e-07	PNRC1	hand_hip
chr6	89080558	89080958	0.287849	7.00444e-07		hand_hip
chr6	126153723	126154123	1.19052	7.04523e-07	TRMT11	hand_hip
chr10	99994275	99994675	-0.771273	7.04875e-07	DNMBP	hand_hip
chr9	107282825	107283225	0.328511	7.07399e-07	RAD23B	hand_hip
chr2	166573414	166573814	-1.25942	7.07866e-07	LOC107985958	hand_hip
chr10	12372739	12373139	-0.945625	7.09114e-07	CAMK1D	hand_hip
chr4	140523874	140524274	0.333217	7.10094e-07	ELMOD2	hand_hip
chr9	106698182	106698582	0.429102	7.10429e-07	LINC01505	hand_hip
chr9	106698182	106698582	0.429102	7.10429e-07		hand_hip
chr7	14385083	14385483	-1.05087	7.16506e-07	DGKB	hand_hip
chr1	78254462	78254862	0.613654	7.16635e-07	MGC27382	hand_hip
chr6	131063157	131063557	0.377457	7.19881e-07	EPB41L2	hand_hip
chr18	70205836	70206236	0.308222	7.2207e-07	LOC105372180	hand_hip
chr18	70205836	70206236	0.308222	7.2207e-07	RTTN	hand_hip
chr1	163321646	163322046	0.333566	7.22121e-07	NUF2	hand_hip
chr1	163321646	163322046	0.333566	7.22121e-07	RGS5	hand_hip
chr6	158999703	159000103	0.347658	7.24755e-07	TAGAP-AS1	hand_hip
chr6	158999703	159000103	0.347658	7.24755e-07	RSPH3	hand_hip
chr18	60895211	60895611	-1.3894	7.26796e-07		hand_hip
chr4	165112738	165113138	0.340753	7.27837e-07	TMEM192	hand_hip
chr1	228486923	228487323	0.421376	7.29185e-07	RNF187	hand_hip
chr1	228486923	228487323	0.421376	7.29185e-07		hand_hip
chr7	7566694	7567094	0.31597	7.29478e-07	MIOS	hand_hip
chr7	7566694	7567094	0.31597	7.29478e-07	MIOS-DT	hand_hip
chr12	54005961	54006361	-0.45568	7.29676e-07	HOXC8	hand_hip
chr12	54005961	54006361	-0.45568	7.29676e-07	HOXC5	hand_hip
chr12	54005961	54006361	-0.45568	7.29676e-07	HOXC6	hand_hip
chr3	160109319	160109719	1.84093	7.2983e-07	IL12A-AS1	hand_hip
chr11	47341383	47341783	-0.795333	7.30431e-07	MYBPC3	hand_hip
chr11	103109209	103109609	0.331753	7.31972e-07	DYNC2H1	hand_hip
chr7	69342505	69342905	-1.07022	7.32436e-07		hand_hip
chr13	99980397	99980797	0.394431	7.34109e-07	ZIC2	hand_hip
chr13	99980397	99980797	0.394431	7.34109e-07		hand_hip
chr15	31483366	31483766	0.825982	7.35804e-07	OTUD7A	hand_hip
chr7	14590227	14590627	-0.900115	7.36373e-07	DGKB	hand_hip
chr17	18139934	18140334	-0.793369	7.37404e-07	MYO15A	hand_hip
chr1	147599759	147600159	0.452906	7.37691e-07	BCL9	hand_hip
chr12	74537616	74538016	0.284642	7.43507e-07	ATXN7L3B	hand_hip
chr4	112285689	112286089	0.351621	7.44254e-07	TIFA	hand_hip
chr4	112285689	112286089	0.351621	7.44254e-07	ALPK1	hand_hip
chr3	39051781	39052181	0.297802	7.4537e-07	WDR48	hand_hip
chr3	39051781	39052181	0.297802	7.4537e-07	SCN11A	hand_hip
chr3	43406080	43406480	-1.18958	7.49549e-07	SNRK	hand_hip
chr3	43406080	43406480	-1.18958	7.49549e-07	ANO10	hand_hip
chr18	32985564	32985964	-1.3741	7.49616e-07	CCDC178	hand_hip
chr3	73529971	73530371	1.05622	7.50755e-07	PDZRN3	hand_hip
chr10	14083835	14084235	1.06537	7.51193e-07	LOC101928453	hand_hip
chr10	14083835	14084235	1.06537	7.51193e-07	FRMD4A	hand_hip
chr17	41975439	41975839	-0.574326	7.53963e-07	CNP	hand_hip
chr2	206765081	206765481	0.402488	7.5616e-07	FASTKD2	hand_hip
chr2	206765081	206765481	0.402488	7.5616e-07	MDH1B	hand_hip
chr5	10339031	10339431	-1.27406	7.56683e-07		hand_hip
chr3	46923515	46923915	-0.554542	7.60948e-07		hand_hip
chr3	46923515	46923915	-0.554542	7.60948e-07	CCDC12	hand_hip
chr3	146250931	146251331	0.377101	7.6109e-07	PLSCR4	hand_hip
chr22	44623659	44624059	-0.790182	7.6307e-07	LINC00229	hand_hip
chr18	11005564	11005964	-1.03136	7.64344e-07	PIEZO2	hand_hip
chr1	24601165	24601565	-1.30597	7.67028e-07	NCMAP	hand_hip
chr6	125986276	125986676	0.263946	7.68527e-07	TRMT11	hand_hip
chr10	122980215	122980615	0.344353	7.68897e-07	PSTK	hand_hip
chr15	63629346	63629746	-1.07418	7.69507e-07	HERC1	hand_hip
chr1	94039775	94040175	-0.877449	7.69585e-07	ABCA4	hand_hip
chr4	47485063	47485463	0.317858	7.72802e-07	ATP10D	hand_hip
chr4	47485063	47485463	0.317858	7.72802e-07		hand_hip
chr10	17643872	17644272	0.316352	7.73852e-07	STAM	hand_hip
chr10	17643872	17644272	0.316352	7.73852e-07	STAM-DT	hand_hip
chr1	173867958	173868358	0.397237	7.76301e-07	ZBTB37	hand_hip
chr1	173867958	173868358	0.397237	7.76301e-07	GAS5	hand_hip
chr3	133573240	133573640	0.387474	7.76949e-07	CDV3	hand_hip
chr3	125003555	125003955	-0.676279	7.77104e-07	HEG1	hand_hip
chr9	96383506	96383906	0.326018	7.81011e-07	SLC35D2	hand_hip
chr1	100132848	100133248	0.271661	7.81959e-07	TRMT13	hand_hip
chr1	100132848	100133248	0.271661	7.81959e-07	SASS6	hand_hip
chr11	29272054	29272454	-0.903779	7.82355e-07		hand_hip
chr16	53130529	53130929	0.380498	7.83299e-07	CHD9	hand_hip
chr1	38005210	38005610	0.402055	7.86602e-07	FHL3	hand_hip
chr1	38005210	38005610	0.402055	7.86602e-07	UTP11	hand_hip
chr2	169824746	169825146	0.273263	7.88508e-07	METTL5	hand_hip
chr2	169824746	169825146	0.273263	7.88508e-07	UBR3	hand_hip
[truncated: 637,013+ more rows]

## Sheet: TNF
chr	start	end	Fold	pvalue	promoter	comparison
chr12	114400869	114401269	4.7229	4.08967e-101	TBX5	hand_hip
chr12	53973593	53973993	-2.43825	3.86176e-93	HOTAIR	hand_hip
chr12	53973593	53973993	-2.43825	3.86176e-93	HOXC11	hand_hip
chr12	114403010	114403410	4.17662	4.15141e-85	TBX5-AS1	hand_hip
chr12	114403010	114403410	4.17662	4.15141e-85	TBX5	hand_hip
chr12	53997319	53997719	-2.69853	2.36947e-74	HOXC-AS2	hand_hip
chr12	53997319	53997719	-2.69853	2.36947e-74	HOXC9	hand_hip
chr12	53997319	53997719	-2.69853	2.36947e-74		hand_hip
chr12	53997319	53997719	-2.69853	2.36947e-74	HOXC5	hand_hip
chr12	53997319	53997719	-2.69853	2.36947e-74	HOXC6	hand_hip
chr2	66446307	66446707	-3.65365	6.63776e-74	MEIS1-AS2	hand_hip
chr2	66446307	66446707	-3.65365	6.63776e-74		hand_hip
chr2	66446307	66446707	-3.65365	6.63776e-74	MEIS1	hand_hip
chr2	66443823	66444223	-5.18995	5.16651e-72	MEIS1	hand_hip
chr2	66443823	66444223	-5.18995	5.16651e-72		hand_hip
chr2	66443823	66444223	-5.18995	5.16651e-72	MEIS1-AS2	hand_hip
chr2	66437639	66438039	-3.60304	8.15408e-65	MEIS1	hand_hip
chr2	66437639	66438039	-3.60304	8.15408e-65	MEIS1-AS3	hand_hip
chr12	53991097	53991497	-2.1257	4.34323e-63	MIR196A2	hand_hip
chr12	53991097	53991497	-2.1257	4.34323e-63	HOXC9	hand_hip
chr12	53991097	53991497	-2.1257	4.34323e-63	HOXC6	hand_hip
chr12	53991097	53991497	-2.1257	4.34323e-63	HOXC5	hand_hip
chr12	53978959	53979359	-3.88837	1.229e-57	HOTAIR	hand_hip
chr2	176092824	176093224	1.88851	6.62951e-51	HOXD13	hand_hip
chr2	66439210	66439610	-3.26379	1.15724e-45	MEIS1	hand_hip
chr2	66439210	66439610	-3.26379	1.15724e-45	MEIS1-AS2	hand_hip
chr12	53980616	53981016	-4.07849	1.33258e-45		hand_hip
chr12	53980616	53981016	-4.07849	1.33258e-45	HOXC10	hand_hip
chr12	53980616	53981016	-4.07849	1.33258e-45	HOXC5	hand_hip
chr12	114405592	114405992	1.60241	7.1171e-43	TBX5-AS1	hand_hip
chr12	114405592	114405992	1.60241	7.1171e-43	TBX5	hand_hip
chr2	176116445	176116845	1.60363	1.1903e-41	HOXD10	hand_hip
chr2	66440557	66440957	-3.78431	2.36762e-41	MEIS1	hand_hip
chr2	66440557	66440957	-3.78431	2.36762e-41	MEIS1-AS2	hand_hip
chr14	89206383	89206783	-3.17501	9.02503e-39	FOXN3	hand_hip
chr12	54021320	54021720	-3.10135	1.22425e-36		hand_hip
chr12	54021320	54021720	-3.10135	1.22425e-36	HOXC5	hand_hip
chr12	54021320	54021720	-3.10135	1.22425e-36	HOXC6	hand_hip
chr12	54021320	54021720	-3.10135	1.22425e-36	HOXC4	hand_hip
chr3	114221477	114221877	-2.97801	7.81526e-34	LOC107986115	hand_hip
chr7	91266366	91266766	2.52616	8.95668e-32	FZD1	hand_hip
chr12	114408848	114409248	2.15783	1.10549e-31	TBX5	hand_hip
chr12	114408848	114409248	2.15783	1.10549e-31	TBX5-AS1	hand_hip
chr2	176108380	176108780	2.77931	1.43612e-31	HOXD10	hand_hip
chr2	176108380	176108780	2.77931	1.43612e-31	HOXD11	hand_hip
chr2	176106522	176106922	2.26535	1.4061e-29	HOXD11	hand_hip
chr2	176106522	176106922	2.26535	1.4061e-29	HOXD10	hand_hip
chr17	61454525	61454925	-3.15637	4.80624e-29	TBX4	hand_hip
chr14	99563140	99563540	-1.93868	1.97845e-28	CCDC85C	hand_hip
chr2	229610443	229610843	2.35636	3.90796e-28	DNER	hand_hip
chr17	48578076	48578476	-3.27369	1.05904e-26	HOXB4	hand_hip
chr17	48578076	48578476	-3.27369	1.05904e-26	HOXB3	hand_hip
chr17	48578076	48578476	-3.27369	1.05904e-26	HOXB-AS3	hand_hip
chr17	48578076	48578476	-3.27369	1.05904e-26	HOXB6	hand_hip
chr14	94771236	94771636	-3.48263	1.0085e-25	GSC	hand_hip
chr14	94771236	94771636	-3.48263	1.0085e-25		hand_hip
chr12	54007512	54007912	-2.38579	2.26763e-25	HOXC8	hand_hip
chr12	54007512	54007912	-2.38579	2.26763e-25	HOXC5	hand_hip
chr12	54007512	54007912	-2.38579	2.26763e-25	HOXC6	hand_hip
chr12	53989082	53989482	-1.37716	2.52553e-25	HOXC6	hand_hip
chr12	53989082	53989482	-1.37716	2.52553e-25	MIR196A2	hand_hip
chr12	53989082	53989482	-1.37716	2.52553e-25		hand_hip
chr12	53989082	53989482	-1.37716	2.52553e-25	HOXC-AS3	hand_hip
chr12	53989082	53989482	-1.37716	2.52553e-25	HOXC10	hand_hip
chr12	53989082	53989482	-1.37716	2.52553e-25	HOXC5	hand_hip
chr6	43093803	43094203	-1.58771	4.05998e-25	PTK7	hand_hip
chr12	114395766	114396166	2.58448	1.33865e-23	TBX5	hand_hip
chr9	126619077	126619477	3.40555	6.04436e-23	LMX1B	hand_hip
chr2	176097556	176097956	0.885325	6.52532e-23	HOXD12	hand_hip
chr14	94767312	94767712	-2.91199	8.78333e-23		hand_hip
chr20	61956476	61956876	-2.31575	6.09732e-22	MIR1257	hand_hip
chr20	61956476	61956876	-2.31575	6.09732e-22	TAF4	hand_hip
chr18	79252906	79253306	-4.09532	1.29181e-21	ATP9B	hand_hip
chr18	36493338	36493738	-1.30139	2.07587e-21	FHOD3	hand_hip
chr17	48539157	48539557	-1.75598	6.48514e-21	HOXB-AS1	hand_hip
chr22	44019806	44020206	-3.24664	1.71765e-20	PARVB	hand_hip
chr2	66508616	66509016	-1.84056	3.35813e-20	MEIS1	hand_hip
chr17	48564381	48564781	-2.36402	5.1941e-20	HOXB-AS3	hand_hip
chr17	48564381	48564781	-2.36402	5.1941e-20	HOXB3	hand_hip
chr7	120744893	120745293	-2.43914	5.56747e-20	KCND2	hand_hip
chr7	138842078	138842478	-2.35564	7.77727e-20	KIAA1549	hand_hip
chr12	54036828	54037228	-1.52943	8.79983e-20	HOXC4	hand_hip
chr20	35173551	35173951	-1.75501	1.35846e-19	PROCR	hand_hip
chr7	27192336	27192736	1.30606	1.64143e-19		hand_hip
chr7	27200072	27200472	1.25376	1.64476e-19	HOTTIP	hand_hip
chr7	27200072	27200472	1.25376	1.64476e-19		hand_hip
chr7	27200072	27200472	1.25376	1.64476e-19	HOXA13	hand_hip
chr4	94775667	94776067	1.91084	2.36199e-19	BMPR1B	hand_hip
chr22	46528167	46528567	2.2961	3.31373e-19	CELSR1	hand_hip
chr16	964633	965033	4.06126	4.42734e-19	LMF1	hand_hip
chr8	11921350	11921750	-2.5813	4.94018e-19		hand_hip
chr11	29751609	29752009	-2.442	7.27989e-19		hand_hip
chr11	29751609	29752009	-2.442	7.27989e-19	LINC02755	hand_hip
chr18	9535359	9535759	1.39508	9.52926e-19	RALBP1	hand_hip
chr17	48543489	48543889	-1.64227	9.65317e-19	HOXB-AS1	hand_hip
chr17	48543489	48543889	-1.64227	9.65317e-19		hand_hip
chr17	48543489	48543889	-1.64227	9.65317e-19	HOXB2	hand_hip
chr7	27143579	27143979	2.82048	1.78831e-18	HOXA5	hand_hip
chr7	27143579	27143979	2.82048	1.78831e-18	HOXA-AS3	hand_hip
chr7	27143579	27143979	2.82048	1.78831e-18	HOXA3	hand_hip
chr17	48541678	48542078	-2.34982	1.8972e-18	HOXB-AS1	hand_hip
chr17	48541678	48542078	-2.34982	1.8972e-18		hand_hip
chr16	54922984	54923384	-2.02898	4.25075e-18	CRNDE	hand_hip
chr16	54922984	54923384	-2.02898	4.25075e-18	LOC105371275	hand_hip
chr17	48546911	48547311	-2.46287	4.68184e-18	HOXB-AS3	hand_hip
chr17	48546911	48547311	-2.46287	4.68184e-18		hand_hip
chr17	48546911	48547311	-2.46287	4.68184e-18	HOXB2	hand_hip
chr17	48546911	48547311	-2.46287	4.68184e-18	HOXB-AS1	hand_hip
chr4	107210915	107211315	2.55318	4.93708e-18	DKK2	hand_hip
chr16	54847159	54847559	-1.9413	6.21802e-18	LOC105371276	hand_hip
chr16	54847159	54847559	-1.9413	6.21802e-18	LOC101927480	hand_hip
chr9	126621061	126621461	3.151	7.72386e-18	LMX1B	hand_hip
chr6	6003679	6004079	1.15309	8.58499e-18	NRN1	hand_hip
chr4	14181177	14181577	2.1863	9.01483e-18		hand_hip
chr13	86446312	86446712	-3.18153	1.08088e-17	LOC105370299	hand_hip
chr13	100789958	100790358	-2.33695	3.04493e-17	NALCN-AS1	hand_hip
chr22	44086040	44086440	-1.44077	4.43408e-17	PARVB	hand_hip
chr17	6879525	6879925	-1.76571	5.12763e-17	ALOX12P2	hand_hip
chr17	6879525	6879925	-1.76571	5.12763e-17		hand_hip
chr17	6879525	6879925	-1.76571	5.12763e-17	ALOX12-AS1	hand_hip
chr15	36951871	36952271	-1.70063	5.17541e-17	MEIS2	hand_hip
chr2	8162632	8163032	-3.03307	5.6886e-17	LINC00298	hand_hip
chr2	8162632	8163032	-3.03307	5.6886e-17	LINC00299	hand_hip
chr1	100362868	100363268	3.61543	1.32562e-16	CDC14A	hand_hip
chr6	10412183	10412583	1.23782	2.31094e-16	TFAP2A	hand_hip
chr6	10412183	10412583	1.23782	2.31094e-16	TFAP2A-AS1	hand_hip
chr11	29677006	29677406	-2.43863	3.07534e-16	LINC02755	hand_hip
chr5	2739455	2739855	1.31189	3.76583e-16	IRX2	hand_hip
chr14	94772982	94773382	-3.75504	4.24547e-16	GSC	hand_hip
chr14	94772982	94773382	-3.75504	4.24547e-16		hand_hip
chr12	54033219	54033619	-0.817299	7.21651e-16	MIR615	hand_hip
chr12	54033219	54033619	-0.817299	7.21651e-16	HOXC4	hand_hip
chr12	54033219	54033619	-0.817299	7.21651e-16	HOXC5	hand_hip
chr17	48604054	48604454	-2.69872	7.34696e-16	HOXB6	hand_hip
chr17	48604054	48604454	-2.69872	7.34696e-16	HOXB-AS3	hand_hip
chr7	91383188	91383588	1.75114	7.47396e-16	LOC105375392	hand_hip
chr7	91383188	91383588	1.75114	7.47396e-16		hand_hip
chr11	29773692	29774092	-2.86178	7.94205e-16		hand_hip
chr11	29773692	29774092	-2.86178	7.94205e-16	LINC02755	hand_hip
chr11	29914509	29914909	-1.67927	3.85635e-15	LINC02755	hand_hip
chr12	53995450	53995850	-1.18737	5.16203e-15	HOXC9	hand_hip
chr12	53995450	53995850	-1.18737	5.16203e-15		hand_hip
chr12	53995450	53995850	-1.18737	5.16203e-15	HOXC-AS2	hand_hip
chr12	53995450	53995850	-1.18737	5.16203e-15	HOXC5	hand_hip
chr12	53995450	53995850	-1.18737	5.16203e-15	HOXC6	hand_hip
chr13	78100499	78100899	1.73956	5.92892e-15	OBI1-AS1	hand_hip
chr12	53984819	53985219	-1.04932	6.60077e-15		hand_hip
chr12	53984819	53985219	-1.04932	6.60077e-15	HOXC10	hand_hip
chr12	53984819	53985219	-1.04932	6.60077e-15	HOXC5	hand_hip
chr12	53984819	53985219	-1.04932	6.60077e-15	HOXC-AS3	hand_hip
chr3	70152606	70153006	3.97539	6.692e-15	SAMMSON	hand_hip
chr12	54014109	54014509	-1.31985	6.85301e-15	HOXC6	hand_hip
chr12	54014109	54014509	-1.31985	6.85301e-15	HOXC4	hand_hip
chr12	54014109	54014509	-1.31985	6.85301e-15	HOXC5	hand_hip
chr1	119304433	119304833	-1.73318	7.99493e-15		hand_hip
chr9	67086845	67087245	-2.54949	8.40534e-15	CNTNAP3P2	hand_hip
chr2	193244	193644	1.80282	1.91227e-14		hand_hip
chr9	42127524	42127924	-2.21226	2.07248e-14	CNTNAP3B	hand_hip
chr13	33244916	33245316	1.59476	2.18986e-14	STARD13-AS	hand_hip
chr13	33244916	33245316	1.59476	2.18986e-14	STARD13	hand_hip
chr7	114418171	114418571	-2.55326	2.60738e-14	FOXP2	hand_hip
chr7	114418171	114418571	-2.55326	2.60738e-14		hand_hip
chr12	54024145	54024545	-2.25637	2.63925e-14	HOXC6	hand_hip
chr12	54024145	54024545	-2.25637	2.63925e-14	HOXC5	hand_hip
chr12	54024145	54024545	-2.25637	2.63925e-14	HOXC4	hand_hip
chr7	35253956	35254356	1.38518	2.75386e-14	TBX20	hand_hip
chr12	54116041	54116441	-1.05094	4.73066e-14	FLJ12825	hand_hip
chr12	54116041	54116441	-1.05094	4.73066e-14	FAM242C	hand_hip
chr5	24804439	24804839	-2.37327	5.37367e-14		hand_hip
chr3	113441322	113441722	-1.524	5.91333e-14	CFAP44	hand_hip
chr5	2751564	2751964	1.7345	8.35458e-14	C5orf38	hand_hip
chr5	2751564	2751964	1.7345	8.35458e-14	IRX2	hand_hip
chr10	30695780	30696180	-1.41102	8.99756e-14	SVIL2P	hand_hip
chr2	149410945	149411345	2.28262	9.1834e-14	LYPD6	hand_hip
chr11	29629233	29629633	-1.69899	1.02661e-13	LINC02546	hand_hip
chr11	29629233	29629633	-1.69899	1.02661e-13	LINC02755	hand_hip
chr8	8664713	8665113	-1.73781	1.11057e-13		hand_hip
chr2	70780167	70780567	-1.37157	1.20937e-13	FIGLA	hand_hip
chr2	176188405	176188805	0.682737	1.57549e-13	HOXD1	hand_hip
chr2	176188405	176188805	0.682737	1.57549e-13	MIR7704	hand_hip
chr2	176188405	176188805	0.682737	1.57549e-13	HAGLR	hand_hip
chr15	22952816	22953216	-1.53342	1.8207e-13	CYFIP1	hand_hip
chr9	41933149	41933549	-1.78355	1.94247e-13	CNTNAP3B	hand_hip
chr18	75429993	75430393	2.45836	2.29407e-13	SMIM21	hand_hip
chr1	225940802	225941202	-1.22367	2.95261e-13	LEFTY2	hand_hip
chr1	225940802	225941202	-1.22367	2.95261e-13		hand_hip
chr18	55863286	55863686	2.96258	3.45206e-13	LOC105372131	hand_hip
chr17	63499107	63499507	-2.06858	3.51186e-13	ACE	hand_hip
chr2	237868591	237868991	1.6746	3.881e-13		hand_hip
chr2	237868591	237868991	1.6746	3.881e-13	RAMP1	hand_hip
chr20	44177155	44177555	-1.90816	4.0184e-13		hand_hip
chr20	44177155	44177555	-1.90816	4.0184e-13	JPH2	hand_hip
chr2	176079902	176080302	1.02459	4.45971e-13	EVX2	hand_hip
chr2	149003040	149003440	1.77859	5.1765e-13	KIF5C	hand_hip
chr4	1842944	1843344	-1.12588	5.25762e-13	LETM1	hand_hip
chr11	12814588	12814988	-1.46464	5.43028e-13	TEAD1	hand_hip
chr4	147835565	147835965	-1.47637	5.85208e-13	ARHGAP10	hand_hip
chr4	147842551	147842951	-1.949	6.68722e-13	ARHGAP10	hand_hip
chr18	27413798	27414198	0.629974	8.46961e-13	LOC107985126	hand_hip
chr5	31120356	31120756	-2.28714	8.84707e-13		hand_hip
chr2	66477041	66477441	-1.56118	8.95832e-13	MEIS1	hand_hip
chr6	80269182	80269582	-2.74879	9.33861e-13	BCKDHB	hand_hip
chr14	38042326	38042726	-1.47682	1.08339e-12	LOC105370456	hand_hip
chr14	38042326	38042726	-1.47682	1.08339e-12		hand_hip
chr5	2756176	2756576	1.74555	1.10254e-12	IRX2	hand_hip
chr15	32671883	32672283	2.3994	1.17279e-12	SCG5	hand_hip
chr15	32671883	32672283	2.3994	1.17279e-12	SCG5-AS1	hand_hip
chr17	48610665	48611065	-1.70772	1.1916e-12	HOXB7	hand_hip
chr12	54060978	54061378	-2.17384	1.30251e-12	FLJ12825	hand_hip
chr11	118436082	118436482	0.566182	1.47237e-12	KMT2A	hand_hip
chr11	118436082	118436482	0.566182	1.47237e-12		hand_hip
chr11	118436082	118436482	0.566182	1.47237e-12	ATP5MG	hand_hip
chr11	13126410	13126810	-2.13694	1.58101e-12		hand_hip
chr16	84832499	84832899	-1.41197	1.61136e-12	CRISPLD2	hand_hip
chr16	84832499	84832899	-1.41197	1.61136e-12		hand_hip
chr1	7358339	7358739	-2.2513	1.66293e-12	CAMTA1	hand_hip
chr3	171157406	171157806	-1.34364	1.78015e-12	TNIK	hand_hip
chr12	53938794	53939194	-1.36182	2.39266e-12	HOXC13	hand_hip
chr12	53938794	53939194	-1.36182	2.39266e-12	HOXC13-AS	hand_hip
chr9	129963018	129963418	-1.15352	2.39907e-12	FNBP1	hand_hip
chr10	103053885	103054285	-1.0362	2.55383e-12	CNNM2	hand_hip
chr6	105872260	105872660	2.20722	3.1131e-12	LOC105377923	hand_hip
chr6	761619	762019	2.17527	3.30329e-12		hand_hip
chr6	761619	762019	2.17527	3.30329e-12	LOC105374873	hand_hip
chr1	3419396	3419796	-0.788112	3.32804e-12	PRDM16	hand_hip
chr12	54090296	54090696	-1.31668	4.3539e-12	FLJ12825	hand_hip
chr12	54090296	54090696	-1.31668	4.3539e-12		hand_hip
chr12	54090296	54090696	-1.31668	4.3539e-12	FAM242C	hand_hip
chr6	4553416	4553816	-2.92982	5.22605e-12	LOC105374894	hand_hip
chr17	48597804	48598204	-1.12802	5.2834e-12	HOXB6	hand_hip
chr17	48597804	48598204	-1.12802	5.2834e-12	HOXB-AS3	hand_hip
chr17	48597804	48598204	-1.12802	5.2834e-12	HOXB5	hand_hip
chr20	58875562	58875962	1.07334	5.77065e-12	GNAS	hand_hip
chr20	58875562	58875962	1.07334	5.77065e-12	LOC101927932	hand_hip
chr19	2337375	2337775	-1.34982	5.98608e-12	SPPL2B	hand_hip
chr19	2337375	2337775	-1.34982	5.98608e-12		hand_hip
chr16	68299000	68299400	-0.844916	6.20518e-12	SLC7A6	hand_hip
chr16	68299000	68299400	-0.844916	6.20518e-12	SLC7A6OS	hand_hip
chr8	2123713	2124113	-2.53303	7.22092e-12	MYOM2	hand_hip
chr3	56976760	56977160	0.635821	7.38865e-12	ARHGEF3	hand_hip
chr12	53767687	53768087	-0.815273	7.63734e-12	LOC107984525	hand_hip
chr11	29891895	29892295	-2.85096	7.73124e-12	LINC02755	hand_hip
chr13	110152323	110152723	2.47892	8.21413e-12	COL4A1	hand_hip
chr10	20936078	20936478	1.98728	9.17127e-12	NEBL	hand_hip
chr11	29641185	29641585	-1.20255	9.97574e-12	LINC02755	hand_hip
chr3	169945335	169945735	-1.72121	1.04063e-11	LOC100128164	hand_hip
chr6	14811747	14812147	-2.06885	1.05749e-11	LOC105374945	hand_hip
chr16	55331385	55331785	1.69674	1.12653e-11		hand_hip
chr12	123919572	123919972	-2.01865	1.31924e-11	DNAH10	hand_hip
chr12	123919572	123919972	-2.01865	1.31924e-11	CCDC92	hand_hip
chr9	120475329	120475729	0.782245	1.43174e-11	CDK5RAP2	hand_hip
chr11	19055015	19055415	-1.28213	1.50519e-11	MRGPRX2	hand_hip
chr13	113400629	113401029	-1.29059	1.58247e-11	ADPRHL1	hand_hip
chr6	14442175	14442575	-2.4915	1.64258e-11	LOC101928331	hand_hip
chr16	73064201	73064601	1.11876	1.82293e-11	ZFHX3	hand_hip
chr16	73064201	73064601	1.11876	1.82293e-11		hand_hip
chr10	77122071	77122471	-1.44009	1.87515e-11	KCNMA1	hand_hip
chr10	77122071	77122471	-1.44009	1.87515e-11		hand_hip
chr12	54017838	54018238	-0.989036	2.02321e-11		hand_hip
chr12	54017838	54018238	-0.989036	2.02321e-11	HOXC5	hand_hip
chr12	54017838	54018238	-0.989036	2.02321e-11	HOXC6	hand_hip
chr12	54017838	54018238	-0.989036	2.02321e-11	HOXC4	hand_hip
chr10	87200941	87201341	0.949573	2.08938e-11		hand_hip
chr2	149069487	149069887	0.71979	2.09012e-11		hand_hip
chr2	149069487	149069887	0.71979	2.09012e-11	LYPD6B	hand_hip
chr17	14214352	14214752	0.79285	2.19652e-11	COX10	hand_hip
chr17	14214352	14214752	0.79285	2.19652e-11		hand_hip
chr3	125163694	125164094	-1.21137	2.29447e-11	SLC12A8	hand_hip
chr22	22519975	22520375	-2.08789	2.74237e-11	ZNF280A	hand_hip
chr6	10414554	10414954	1.22336	2.74895e-11	TFAP2A-AS1	hand_hip
chr6	10414554	10414954	1.22336	2.74895e-11	TFAP2A	hand_hip
chr7	27189083	27189483	2.68017	3.01593e-11	HOXA11	hand_hip
chr7	27189083	27189483	2.68017	3.01593e-11	HOXA11-AS	hand_hip
chr7	27189083	27189483	2.68017	3.01593e-11		hand_hip
chr11	30016837	30017237	-0.966546	3.18466e-11	KCNA4	hand_hip
chr14	47191715	47192115	-2.96837	3.25595e-11	MDGA2	hand_hip
chr2	11393800	11394200	-1.39605	3.4176e-11	LINC00570	hand_hip
chr2	11393800	11394200	-1.39605	3.4176e-11		hand_hip
chr11	108752418	108752818	1.4781	3.41913e-11	DDX10	hand_hip
chr2	11407053	11407453	-0.708856	3.58855e-11	LOC105373429	hand_hip
chr1	110050954	110051354	-1.05081	4.39839e-11	STRIP1	hand_hip
chr12	54138969	54139369	-1.46116	4.40974e-11	SMUG1-AS1	hand_hip
chr12	54138969	54139369	-1.46116	4.40974e-11	LINC02381	hand_hip
chr12	54138969	54139369	-1.46116	4.40974e-11	SMUG1	hand_hip
chr11	88301775	88302175	1.83285	4.42632e-11	CTSC	hand_hip
chr2	233174170	233174570	-1.56513	4.62803e-11	INPP5D	hand_hip
chr17	65628281	65628681	-1.31382	4.78394e-11	AXIN2	hand_hip
chr7	104646118	104646518	-2.54445	5.31572e-11	LHFPL3	hand_hip
chr14	25357681	25358081	-2.90591	5.59946e-11		hand_hip
chr3	73529891	73530291	1.20343	5.64883e-11	PDZRN3	hand_hip
chr5	24788812	24789212	-1.48169	5.82681e-11		hand_hip
chr12	113241705	113242105	0.999076	6.00788e-11	TPCN1	hand_hip
chr15	68700520	68700920	-0.983612	6.38115e-11	CORO2B	hand_hip
chr22	43272928	43273328	-1.62524	6.56411e-11		hand_hip
chr22	43272928	43273328	-1.62524	6.56411e-11	SCUBE1-AS1	hand_hip
chr22	43272928	43273328	-1.62524	6.56411e-11	SCUBE1	hand_hip
chr1	225519193	225519593	1.90154	7.19376e-11	ENAH	hand_hip
chr22	36925829	36926229	-1.72412	7.34475e-11	CSF2RB	hand_hip
chr21	36005046	36005446	2.144	7.58024e-11	LINC01436	hand_hip
chr21	36005046	36005446	2.144	7.58024e-11	LOC101928269	hand_hip
chr10	34137949	34138349	1.29192	7.93211e-11	PARD3	hand_hip
chr3	4814302	4814702	-2.18328	8.11619e-11	ITPR1	hand_hip
chr3	4814302	4814702	-2.18328	8.11619e-11		hand_hip
chr10	127986966	127987366	1.64466	8.41331e-11	PTPRE	hand_hip
chr14	71243838	71244238	-1.2165	8.49247e-11	LOC107984695	hand_hip
chr14	71243838	71244238	-1.2165	8.49247e-11		hand_hip
chr9	42088494	42088894	-2.30576	8.69682e-11	CNTNAP3B	hand_hip
chr16	1169544	1169944	-1.69012	9.1601e-11	CACNA1H	hand_hip
chr18	43077929	43078329	-1.97941	9.32494e-11	RIT2	hand_hip
chr7	114419528	114419928	-1.95868	9.33291e-11		hand_hip
chr7	114419528	114419928	-1.95868	9.33291e-11	FOXP2	hand_hip
chr11	126840489	126840889	-1.04519	9.60249e-11	KIRREL3	hand_hip
chr12	54039547	54039947	-1.40252	1.07429e-10	HOXC4	hand_hip
chr2	31227558	31227958	1.43314	1.13023e-10		hand_hip
chr2	31227558	31227958	1.43314	1.13023e-10	CAPN14	hand_hip
chr2	29421213	29421613	-1.00161	1.21455e-10	ALK	hand_hip
chr5	142613289	142613689	-1.42805	1.23201e-10	SPRY4-AS1	hand_hip
chr5	142613289	142613689	-1.42805	1.23201e-10		hand_hip
chr5	142613289	142613689	-1.42805	1.23201e-10	FGF1	hand_hip
chr6	151258133	151258533	-1.73926	1.25127e-10	AKAP12	hand_hip
chr16	23133128	23133528	-1.20126	1.37746e-10	USP31	hand_hip
chr11	122226832	122227232	-1.03235	1.51374e-10	MIR100HG	hand_hip
chr11	46216014	46216414	0.891083	1.53149e-10	LINC02710	hand_hip
chr3	195774953	195775353	-1.11724	1.54786e-10	MUC4	hand_hip
chr5	3604493	3604893	2.24928	1.63139e-10		hand_hip
chr12	118376222	118376622	0.711977	1.65305e-10	SUDS3	hand_hip
chr12	118376222	118376622	0.711977	1.65305e-10		hand_hip
chr12	118376222	118376622	0.711977	1.65305e-10	TAOK3	hand_hip
chr10	76252021	76252421	-1.91106	1.66881e-10	LRMDA	hand_hip
chr12	99005526	99005926	1.49	1.68813e-10	ANKS1B	hand_hip
chr17	13957606	13958006	1.60147	1.72176e-10		hand_hip
chr17	13957606	13958006	1.60147	1.72176e-10	COX10-DT	hand_hip
chr17	13957606	13958006	1.60147	1.72176e-10	LOC107985014	hand_hip
chr17	13957606	13958006	1.60147	1.72176e-10	LOC100506974	hand_hip
chr10	665498	665898	-3.06436	1.759e-10	DIP2C-AS1	hand_hip
chr10	665498	665898	-3.06436	1.759e-10	DIP2C	hand_hip
chr12	8399407	8399807	-1.53701	1.93729e-10	LINC00937	hand_hip
chr12	8399407	8399807	-1.53701	1.93729e-10		hand_hip
chr1	226931072	226931472	-0.735552	1.94936e-10	PSEN2	hand_hip
chr12	54025841	54026241	-1.52679	1.99104e-10	HOXC6	hand_hip
chr12	54025841	54026241	-1.52679	1.99104e-10	HOXC5	hand_hip
chr12	54025841	54026241	-1.52679	1.99104e-10	HOXC4	hand_hip
chr7	103130105	103130505	1.68476	2.04427e-10	NAPEPLD	hand_hip
chr2	234691175	234691575	-1.70842	2.12171e-10	LINC01173	hand_hip
chr9	126615275	126615675	1.15712	2.22158e-10	LMX1B-DT	hand_hip
chr9	126615275	126615675	1.15712	2.22158e-10	LMX1B	hand_hip
chr11	69646983	69647383	-1.07005	2.34171e-10	CCND1	hand_hip
chr13	101572415	101572815	1.26755	2.54247e-10	ITGBL1	hand_hip
chr17	850788	851188	-1.10166	2.55004e-10	NXN	hand_hip
chr3	158732019	158732419	0.468715	2.56274e-10	MFSD1	hand_hip
chr3	158732019	158732419	0.468715	2.56274e-10	LOC100287290	hand_hip
chr3	158732019	158732419	0.468715	2.56274e-10		hand_hip
chr3	158732019	158732419	0.468715	2.56274e-10	RARRES1	hand_hip
chr2	176650476	176650876	1.34408	2.65165e-10	LINC01117	hand_hip
chr7	27213050	27213450	-2.2093	2.7716e-10		hand_hip
chr9	91655206	91655606	-1.64004	2.78703e-10	ROR2	hand_hip
chr17	62572819	62573219	-0.947837	2.91992e-10	TLK2	hand_hip
chr10	92689679	92690079	1.11075	2.99355e-10	HHEX	hand_hip
chr8	74755211	74755611	-1.48114	3.04174e-10	MIR2052HG	hand_hip
chr2	137208556	137208956	-0.656125	3.17377e-10	THSD7B	hand_hip
chr7	120184848	120185248	-1.19169	3.20866e-10		hand_hip
chr7	120184848	120185248	-1.19169	3.20866e-10	LOC105375477	hand_hip
chr11	19219020	19219420	-1.17993	3.30672e-10	CSRP3-AS1	hand_hip
chr9	4167055	4167455	1.11121	3.43665e-10	GLIS3	hand_hip
chr17	14231148	14231548	1.48633	3.52961e-10	COX10	hand_hip
chr15	65979386	65979786	-1.11207	3.62857e-10	MEGF11	hand_hip
chr12	53954984	53955384	-1.20697	3.65563e-10	HOXC12	hand_hip
chr8	105421574	105421974	-1.92264	3.69416e-10	ZFPM2	hand_hip
chr10	67815548	67815948	1.29143	3.73517e-10	DNAJC12	hand_hip
chr8	1107646	1108046	-2.89126	3.76255e-10	DLGAP2	hand_hip
chr22	46390603	46391003	-0.887783	3.83215e-10	CELSR1	hand_hip
chr19	4977885	4978285	-1.40986	3.84843e-10	KDM4B	hand_hip
chr8	11795664	11796064	1.50085	3.90667e-10	FDFT1	hand_hip
chr12	31630036	31630436	-1.14846	3.97873e-10		hand_hip
chr1	39158773	39159173	1.24963	4.12031e-10	MACF1	hand_hip
chr1	39158773	39159173	1.24963	4.12031e-10		hand_hip
chr11	27116587	27116987	-1.61463	4.37325e-10	BBOX1	hand_hip
chr11	27116587	27116987	-1.61463	4.37325e-10	BBOX1-AS1	hand_hip
chr5	167573702	167574102	0.756838	4.49593e-10	TENM2	hand_hip
chr3	177438865	177439265	1.53217	5.46263e-10	LINC00578	hand_hip
chr3	177438865	177439265	1.53217	5.46263e-10	LOC101928711	hand_hip
chr19	49955170	49955570	-1.6634	5.51732e-10	NUP62	hand_hip
chr19	49955170	49955570	-1.6634	5.51732e-10	SIGLEC11	hand_hip
chr5	73813198	73813598	1.40459	5.64589e-10	ARHGEF28	hand_hip
chr11	129855121	129855521	0.851647	5.80795e-10	TMEM45B	hand_hip
chr4	14962889	14963289	2.09016	6.11308e-10	CPEB2-DT	hand_hip
chr1	230701367	230701767	2.08836	6.21119e-10		hand_hip
chr1	230701367	230701767	2.08836	6.21119e-10	AGT	hand_hip
chr7	76352102	76352502	-1.25365	7.14893e-10	YWHAG	hand_hip
chr2	11998351	11998751	1.11478	7.33128e-10	MIR3681HG	hand_hip
chr3	170493656	170494056	-1.27252	7.47471e-10		hand_hip
chr3	170493656	170494056	-1.27252	7.47471e-10	CLDN11	hand_hip
chr3	170493656	170494056	-1.27252	7.47471e-10	SLC7A14-AS1	hand_hip
chr3	170493656	170494056	-1.27252	7.47471e-10	SLC7A14	hand_hip
chr6	160275725	160276125	-2.65807	7.78507e-10	LOC105378088	hand_hip
chr6	160275725	160276125	-2.65807	7.78507e-10	SLC22A2	hand_hip
chr1	246035234	246035634	2.09104	7.83046e-10		hand_hip
chr1	246035234	246035634	2.09104	7.83046e-10	SMYD3	hand_hip
chr3	141383833	141384233	-1.18757	8.27961e-10	ZBTB38	hand_hip
chr1	8121758	8122158	-1.4897	8.37364e-10		hand_hip
chr7	114415426	114415826	-1.20319	8.82885e-10	FOXP2	hand_hip
chr7	114415426	114415826	-1.20319	8.82885e-10		hand_hip
chr6	46491309	46491709	0.691879	9.00673e-10	RCAN2-DT	hand_hip
chr6	46491309	46491709	0.691879	9.00673e-10	RCAN2	hand_hip
chr1	184635317	184635717	-1.17822	9.48907e-10		hand_hip
chr1	184635317	184635717	-1.17822	9.48907e-10	LOC107985236	hand_hip
chr3	195187742	195188142	-0.909419	1.00993e-09	XXYLT1	hand_hip
chr2	227717899	227718299	0.490562	1.02525e-09	SLC19A3	hand_hip
chr1	113534120	113534520	-0.992177	1.02898e-09	MAGI3	hand_hip
chr5	177000202	177000602	1.39955	1.03067e-09	UIMC1	hand_hip
chr7	101519589	101519989	-1.04615	1.07727e-09	COL26A1	hand_hip
chr9	136292550	136292950	-1.30815	1.13422e-09	CCDC187	hand_hip
chr13	45395737	45396137	-1.05599	1.14003e-09		hand_hip
chr13	45395737	45396137	-1.05599	1.14003e-09	SLC25A30	hand_hip
chr13	45395737	45396137	-1.05599	1.14003e-09	TPT1-AS1	hand_hip
chr12	94973208	94973608	-2.40638	1.1814e-09		hand_hip
chr12	94973208	94973608	-2.40638	1.1814e-09	LOC105369915	hand_hip
chr12	94973208	94973608	-2.40638	1.1814e-09	NDUFA12	hand_hip
chr5	167820628	167821028	1.45737	1.19269e-09	TENM2	hand_hip
chr10	116997496	116997896	1.60375	1.24905e-09	SHTN1	hand_hip
chr19	4097482	4097882	-1.26709	1.25289e-09	MAP2K2	hand_hip
chr10	122656240	122656640	0.998515	1.26288e-09		hand_hip
chr9	38591659	38592059	-1.42775	1.27148e-09	ANKRD18A	hand_hip
chr4	158182676	158183076	-1.85582	1.30185e-09		hand_hip
chr4	158182676	158183076	-1.85582	1.30185e-09	LOC101928007	hand_hip
chr4	158182676	158183076	-1.85582	1.30185e-09	GASK1B-AS1	hand_hip
chr8	60876993	60877393	2.4459	1.31184e-09		hand_hip
chr12	64650759	64651159	1.38741	1.31854e-09	RASSF3	hand_hip
chr15	32893383	32893783	-1.24661	1.33351e-09	FMN1	hand_hip
chr9	67168740	67169140	-1.1163	1.343e-09	CNTNAP3P2	hand_hip
chr11	29625036	29625436	-1.76076	1.36506e-09	LINC02546	hand_hip
chr11	29625036	29625436	-1.76076	1.36506e-09	LINC02755	hand_hip
chr3	4953154	4953554	-1.83371	1.40712e-09	BHLHE40-AS1	hand_hip
chr3	4953154	4953554	-1.83371	1.40712e-09		hand_hip
chr5	36060356	36060756	1.42565	1.41913e-09	UGT3A2	hand_hip
chr5	148224114	148224514	0.691502	1.42927e-09		hand_hip
chr5	148224114	148224514	0.691502	1.42927e-09	MARCOL	hand_hip
chr5	148224114	148224514	0.691502	1.42927e-09	FBXO38-DT	hand_hip
chr7	35186512	35186912	0.815826	1.50082e-09	DPY19L2P1	hand_hip
chr21	18477044	18477444	-2.53927	1.5283e-09		hand_hip
chr21	18477044	18477444	-2.53927	1.5283e-09	TMPRSS15	hand_hip
chr10	34474009	34474409	0.900312	1.59272e-09	PARD3	hand_hip
chr20	35134502	35134902	-0.991262	1.65043e-09	EDEM2	hand_hip
chr11	30244223	30244623	-0.92336	1.68158e-09	ARL14EP-DT	hand_hip
chr14	92793930	92794330	0.46998	1.69813e-09	GOLGA5	hand_hip
chr9	125763461	125763861	-1.92879	1.71556e-09	PBX3	hand_hip
chr6	167982950	167983350	-1.27274	1.71775e-09	HGC6.3	hand_hip
chr3	138594172	138594572	0.404659	1.74453e-09	CEP70	hand_hip
chr1	71081082	71081482	0.556405	1.7603e-09	ZRANB2-DT	hand_hip
chr1	71081082	71081482	0.556405	1.7603e-09	ZRANB2	hand_hip
chr11	28017817	28018217	1.00084	1.79223e-09		hand_hip
chr3	139281214	139281614	0.867618	1.79814e-09		hand_hip
chr3	139281214	139281614	0.867618	1.79814e-09	MRPS22	hand_hip
chr12	55935640	55936040	-0.895498	1.84077e-09	DGKA	hand_hip
chr12	55935640	55936040	-0.895498	1.84077e-09	PYM1	hand_hip
chr4	105622292	105622692	-2.47174	1.84673e-09	ARHGEF38	hand_hip
chr3	115071665	115072065	-1.07568	1.87008e-09	ZBTB20	hand_hip
chr11	130383835	130384235	-0.822907	1.89215e-09	ZBTB44-DT	hand_hip
chr9	68396970	68397370	-1.45577	1.90513e-09	LOC105376070	hand_hip
chr9	68396970	68397370	-1.45577	1.90513e-09	PGM5	hand_hip
chr14	47194072	47194472	-1.71725	2.00386e-09	MDGA2	hand_hip
chr7	102440155	102440555	-0.959509	2.00566e-09	ORAI2	hand_hip
chr2	39871297	39871697	0.7938	2.01328e-09	SLC8A1-AS1	hand_hip
chr4	159278416	159278816	1.26295	2.01862e-09	RAPGEF2	hand_hip
chr4	105708537	105708937	0.454869	2.02861e-09	GSTCD	hand_hip
chr4	105708537	105708937	0.454869	2.02861e-09	INTS12	hand_hip
chr20	46931587	46931987	-1.11271	2.05832e-09	EYA2	hand_hip
chr6	6008675	6009075	0.924268	2.06205e-09	NRN1	hand_hip
chr20	32635799	32636199	-1.19353	2.15701e-09	C20orf203	hand_hip
chr8	17496767	17497167	0.830187	2.20509e-09	SLC7A2	hand_hip
chr8	17496767	17497167	0.830187	2.20509e-09		hand_hip
chr14	19823770	19824170	-2.00518	2.27242e-09		hand_hip
chr14	19823770	19824170	-2.00518	2.27242e-09	OR4N2	hand_hip
chr5	31123749	31124149	-3.49636	2.33384e-09		hand_hip
chr4	7820075	7820475	-1.24299	2.38844e-09	AFAP1	hand_hip
chr15	37425557	37425957	-2.32702	2.41772e-09	LOC105370772	hand_hip
chr2	37720830	37721230	1.16159	2.53194e-09	CDC42EP3	hand_hip
chr11	29989181	29989581	-1.65157	2.61502e-09	LINC02755	hand_hip
chr1	44609454	44609854	-0.995885	2.67674e-09	RNF220	hand_hip
chr10	70552069	70552469	-1.15486	2.67721e-09	PALD1	hand_hip
chr15	36911538	36911938	-1.03238	2.79021e-09	MEIS2	hand_hip
chr15	101672357	101672757	-1.52371	2.79289e-09	TARS3	hand_hip
chr7	40717216	40717616	-0.754406	2.92703e-09	SUGCT	hand_hip
chr2	232669098	232669498	-1.23715	2.97983e-09	EFHD1	hand_hip
chr3	72822176	72822576	-0.579034	2.99581e-09	SHQ1	hand_hip
chr12	125650166	125650566	-1.98377	3.04774e-09	TMEM132B	hand_hip
chr22	44305879	44306279	-1.02584	3.10448e-09	SHISAL1	hand_hip
chr7	136953409	136953809	-2.14358	3.13268e-09	CHRM2	hand_hip
chr7	136953409	136953809	-2.14358	3.13268e-09	LOC349160	hand_hip
chr9	39078640	39079040	-1.54007	3.18386e-09	CNTNAP3	hand_hip
chr5	37952139	37952539	-2.02516	3.19285e-09		hand_hip
chr5	37952139	37952539	-2.02516	3.19285e-09	LINC02110	hand_hip
chr3	146067020	146067420	0.607687	3.24679e-09		hand_hip
chr3	146067020	146067420	0.607687	3.24679e-09	LNCSRLR	hand_hip
chr13	99740235	99740635	1.73717	3.29729e-09	CLYBL	hand_hip
chr7	24932870	24933270	1.23609	3.38572e-09	OSBPL3	hand_hip
chr21	29436125	29436525	-1.878	3.41709e-09	BACH1	hand_hip
chr21	29436125	29436525	-1.878	3.41709e-09	GRIK1-AS2	hand_hip
chr16	8920668	8921068	-1.20437	3.43649e-09	USP7	hand_hip
chr2	180980318	180980718	0.482418	3.46269e-09	UBE2E3	hand_hip
chr2	180980318	180980718	0.482418	3.46269e-09	UBE2E3-DT	hand_hip
chr12	132248429	132248829	-1.17092	3.59679e-09	GALNT9	hand_hip
chr11	118226293	118226693	-1.27312	3.66954e-09	JAML	hand_hip
chr11	118226293	118226693	-1.27312	3.66954e-09	MPZL3	hand_hip
chr2	176082180	176082580	1.45496	3.73062e-09	EVX2	hand_hip
chr2	66565305	66565705	-1.18588	3.83138e-09	MEIS1	hand_hip
chr6	10404266	10404666	0.623556	3.95134e-09	TFAP2A-AS2	hand_hip
chr6	10404266	10404666	0.623556	3.95134e-09	TFAP2A	hand_hip
chr6	10404266	10404666	0.623556	3.95134e-09	TFAP2A-AS1	hand_hip
chr11	23725720	23726120	-2.16467	3.95945e-09	LINC02726	hand_hip
chr16	75614469	75614869	0.90199	4.02403e-09	ADAT1	hand_hip
chr3	185473403	185473803	-1.94574	4.17152e-09	MAP3K13	hand_hip
chr16	2365910	2366310	-0.76742	4.27254e-09	ABCA17P	hand_hip
chr5	96431970	96432370	0.71703	4.44853e-09	PCSK1	hand_hip
chr5	96431970	96432370	0.71703	4.44853e-09	LOC101929710	hand_hip
chr13	30526845	30527245	-1.35221	4.49497e-09	HMGB1	hand_hip
chr10	78312670	78313070	-1.12966	4.49498e-09	LOC105378375	hand_hip
chr10	78312670	78313070	-1.12966	4.49498e-09		hand_hip
chr10	78312670	78313070	-1.12966	4.49498e-09	LINC00856	hand_hip
chr10	78312670	78313070	-1.12966	4.49498e-09	LINC00595	hand_hip
chr6	166342392	166342792	0.396844	4.52373e-09	LOC100289495	hand_hip
chr6	166342392	166342792	0.396844	4.52373e-09	SFT2D1	hand_hip
chr20	53079233	53079633	-1.13715	4.75369e-09	TSHZ2	hand_hip
chr14	65005870	65006270	-1.13367	4.8913e-09		hand_hip
chr14	65005870	65006270	-1.13367	4.8913e-09	MAX	hand_hip
chr14	65005870	65006270	-1.13367	4.8913e-09	CHURC1-FNTB	hand_hip
chr14	65005870	65006270	-1.13367	4.8913e-09	FNTB	hand_hip
chr15	33358337	33358737	-1.40233	5.11275e-09	RYR3	hand_hip
chr16	842181	842581	-1.52282	5.12142e-09		hand_hip
chr12	54068222	54068622	-1.45297	5.39096e-09	FLJ12825	hand_hip
chr12	54106218	54106618	-1.20645	5.47509e-09	FLJ12825	hand_hip
chr12	54106218	54106618	-1.20645	5.47509e-09	FAM242C	hand_hip
chr16	76676307	76676707	-1.2634	5.55138e-09	CNTNAP4	hand_hip
chr16	11994698	11995098	-1.2154	5.77308e-09	SNX29	hand_hip
chr7	47392478	47392878	-0.856104	5.79523e-09	TNS3	hand_hip
chr2	200469662	200470062	-1.43634	5.88348e-09	SPATS2L	hand_hip
chr2	200469662	200470062	-1.43634	5.88348e-09	LOC101927741	hand_hip
chr12	54082520	54082920	-1.4034	6.40629e-09		hand_hip
chr12	54082520	54082920	-1.4034	6.40629e-09	LOC100240735	hand_hip
chr12	54082520	54082920	-1.4034	6.40629e-09	FLJ12825	hand_hip
chr14	47438785	47439185	-2.1255	6.73937e-09	MDGA2	hand_hip
chr16	75299032	75299432	-1.69409	6.81024e-09	CFDP1	hand_hip
chr9	115483957	115484357	1.34954	6.95602e-09	LOC101928775	hand_hip
chr2	201205430	201205830	-1.30566	6.96532e-09	CASP10	hand_hip
chr3	46646682	46647082	-0.967946	6.97306e-09		hand_hip
chr19	2634469	2634869	-1.28021	6.98285e-09	GNG7	hand_hip
chr18	44731951	44732351	-0.984594	7.00962e-09		hand_hip
chr18	44731951	44732351	-0.984594	7.00962e-09	SETBP1	hand_hip
chr10	121536277	121536677	1.08964	7.04827e-09	FGFR2	hand_hip
chr4	168664409	168664809	0.936918	7.06387e-09	PALLD	hand_hip
chr8	103293544	103293944	-1.64802	7.08087e-09	FZD6	hand_hip
chr8	103293544	103293944	-1.64802	7.08087e-09	LOC105369147	hand_hip
chr2	66569241	66569641	-1.47636	7.32649e-09	LINC01798	hand_hip
chr2	66569241	66569641	-1.47636	7.32649e-09	MEIS1	hand_hip
chr6	132814166	132814566	0.411568	7.4586e-09	RPS12	hand_hip
chr6	132814166	132814566	0.411568	7.4586e-09	SNORD101	hand_hip
chr6	132814166	132814566	0.411568	7.4586e-09	SLC18B1	hand_hip
chr6	132814166	132814566	0.411568	7.4586e-09	SNORD100	hand_hip
chr6	132814166	132814566	0.411568	7.4586e-09	SNORA33	hand_hip
chr5	169146132	169146532	-1.67862	7.70183e-09	SLIT3	hand_hip
chr3	126014277	126014677	-1.11871	8.13663e-09	SLC41A3	hand_hip
chr5	29197659	29198059	-2.30386	8.24734e-09	LINC02109	hand_hip
chr5	29197659	29198059	-2.30386	8.24734e-09		hand_hip
chr17	38925551	38925951	-1.02503	8.38313e-09		hand_hip
chr17	38925551	38925951	-1.02503	8.38313e-09	LINC00672	hand_hip
chr18	76130964	76131364	-1.83335	8.55702e-09	LOC339298	hand_hip
chr12	54031204	54031604	-1.02965	8.83951e-09	HOXC5	hand_hip
chr12	54031204	54031604	-1.02965	8.83951e-09	MIR615	hand_hip
chr12	54031204	54031604	-1.02965	8.83951e-09	HOXC4	hand_hip
chr9	67208939	67209339	-2.35424	9.04814e-09		hand_hip
chr9	67208939	67209339	-2.35424	9.04814e-09	CNTNAP3P2	hand_hip
chr1	205183742	205184142	-1.52917	9.62388e-09	DSTYK	hand_hip
chr5	19492823	19493223	-1.87704	9.71483e-09	CDH18	hand_hip
chr1	232575118	232575518	-1.09724	9.78214e-09	SIPA1L2	hand_hip
chr21	36097842	36098242	1.27351	9.82601e-09	CBR1-AS1	hand_hip
chr12	19323718	19324118	1.45341	9.87196e-09	PLEKHA5	hand_hip
chr17	66981887	66982287	-1.12955	1.00706e-08	CACNG4	hand_hip
chr6	136550215	136550615	0.449869	1.01406e-08		hand_hip
chr6	136550215	136550615	0.449869	1.01406e-08	MAP7	hand_hip
chr13	30364851	30365251	1.19125	1.03089e-08	LINC00426	hand_hip
chr11	134018049	134018449	-1.63234	1.06938e-08	LINC02730	hand_hip
chr6	97594845	97595245	-0.790123	1.07517e-08	LOC101927314	hand_hip
chr2	104769077	104769477	-1.87622	1.09333e-08		hand_hip
chr7	2567431	2567831	-1.07871	1.11084e-08	IQCE	hand_hip
chr8	38557443	38557843	-1.18211	1.13558e-08	LOC105379383	hand_hip
chr8	38557443	38557843	-1.18211	1.13558e-08		hand_hip
chr8	38557443	38557843	-1.18211	1.13558e-08	C8orf86	hand_hip
chr3	119737729	119738129	-0.878014	1.1397e-08	CFAP91	hand_hip
chr2	237886643	237887043	-1.38845	1.14124e-08	RAMP1	hand_hip
chr15	95132756	95133156	-1.81244	1.14464e-08		hand_hip
chr15	95132756	95133156	-1.81244	1.14464e-08	LOC105370991	hand_hip
chr15	95132756	95133156	-1.81244	1.14464e-08	LOC105370990	hand_hip
chr11	72789741	72790141	-1.04953	1.14972e-08	STARD10	hand_hip
chr11	72789741	72790141	-1.04953	1.14972e-08	ARAP1	hand_hip
chr7	130988435	130988835	-0.849752	1.19848e-08	LINC-PINT	hand_hip
chr21	28487683	28488083	-1.31372	1.20136e-08	N6AMT1	hand_hip
chr20	445028	445428	-0.78638	1.23776e-08	TBC1D20	hand_hip
chr17	45101573	45101973	-1.2541	1.24288e-08		hand_hip
chr17	45101573	45101973	-1.2541	1.24288e-08	NMT1	hand_hip
chr11	69648713	69649113	-0.915206	1.24695e-08	CCND1	hand_hip
chr6	71982363	71982763	-1.52229	1.26245e-08	RIMS1	hand_hip
chr1	53594071	53594471	-1.36318	1.28508e-08	GLIS1	hand_hip
chr5	84294132	84294532	-1.25595	1.299e-08	EDIL3	hand_hip
chr11	88357464	88357864	1.08792	1.30272e-08	CTSC	hand_hip
chr11	88357464	88357864	1.08792	1.30272e-08		hand_hip
chr19	4930693	4931093	-1.78079	1.31137e-08	MIR4747	hand_hip
chr19	4930693	4931093	-1.78079	1.31137e-08	UHRF1	hand_hip
chr2	170301958	170302358	1.13817	1.34135e-08	MYO3B	hand_hip
chr6	155188987	155189387	0.460953	1.35635e-08	TIAM2	hand_hip
chr5	160312129	160312529	0.882553	1.37919e-08	CCNJL	hand_hip
chr12	54126945	54127345	-0.733018	1.3879e-08	FAM242C	hand_hip
chr12	54126945	54127345	-0.733018	1.3879e-08	LINC02381	hand_hip
chr12	54126945	54127345	-0.733018	1.3879e-08	SMUG1-AS1	hand_hip
chr12	54126945	54127345	-0.733018	1.3879e-08	SMUG1	hand_hip
chr2	8169463	8169863	0.392736	1.42777e-08	LINC00298	hand_hip
chr2	8169463	8169863	0.392736	1.42777e-08	LINC00299	hand_hip
chr2	79580191	79580591	-1.83303	1.43207e-08		hand_hip
chr2	79580191	79580591	-1.83303	1.43207e-08	CTNNA2	hand_hip
chr17	75723063	75723463	-1.16659	1.45296e-08	ITGB4	hand_hip
chr4	6050007	6050407	-1.54456	1.4646e-08	C4orf50	hand_hip
chr4	6050007	6050407	-1.54456	1.4646e-08	JAKMIP1	hand_hip
chr17	22266227	22266627	-2.25111	1.47923e-08	LOC105371597	hand_hip
chr17	22266227	22266627	-2.25111	1.47923e-08	LINC02002	hand_hip
chr6	160178288	160178688	1.3452	1.48995e-08	SLC22A2	hand_hip
chr1	53685155	53685555	-1.9579	1.50675e-08	GLIS1	hand_hip
chr5	131379664	131380064	1.01036	1.50905e-08	CDC42SE2	hand_hip
chr3	20622313	20622713	-0.792954	1.55815e-08	LOC101927829	hand_hip
chr13	110628404	110628804	-1.2237	1.60081e-08	NAXD	hand_hip
chr12	114368798	114369198	1.5269	1.64485e-08	TBX5	hand_hip
chr10	16436697	16437097	0.44839	1.65693e-08	PTER	hand_hip
chr10	43344022	43344422	-0.968616	1.66302e-08	LOC107984226	hand_hip
chr17	80068681	80069081	-1.3521	1.66928e-08	CCDC40	hand_hip
chr13	37144664	37145064	-0.85634	1.67892e-08		hand_hip
chr4	145804069	145804469	0.533375	1.75735e-08	ZNF827	hand_hip
chr6	63997303	63997703	-1.49889	1.84075e-08	EYS	hand_hip
chr5	19496058	19496458	-2.02375	1.86307e-08	CDH18	hand_hip
chr18	8766066	8766466	-1.97933	1.99497e-08	MTCL1	hand_hip
chr5	167777751	167778151	1.20847	2.03748e-08	TENM2	hand_hip
chr5	31113075	31113475	-1.79377	2.12683e-08		hand_hip
chr3	120304884	120305284	-1.39749	2.1741e-08		hand_hip
chr4	20764358	20764758	1.66307	2.1756e-08		hand_hip
chr4	20764358	20764758	1.66307	2.1756e-08	KCNIP4	hand_hip
chr2	44267835	44268235	-0.902059	2.21004e-08		hand_hip
chr2	44267835	44268235	-0.902059	2.21004e-08	SLC3A1	hand_hip
chr10	3241467	3241867	-1.8611	2.25999e-08	LINC02668	hand_hip
chr6	119280651	119281051	0.857712	2.33228e-08	MAN1A1	hand_hip
chr13	27251154	27251554	0.388152	2.34974e-08	RPL21	hand_hip
chr13	27251154	27251554	0.388152	2.34974e-08	LINC02340	hand_hip
chr13	27251154	27251554	0.388152	2.34974e-08	LINC00412	hand_hip
chr13	27251154	27251554	0.388152	2.34974e-08	SNORD102	hand_hip
chr13	27251154	27251554	0.388152	2.34974e-08	SNORA27	hand_hip
chr5	32990775	32991175	-0.792346	2.43271e-08	LOC105374715	hand_hip
chr1	243421525	243421925	1.42617	2.49909e-08	SDCCAG8	hand_hip
chr3	181493452	181493852	-1.91691	2.50204e-08	SOX2-OT	hand_hip
chr18	43048994	43049394	-1.55391	2.54529e-08	RIT2	hand_hip
chr9	97555184	97555584	-1.32105	2.57035e-08	TMOD1	hand_hip
chr3	141414358	141414758	-1.13405	2.59136e-08	ZBTB38	hand_hip
chr3	120306010	120306410	-1.38157	2.60374e-08		hand_hip
chr21	44438548	44438948	-1.71473	2.62398e-08		hand_hip
chr21	44438548	44438948	-1.71473	2.62398e-08	TRPM2	hand_hip
chr9	14306952	14307352	1.88187	2.67155e-08	NFIB	hand_hip
chr15	93073028	93073428	0.651705	2.67307e-08	RGMA	hand_hip
chr22	49664762	49665162	-1.8826	2.68575e-08		hand_hip
chr1	164576385	164576785	-1.06979	2.73751e-08	PBX1	hand_hip
chr18	12258857	12259257	-1.48032	2.78162e-08	CIDEA	hand_hip
chr6	83859411	83859811	0.467361	2.86254e-08	CYB5R4	hand_hip
chr1	202662795	202663195	-1.29665	2.93334e-08	SYT2	hand_hip
chr6	106247557	106247957	1.43763	2.95158e-08	ATG5	hand_hip
chr8	82568747	82569147	-2.23766	3.001e-08	LOC105375931	hand_hip
chr8	82568747	82569147	-2.23766	3.001e-08		hand_hip
chr6	148518705	148519105	0.618684	3.08582e-08	SASH1	hand_hip
chr17	13786103	13786503	0.778	3.08629e-08	COX10-DT	hand_hip
chr17	13786103	13786503	0.778	3.08629e-08	LOC107985014	hand_hip
chr17	13786103	13786503	0.778	3.08629e-08	LOC100506974	hand_hip
chr6	44730745	44731145	1.20074	3.13319e-08	LOC101929770	hand_hip
chr11	30155475	30155875	-1.79123	3.14162e-08	ARL14EP-DT	hand_hip
chr5	142551512	142551912	0.663274	3.18955e-08	SPRY4-AS1	hand_hip
chr10	98528223	98528623	0.681073	3.21012e-08	HPSE2	hand_hip
chr5	31096506	31096906	-1.77341	3.23205e-08		hand_hip
chr1	20654106	20654506	-1.14033	3.23484e-08	PINK1-AS	hand_hip
chr1	20654106	20654506	-1.14033	3.23484e-08	DDOST	hand_hip
chr5	168181327	168181727	0.570156	3.24819e-08	TENM2	hand_hip
chr5	168181327	168181727	0.570156	3.24819e-08		hand_hip
chr3	125011976	125012376	-1.46309	3.31096e-08	HEG1	hand_hip
chr14	71242385	71242785	-0.980175	3.38997e-08		hand_hip
chr14	71242385	71242785	-0.980175	3.38997e-08	LOC107984695	hand_hip
chr15	95169607	95170007	-1.94237	3.415e-08	LOC105370991	hand_hip
chr3	53089550	53089950	-1.58274	3.43386e-08	RFT1	hand_hip
chr6	126788884	126789284	-1.66525	3.46525e-08		hand_hip
chr6	126788884	126789284	-1.66525	3.46525e-08	LOC112267972	hand_hip
chr6	126788884	126789284	-1.66525	3.46525e-08	LOC105377993	hand_hip
chr6	126788884	126789284	-1.66525	3.46525e-08	LOC105377989	hand_hip
chr5	3594809	3595209	1.7357	3.483e-08	IRX1	hand_hip
chr6	70447619	70448019	-2.44839	3.49205e-08	FAM135A	hand_hip
chr20	9306520	9306920	0.982458	3.4967e-08	PLCB4	hand_hip
chr1	159077014	159077414	1.43873	3.52196e-08	AIM2	hand_hip
chr21	41887636	41888036	1.46797	3.53327e-08	C2CD2	hand_hip
chr5	31107097	31107497	-1.78843	3.54359e-08		hand_hip
chr12	71849404	71849804	-1.52368	3.54902e-08	MRS2P2	hand_hip
chr12	71849404	71849804	-1.52368	3.54902e-08	TBC1D15	hand_hip
chr3	125003554	125003954	-0.872056	3.59945e-08	HEG1	hand_hip
chr14	74294213	74294613	-0.594915	3.60325e-08		hand_hip
chr14	74294213	74294613	-0.594915	3.60325e-08	ABCD4	hand_hip
chr10	30368046	30368446	-1.24596	3.60996e-08		hand_hip
chr10	30368046	30368446	-1.24596	3.60996e-08	MTPAP	hand_hip
chr10	30368046	30368446	-1.24596	3.60996e-08	GOLGA2P6	hand_hip
chr1	55542948	55543348	0.855753	3.70447e-08		hand_hip
chr2	231056465	231056865	0.481481	3.79739e-08	PSMD1	hand_hip
chr9	42096998	42097398	-1.89617	3.80118e-08	CNTNAP3B	hand_hip
chr9	129631416	129631816	-0.874748	3.87704e-08	NTMT1	hand_hip
chr17	48555116	48555516	-1.47037	3.90362e-08	HOXB-AS2	hand_hip
chr17	48555116	48555516	-1.47037	3.90362e-08	HOXB3	hand_hip
chr17	48555116	48555516	-1.47037	3.90362e-08	HOXB-AS3	hand_hip
chr11	88337554	88337954	0.579001	3.94591e-08	CTSC	hand_hip
chr7	3300847	3301247	0.61034	3.97097e-08	SDK1	hand_hip
chr7	3300847	3301247	0.61034	3.97097e-08	SDK1-AS1	hand_hip
chr8	23272097	23272497	1.73099	4.03457e-08	R3HCC1	hand_hip
chr5	78872937	78873337	1.75613	4.05028e-08	ARSB	hand_hip
chr2	66456374	66456774	-1.17237	4.06207e-08	MEIS1	hand_hip
chr2	170421193	170421593	1.42351	4.07996e-08	MYO3B	hand_hip
chr2	108316529	108316929	-1.23763	4.08395e-08		hand_hip
chr1	66553824	66554224	-0.997269	4.10761e-08	SGIP1	hand_hip
chr2	19207511	19207911	1.45491	4.24735e-08	LINC01376	hand_hip
chr2	19207511	19207911	1.45491	4.24735e-08		hand_hip
chr2	19207511	19207911	1.45491	4.24735e-08	LOC105373455	hand_hip
chr1	58409771	58410171	0.955892	4.27795e-08	DAB1	hand_hip
chr13	109781507	109781907	0.78532	4.32637e-08	LOC105370360	hand_hip
chr13	109781507	109781907	0.78532	4.32637e-08	IRS2	hand_hip
chr6	3737374	3737774	-1.02081	4.39285e-08	PXDC1	hand_hip
chr7	57404521	57404921	-2.32581	4.46922e-08	LOC100653233	hand_hip
chr7	57404521	57404921	-2.32581	4.46922e-08	MIR3147	hand_hip
chr7	57404521	57404921	-2.32581	4.46922e-08		hand_hip
chr1	236395111	236395511	0.653316	4.47737e-08	EDARADD	hand_hip
chr13	110298636	110299036	-1.64643	4.58409e-08	COL4A1	hand_hip
chr6	158711394	158711794	1.46067	4.72236e-08	SYTL3	hand_hip
chr3	194640280	194640680	-0.701436	4.72891e-08		hand_hip
chr16	57045780	57046180	-0.867695	4.77092e-08	NLRC5	hand_hip
chr7	51229043	51229443	-0.975968	4.84533e-08	COBL	hand_hip
chr6	35014781	35015181	0.780238	4.99279e-08	ANKS1A	hand_hip
chr22	24607395	24607795	-1.00433	5.00892e-08	GGT1	hand_hip
chr22	24607395	24607795	-1.00433	5.00892e-08	SNRPD3	hand_hip
chr2	80026372	80026772	-1.70288	5.02331e-08	CTNNA2	hand_hip
chr6	16245042	16245442	-1.4163	5.10324e-08	GMPR	hand_hip
chr17	45447215	45447615	-1.02609	5.12119e-08	PLEKHM1	hand_hip
chr10	21030116	21030516	1.31943	5.13452e-08		hand_hip
chr10	21030116	21030516	1.31943	5.13452e-08	NEBL	hand_hip
chr6	20652679	20653079	1.35799	5.13984e-08	CDKAL1	hand_hip
chr7	142196430	142196830	-1.24548	5.14073e-08	MGAM2	hand_hip
chr10	131946349	131946749	1.06314	5.18589e-08	PPP2R2D	hand_hip
chr2	176269233	176269633	0.353587	5.2062e-08	MTX2	hand_hip
chr2	6977279	6977679	1.00296	5.23242e-08	RNF144A	hand_hip
chr17	1730703	1731103	-1.26656	5.32572e-08	WDR81	hand_hip
chr17	1730703	1731103	-1.26656	5.32572e-08		hand_hip
chr1	3217445	3217845	-1.31158	5.39615e-08	PRDM16	hand_hip
chr19	50804806	50805206	0.425949	5.50238e-08	C19orf48	hand_hip
chr19	50804806	50805206	0.425949	5.50238e-08	LINC01869	hand_hip
chr19	50804806	50805206	0.425949	5.50238e-08	SNORD88C	hand_hip
chr12	76489711	76490111	-0.721483	5.52811e-08	OSBPL8	hand_hip
chr5	31197191	31197591	-1.61504	5.58186e-08	CDH6	hand_hip
chr5	31197191	31197591	-1.61504	5.58186e-08		hand_hip
chr14	44778566	44778966	-1.6025	5.58401e-08	LINC02302	hand_hip
chr6	48098941	48099341	-1.36498	5.63169e-08	PTCHD4	hand_hip
chr7	135888748	135889148	1.26286	5.6583e-08		hand_hip
chr11	19524384	19524784	-1.5229	5.68064e-08	NAV2-AS4	hand_hip
chr11	19524384	19524784	-1.5229	5.68064e-08	NAV2	hand_hip
chr10	99888692	99889092	-0.686141	5.75604e-08	DNMBP	hand_hip
chr5	19555880	19556280	-2.52855	5.81308e-08	CDH18	hand_hip
chr14	44530500	44530900	-1.48617	5.83253e-08	LOC105370473	hand_hip
chr18	23194182	23194582	-1.08	6.05552e-08	CABLES1	hand_hip
chr14	44529040	44529440	-1.48949	6.19872e-08	LOC105370473	hand_hip
chr7	147523071	147523471	-1.01146	6.21261e-08	CNTNAP2	hand_hip
chr20	52484453	52484853	-1.25759	6.24028e-08		hand_hip
chr20	52484453	52484853	-1.25759	6.24028e-08	LOC105372666	hand_hip
chr11	22466816	22467216	-0.891089	6.36094e-08	LINC01495	hand_hip
chr7	38773420	38773820	0.938035	6.4183e-08	VPS41	hand_hip
chr3	165464819	165465219	-1.90231	6.44303e-08	LINC01322	hand_hip
chr3	165464819	165465219	-1.90231	6.44303e-08		hand_hip
chr1	57393095	57393495	-1.81458	6.44584e-08	DAB1	hand_hip
chr3	186783202	186783602	0.403824	6.5359e-08	EIF4A2	hand_hip
chr3	186783202	186783602	0.403824	6.5359e-08	SNORD2	hand_hip
chr3	186783202	186783602	0.403824	6.5359e-08	SNORA63B	hand_hip
chr3	186783202	186783602	0.403824	6.5359e-08	MIR1248	hand_hip
chr3	186783202	186783602	0.403824	6.5359e-08	SNORA81	hand_hip
chr3	186783202	186783602	0.403824	6.5359e-08	SNORA63	hand_hip
chr3	186783202	186783602	0.403824	6.5359e-08	SNORA4	hand_hip
chr3	186783202	186783602	0.403824	6.5359e-08		hand_hip
chr12	77577854	77578254	-1.33061	6.61473e-08	NAV3	hand_hip
chr18	48712695	48713095	-1.05037	6.66054e-08	CTIF	hand_hip
chr11	125164761	125165161	0.38026	6.69709e-08	PKNOX2-DT	hand_hip
chr11	125164761	125165161	0.38026	6.69709e-08	PKNOX2	hand_hip
chr11	29616609	29617009	-1.58186	6.70075e-08	LINC02546	hand_hip
chr11	29616609	29617009	-1.58186	6.70075e-08	LINC02755	hand_hip
chr3	113947617	113948017	0.449881	6.74944e-08	ZDHHC23	hand_hip
chr3	113947617	113948017	0.449881	6.74944e-08		hand_hip
chr2	55954648	55955048	0.542257	6.98035e-08		hand_hip
chr2	55954648	55955048	0.542257	6.98035e-08	LOC105374690	hand_hip
chr20	63692523	63692923	-0.598244	6.98409e-08	TNFRSF6B	hand_hip
chr20	63692523	63692923	-0.598244	6.98409e-08	RTEL1	hand_hip
chr20	63692523	63692923	-0.598244	6.98409e-08	RTEL1-TNFRSF6B	hand_hip
chr11	132231669	132232069	-1.38431	6.98919e-08	NTM	hand_hip
chr3	177446122	177446522	1.2672	7.05199e-08	LINC00578	hand_hip
chr3	177446122	177446522	1.2672	7.05199e-08	LOC101928711	hand_hip
chr7	27457581	27457981	-1.18014	7.08828e-08		hand_hip
chr5	72455399	72455799	-1.59385	7.18464e-08	ZNF366	hand_hip
chr9	125759375	125759775	-1.3498	7.32428e-08	PBX3	hand_hip
chr8	81074636	81075036	1.39225	7.33131e-08	PAG1	hand_hip
chr19	50039931	50040331	-1.02033	7.36414e-08		hand_hip
chr19	50039931	50040331	-1.02033	7.36414e-08	ZNF473	hand_hip
chr2	32852858	32853258	-1.33699	7.47712e-08	LINC00486	hand_hip
chr5	81851768	81852168	0.412356	7.57993e-08		hand_hip
chr12	53862742	53863142	-1.43553	7.61556e-08	LOC107984525	hand_hip
chr8	133508712	133509112	-1.2459	7.64712e-08	ST3GAL1	hand_hip
chr3	25284268	25284668	1.12255	7.7417e-08	RARB	hand_hip
chr7	928614	929014	-1.03786	7.88204e-08	ADAP1	hand_hip
chr7	27184930	27185330	0.657485	8.19472e-08		hand_hip
chr7	27184930	27185330	0.657485	8.19472e-08	HOXA11-AS	hand_hip
chr7	27184930	27185330	0.657485	8.19472e-08	HOXA11	hand_hip
chr7	27184930	27185330	0.657485	8.19472e-08	HOXA10-HOXA9	hand_hip
chr7	27184930	27185330	0.657485	8.19472e-08	HOXA10	hand_hip
chr3	120021539	120021939	-0.943316	8.21847e-08	GSK3B	hand_hip
chr3	120021539	120021939	-0.943316	8.21847e-08		hand_hip
chr13	63208811	63209211	-1.53063	8.29553e-08	LINC00376	hand_hip
chr10	119441472	119441872	0.429429	8.32026e-08	GRK5	hand_hip
chr8	27583727	27584127	-0.751105	8.33211e-08		hand_hip
chr2	149065078	149065478	0.906867	8.45227e-08	LYPD6B	hand_hip
chr18	73235520	73235920	-1.83084	8.50086e-08	LINC02864	hand_hip
chr7	100246214	100246614	-1.0978	8.52066e-08	CASTOR3	hand_hip
chr2	175414835	175415235	0.723437	8.67688e-08		hand_hip
chr2	175414835	175415235	0.723437	8.67688e-08	LOC105373752	hand_hip
chr4	8132977	8133377	-1.30139	8.7218e-08	ABLIM2	hand_hip
chr1	148318141	148318541	0.746053	8.74843e-08		hand_hip
chr1	148318141	148318541	0.746053	8.74843e-08	LOC105371225	hand_hip
chr10	18651468	18651868	0.389372	9.0618e-08	NSUN6	hand_hip
chr2	176111237	176111637	0.653212	9.13986e-08	HOXD10	hand_hip
chr1	3688517	3688917	-0.781906	9.15187e-08	TP73	hand_hip
chr12	95446524	95446924	-0.663899	9.20859e-08	LOC105369917	hand_hip
chr12	95446524	95446924	-0.663899	9.20859e-08	LOC107984545	hand_hip
chr20	8509785	8510185	1.17345	9.22459e-08	PLCB1	hand_hip
chr1	236065004	236065404	0.5281	9.33242e-08	NID1	hand_hip
chr3	161104626	161105026	0.436183	9.49293e-08	NMD3	hand_hip
chr3	161104626	161105026	0.436183	9.49293e-08	B3GALNT1	hand_hip
chr13	94389598	94389998	-1.01845	9.67076e-08	GPC6	hand_hip
chr6	56909542	56909942	-1.04565	9.76091e-08	DST	hand_hip
chr11	91163870	91164270	-2.15298	9.77371e-08	LINC02748	hand_hip
chr6	44309106	44309506	-1.26147	9.91625e-08	SPATS1	hand_hip
chr6	44309106	44309506	-1.26147	9.91625e-08	AARS2	hand_hip
chr13	41610455	41610855	-1.60252	9.94013e-08	VWA8	hand_hip
chr1	24656920	24657320	-1.22293	9.97129e-08	SRRM1	hand_hip
chr4	168857960	168858360	0.918526	1.0055e-07	PALLD	hand_hip
chr4	137155992	137156392	0.577972	1.0127e-07	LINC02511	hand_hip
chr15	71945022	71945422	-1.40269	1.01625e-07	MYO9A	hand_hip
chr8	9995689	9996089	-1.34749	1.02762e-07		hand_hip
chr7	82339946	82340346	-0.907468	1.028e-07	CACNA2D1	hand_hip
chr22	18085287	18085687	-0.560427	1.02999e-07		hand_hip
chr22	18085287	18085687	-0.560427	1.02999e-07	PEX26	hand_hip
chr22	18085287	18085687	-0.560427	1.02999e-07	TUBA8	hand_hip
chr4	132001553	132001953	-1.54534	1.05451e-07	LOC105377428	hand_hip
chr8	24568415	24568815	-1.5177	1.07833e-07	LOC101929294	hand_hip
chr12	57161485	57161885	-0.947302	1.07937e-07	LRP1	hand_hip
chr1	30842613	30843013	-1.30702	1.09394e-07		hand_hip
chr21	16309462	16309862	-1.8657	1.10547e-07		hand_hip
chr21	16309462	16309862	-1.8657	1.10547e-07	MIR99AHG	hand_hip
chr12	125249862	125250262	-1.03644	1.13802e-07	TMEM132B	hand_hip
chr18	13464818	13465218	1.43974	1.14026e-07	LDLRAD4	hand_hip
chr18	13464818	13465218	1.43974	1.14026e-07		hand_hip
chr4	182297673	182298073	-1.28124	1.14592e-07	TENM3	hand_hip
chr3	151436842	151437242	-0.778169	1.1674e-07		hand_hip
chr3	151436842	151437242	-0.778169	1.1674e-07	MED12L	hand_hip
chr3	151436842	151437242	-0.778169	1.1674e-07	IGSF10	hand_hip
chr1	14149427	14149827	-0.912111	1.16832e-07	KAZN	hand_hip
chr9	104093814	104094214	0.449656	1.18094e-07	SMC2	hand_hip
chr9	104093814	104094214	0.449656	1.18094e-07		hand_hip
chr9	104093814	104094214	0.449656	1.18094e-07	SMC2-DT	hand_hip
chr17	30920313	30920713	-1.05316	1.19368e-07	ADAP2	hand_hip
chr17	30920313	30920713	-1.05316	1.19368e-07		hand_hip
chr2	80086763	80087163	-1.26757	1.21371e-07	CTNNA2	hand_hip
chr22	45889619	45890019	-1.019	1.21999e-07	LOC107985535	hand_hip
chr8	32229234	32229634	0.844892	1.23833e-07	NRG1	hand_hip
chr8	32229234	32229634	0.844892	1.23833e-07		hand_hip
chr1	53722046	53722446	1.51168	1.24881e-07	GLIS1	hand_hip
chr4	3248851	3249251	-0.83012	1.25107e-07	MSANTD1	hand_hip
chr5	8861727	8862127	1.24149	1.26968e-07	LINC02199	hand_hip
chr10	117542385	117542785	0.573418	1.27622e-07	EMX2	hand_hip
chr10	117542385	117542785	0.573418	1.27622e-07	EMX2OS	hand_hip
chr5	52743864	52744264	-0.900965	1.27939e-07	LOC105378963	hand_hip
chr17	3475739	3476139	-1.02493	1.28155e-07	ASPA	hand_hip
chr17	3475739	3476139	-1.02493	1.28155e-07	SPATA22	hand_hip
chr6	89952750	89953150	1.20372	1.28419e-07		hand_hip
chr6	89952750	89953150	1.20372	1.28419e-07	BACH2	hand_hip
chr18	73986712	73987112	-1.87563	1.31389e-07		hand_hip
chr15	77663893	77664293	-1.5196	1.31391e-07	LINGO1-AS2	hand_hip
chr15	77663893	77664293	-1.5196	1.31391e-07	LINGO1	hand_hip
chr15	99169728	99170128	-1.19539	1.32213e-07	TTC23	hand_hip
chr14	44339308	44339708	-0.929574	1.34074e-07	LINC02307	hand_hip
chr8	82594731	82595131	-2.0192	1.34903e-07	LOC105375931	hand_hip
chr8	82594731	82595131	-2.0192	1.34903e-07		hand_hip
chr9	136821389	136821789	-0.719022	1.35187e-07	RABL6	hand_hip
chr6	140828860	140829260	-2.23869	1.37469e-07	LOC102723724	hand_hip
chr6	5677576	5677976	0.823629	1.38855e-07	FARS2	hand_hip
chr6	5677576	5677976	0.823629	1.38855e-07	LOC101927950	hand_hip
chr20	47542943	47543343	-0.960407	1.40565e-07	NCOA3	hand_hip
chr9	83354949	83355349	-1.42923	1.42298e-07	FRMD3	hand_hip
chr3	186999895	187000295	-1.01898	1.42834e-07	ST6GAL1	hand_hip
chr3	186999895	187000295	-1.01898	1.42834e-07		hand_hip
chr12	123998966	123999366	-1.03907	1.43054e-07	ZNF664	hand_hip
chr12	123998966	123999366	-1.03907	1.43054e-07	ZNF664-RFLNA	hand_hip
chr5	113059358	113059758	-1.18979	1.46683e-07	MCC	hand_hip
chr2	176178254	176178654	0.685627	1.48861e-07	HAGLR	hand_hip
chr2	176178254	176178654	0.685627	1.48861e-07	HAGLROS	hand_hip
chr3	48039816	48040216	-0.624154	1.4949e-07	MAP4	hand_hip
chr3	128141815	128142215	-1.43928	1.49839e-07		hand_hip
chr3	128141815	128142215	-1.43928	1.49839e-07	RUVBL1	hand_hip
chr15	37094597	37094997	-1.05479	1.51909e-07	MEIS2	hand_hip
chr15	37094597	37094997	-1.05479	1.51909e-07		hand_hip
chr22	50432014	50432414	-1.47815	1.51946e-07	PPP6R2	hand_hip
chr9	127952185	127952585	-1.04009	1.5207e-07	FAM102A	hand_hip
chr3	85589120	85589520	-1.2943	1.52977e-07	CADM2	hand_hip
chr1	78254463	78254863	0.602014	1.54479e-07	MGC27382	hand_hip
chr1	44619460	44619860	-1.50332	1.58013e-07	RNF220	hand_hip
chr6	408581	408981	-0.771461	1.61223e-07	IRF4	hand_hip
chr22	44623655	44624055	-0.955521	1.62658e-07	LINC00229	hand_hip
chr12	54000178	54000578	-0.677034	1.62877e-07	HOXC-AS1	hand_hip
chr12	54000178	54000578	-0.677034	1.62877e-07		hand_hip
chr12	54000178	54000578	-0.677034	1.62877e-07	HOXC-AS2	hand_hip
chr12	54000178	54000578	-0.677034	1.62877e-07	HOXC9	hand_hip
chr12	54000178	54000578	-0.677034	1.62877e-07	HOXC5	hand_hip
chr12	54000178	54000578	-0.677034	1.62877e-07	HOXC6	hand_hip
chr15	91951012	91951412	0.977597	1.63416e-07	SLCO3A1	hand_hip
chr6	158042225	158042625	-0.61848	1.6357e-07	SYNJ2	hand_hip
chr20	43977241	43977641	-1.34223	1.6466e-07	TOX2	hand_hip
chr4	55379051	55379451	1.13909	1.66779e-07	SRD5A3-AS1	hand_hip
chr4	55379051	55379451	1.13909	1.66779e-07	LINC02928	hand_hip
chr4	55379051	55379451	1.13909	1.66779e-07	SRD5A3	hand_hip
chr5	106827101	106827501	-0.626373	1.67776e-07	LINC01950	hand_hip
chr12	54131594	54131994	-1.63208	1.68903e-07	LINC02381	hand_hip
chr12	54131594	54131994	-1.63208	1.68903e-07	SMUG1-AS1	hand_hip
chr12	54131594	54131994	-1.63208	1.68903e-07	SMUG1	hand_hip
chr7	33757074	33757474	-0.790881	1.7211e-07	BBS9	hand_hip
chr7	23254074	23254474	-0.880119	1.72582e-07	GPNMB	hand_hip
chr6	128057543	128057943	-0.904184	1.74882e-07	PTPRK-AS1	hand_hip
chr6	128057543	128057943	-0.904184	1.74882e-07	PTPRK	hand_hip
chr22	44159817	44160217	-1.40417	1.76347e-07	PARVB	hand_hip
chr7	144497297	144497697	-0.91844	1.79796e-07	TPK1	hand_hip
chr14	90454312	90454712	-0.698983	1.80629e-07	LINC00642	hand_hip
chr14	90454312	90454712	-0.698983	1.80629e-07		hand_hip
chr14	90454312	90454712	-0.698983	1.80629e-07	LINC02317	hand_hip
chr2	112085930	112086330	-1.35097	1.83623e-07	TMEM87B	hand_hip
chr1	228336587	228336987	-0.896028	1.84402e-07	OBSCN	hand_hip
chr11	125275939	125276339	0.652218	1.89264e-07		hand_hip
chr11	125275939	125276339	0.652218	1.89264e-07	PKNOX2	hand_hip
chr19	4841082	4841482	-1.13945	1.89286e-07	PLIN3	hand_hip
chr5	56456011	56456411	-1.0586	1.89451e-07	LINC01948	hand_hip
chr14	57487789	57488189	-0.889941	1.90537e-07	CCDC198	hand_hip
chr1	79113882	79114282	-1.99637	1.9121e-07	ADGRL4	hand_hip
chr10	18222855	18223255	0.887887	1.9863e-07	CACNB2	hand_hip
chr10	18222855	18223255	0.887887	1.9863e-07	LOC107984213	hand_hip
chr17	72618180	72618580	-1.14182	1.98795e-07	LINC00511	hand_hip
chr15	100973305	100973705	-1.02565	1.99535e-07	LRRK1	hand_hip
chr17	45425722	45426122	-0.965949	2.02584e-07	ARHGAP27	hand_hip
chr1	196527921	196528321	1.2047	2.06467e-07	KCNT2	hand_hip
chr17	63247692	63248092	-1.04071	2.07848e-07	TANC2	hand_hip
chr17	63247692	63248092	-1.04071	2.07848e-07	LOC105371857	hand_hip
chr9	137670785	137671185	-0.861659	2.0987e-07	EHMT1	hand_hip
chr9	137670785	137671185	-0.861659	2.0987e-07	ARRDC1	hand_hip
chr12	95334402	95334802	-1.02417	2.10433e-07	LOC105369917	hand_hip
chr11	101870527	101870927	0.57776	2.11757e-07	TRPC6	hand_hip
chr17	62592569	62592969	-0.84537	2.15043e-07	TLK2	hand_hip
chr10	29516426	29516826	-1.1522	2.18036e-07	SVIL	hand_hip
chr18	8774800	8775200	-1.71117	2.18937e-07	MTCL1	hand_hip
chr4	123517940	123518340	1.1367	2.20379e-07		hand_hip
chr4	123517940	123518340	1.1367	2.20379e-07	LINC02435	hand_hip
chr12	54047073	54047473	1.47897	2.22436e-07	HOXC4	hand_hip
chr6	12967660	12968060	1.55509	2.23185e-07	PHACTR1	hand_hip
chr1	207868991	207869391	0.382474	2.23377e-07	MIR29B2CHG	hand_hip
chr11	125124142	125124542	-0.78043	2.2356e-07		hand_hip
chr16	4044640	4045040	-1.38702	2.24876e-07	ADCY9	hand_hip
chr1	233327684	233328084	0.576948	2.27852e-07	MAP3K21	hand_hip
chr4	182644028	182644428	-0.988592	2.2925e-07	TENM3	hand_hip
chr16	24215510	24215910	-1.59829	2.32033e-07	PRKCB	hand_hip
chr18	6362771	6363171	1.13618	2.32568e-07	L3MBTL4	hand_hip
chr18	6362771	6363171	1.13618	2.32568e-07		hand_hip
chr6	117440979	117441379	0.459005	2.33168e-07	GOPC	hand_hip
chr4	121148058	121148458	1.03055	2.35762e-07	TNIP3	hand_hip
chr15	85761610	85762010	1.02217	2.36286e-07		hand_hip
chr15	85761610	85762010	1.02217	2.36286e-07	KLHL25	hand_hip
chr9	98796394	98796794	0.315267	2.38245e-07	ANKS6	hand_hip
chr5	168869910	168870310	1.47099	2.38543e-07	SLIT3	hand_hip
chr13	84445786	84446186	-1.06356	2.40729e-07	LINC00333	hand_hip
chr10	79163057	79163457	-0.726329	2.42331e-07	ZMIZ1	hand_hip
chr9	41934090	41934490	-1.57322	2.42856e-07	CNTNAP3B	hand_hip
chr2	228866724	228867124	1.10411	2.44256e-07	PID1	hand_hip
chr7	3761731	3762131	1.34484	2.44524e-07	SDK1	hand_hip
chr3	64687959	64688359	0.458081	2.46222e-07	ADAMTS9	hand_hip
chr3	64687959	64688359	0.458081	2.46222e-07	ADAMTS9-AS2	hand_hip
chr5	14958197	14958597	1.05736	2.47019e-07		hand_hip
chr2	74253953	74254353	-0.924956	2.51513e-07	SLC4A5	hand_hip
chr5	31133441	31133841	-1.53079	2.54568e-07		hand_hip
chr7	101898167	101898567	1.34935	2.55094e-07	CUX1	hand_hip
chr1	243067075	243067475	0.646152	2.55411e-07	LINC01347	hand_hip
chr19	5083451	5083851	-1.03157	2.56918e-07	KDM4B	hand_hip
chr3	49748072	49748472	-0.748542	2.57881e-07	IP6K1	hand_hip
chr6	134686054	134686454	0.591869	2.58985e-07	LOC101928304	hand_hip
chr7	123460664	123461064	-1.10477	2.59583e-07		hand_hip
chr7	123460664	123461064	-1.10477	2.59583e-07	IQUB	hand_hip
chr2	156486182	156486582	0.917947	2.60759e-07	GPD2	hand_hip
chr9	67169553	67169953	-1.83122	2.63091e-07	CNTNAP3P2	hand_hip
chr6	39599460	39599860	1.18121	2.64474e-07	KIF6	hand_hip
chr8	33800179	33800579	-1.56058	2.66714e-07	LOC105379364	hand_hip
chr11	111555219	111555619	-1.20041	2.67237e-07	LAYN	hand_hip
chr7	137423349	137423749	-1.29586	2.70207e-07	DGKI	hand_hip
chr18	3321357	3321757	0.707894	2.71121e-07		hand_hip
chr18	55864731	55865131	1.4123	2.74039e-07	LOC105372131	hand_hip
chr6	151160860	151161260	1.01733	2.75038e-07	LOC102723831	hand_hip
chr3	27721745	27722145	0.502016	2.77226e-07	EOMES	hand_hip
chr1	24970387	24970787	-0.807864	2.7778e-07		hand_hip
chr14	47442245	47442645	-1.49423	2.82401e-07	MDGA2	hand_hip
chr2	493135	493535	-1.53167	2.83899e-07	LINC01874	hand_hip
chr2	493135	493535	-1.53167	2.83899e-07	LOC100996637	hand_hip
chr18	28041372	28041772	-0.987861	2.84752e-07	CDH2	hand_hip
chr3	113151454	113151854	-1.40611	2.85791e-07	NEPRO-AS1	hand_hip
chr3	113151454	113151854	-1.40611	2.85791e-07	LINC02044	hand_hip
chr4	132101506	132101906	-1.43031	2.86451e-07	LOC105377428	hand_hip
chr1	193167202	193167602	1.29817	2.87274e-07	CDC73	hand_hip
chr6	37878000	37878400	-0.648076	2.8904e-07	ZFAND3	hand_hip
chr5	115774697	115775097	-1.34439	2.89855e-07		hand_hip
chr8	40633509	40633909	-1.5168	2.91659e-07	ZMAT4	hand_hip
chr8	42052008	42052408	0.499464	2.93434e-07	KAT6A	hand_hip
chr17	48602536	48602936	-0.529113	2.93446e-07	HOXB-AS3	hand_hip
chr17	48602536	48602936	-0.529113	2.93446e-07	HOXB6	hand_hip
chr9	67060422	67060822	-1.64995	2.93879e-07	CNTNAP3P2	hand_hip
chr1	48073736	48074136	-1.2057	3.00713e-07	LINC02794	hand_hip
chr1	235295916	235296316	-0.976747	3.01829e-07		hand_hip
chr1	235295916	235296316	-0.976747	3.01829e-07	ARID4B	hand_hip
chr4	182427484	182427884	-1.59099	3.02724e-07	TENM3	hand_hip
chr13	63088195	63088595	-1.2977	3.0377e-07		hand_hip
chr5	31131446	31131846	-1.91055	3.10798e-07		hand_hip
chr12	53197630	53198030	-0.754083	3.11253e-07	ITGB7	hand_hip
chr15	31483373	31483773	0.856043	3.14835e-07	OTUD7A	hand_hip
chr15	58505599	58505999	-0.969646	3.15459e-07	LIPC	hand_hip
chr11	69650220	69650620	-0.778851	3.18118e-07	CCND1	hand_hip
chr22	47839829	47840229	-1.48707	3.21675e-07	LOC284930	hand_hip
chr2	66555758	66556158	-0.897561	3.26084e-07	MEIS1	hand_hip
chr2	168156599	168156999	0.575341	3.29411e-07	STK39	hand_hip
chr18	11872479	11872879	-0.653512	3.32286e-07	GNAL	hand_hip
chr4	146522174	146522574	0.382007	3.3395e-07	SLC10A7	hand_hip
chr4	182034313	182034713	-0.976558	3.39527e-07	TENM3-AS1	hand_hip
chr4	182034313	182034713	-0.976558	3.39527e-07		hand_hip
chr11	17828312	17828712	-0.763407	3.41132e-07	KCNC1	hand_hip
chr11	17828312	17828712	-0.763407	3.41132e-07	LOC107984317	hand_hip
chr11	17828312	17828712	-0.763407	3.41132e-07	SERGEF	hand_hip
chr22	42867741	42868141	-0.772678	3.41593e-07	ARFGAP3	hand_hip
chr17	77196181	77196581	-1.45014	3.46217e-07	SEC14L1	hand_hip
chr16	23904995	23905395	-1.30762	3.4735e-07	PRKCB	hand_hip
chr11	1927458	1927858	-1.28071	3.50174e-07	TNNT3	hand_hip
chr15	63925995	63926395	-1.39591	3.50736e-07	DAPK2	hand_hip
chr15	63925995	63926395	-1.39591	3.50736e-07	LOC101928988	hand_hip
chr6	28167001	28167401	0.858897	3.53208e-07		hand_hip
chr6	28167001	28167401	0.858897	3.53208e-07	ZKSCAN8P1	hand_hip
chr3	120302371	120302771	-1.40459	3.53362e-07		hand_hip
chr4	152265173	152265573	-0.9536	3.55509e-07		hand_hip
chr4	150598887	150599287	-1.99934	3.56746e-07	LRBA	hand_hip
chr2	47236883	47237283	-0.705149	3.60023e-07		hand_hip
chr2	47236883	47237283	-0.705149	3.60023e-07	EPCAM-DT	hand_hip
chr7	91643205	91643605	1.4688	3.60835e-07		hand_hip
chr20	8073423	8073823	0.632589	3.66232e-07	PLCB1	hand_hip
chr12	67475719	67476119	-0.970088	3.69764e-07	LOC105369812	hand_hip
chr9	131469307	131469707	-1.39735	3.77319e-07	PRRC2B	hand_hip
chr4	65645148	65645548	-1.82441	3.77455e-07	EPHA5	hand_hip
chr5	33102584	33102984	-1.31482	3.84174e-07	LOC105374715	hand_hip
chr5	78627623	78628023	-0.996661	3.86464e-07	LHFPL2	hand_hip
chr11	29839475	29839875	-1.8827	3.88575e-07		hand_hip
chr11	29839475	29839875	-1.8827	3.88575e-07	LINC02755	hand_hip
chr7	99631654	99632054	-0.704103	3.95962e-07	ZSCAN25	hand_hip
chr4	106316264	106316664	0.444317	3.97333e-07		hand_hip
chr4	106316264	106316664	0.444317	3.97333e-07	AIMP1	hand_hip
chr4	106316264	106316664	0.444317	3.97333e-07	TBCK	hand_hip
chr17	61399537	61399937	0.567553	3.97638e-07	TBX2	hand_hip
chr17	61399537	61399937	0.567553	3.97638e-07	TBX2-AS1	hand_hip
chr17	61399537	61399937	0.567553	3.97638e-07	LOC101927855	hand_hip
chr19	8638043	8638443	1.3524	4.00774e-07	NFILZ	hand_hip
chr1	236024671	236025071	1.53308	4.00815e-07	NID1	hand_hip
chr14	74531499	74531899	-0.788287	4.06021e-07	LTBP2	hand_hip
chr11	100892875	100893275	1.14144	4.06856e-07	ARHGAP42	hand_hip
chr7	1558322	1558722	-0.747988	4.07324e-07	TMEM184A	hand_hip
chr6	162727631	162728031	0.389743	4.07549e-07	PACRG	hand_hip
chr6	162727631	162728031	0.389743	4.07549e-07	PRKN	hand_hip
chr4	182369219	182369619	-1.54556	4.08311e-07	TENM3	hand_hip
chr18	9218062	9218462	-1.08757	4.12254e-07	ANKRD12	hand_hip
chr9	33604298	33604698	-1.10835	4.1646e-07		hand_hip
chr8	106629219	106629619	-0.737927	4.18217e-07	OXR1	hand_hip
chr8	106629219	106629619	-0.737927	4.18217e-07	OXR1-AS1	hand_hip
chr7	135501394	135501794	-0.791862	4.21761e-07	CNOT4	hand_hip
chr11	120219550	120219950	-0.696237	4.22626e-07	OAF	hand_hip
chr1	187072775	187073175	1.46102	4.30126e-07	LINC01036	hand_hip
chr1	187072775	187073175	1.46102	4.30126e-07	LINC01037	hand_hip
chr21	45302077	45302477	-1.46173	4.30721e-07		hand_hip
chr1	220690120	220690520	0.426506	4.32497e-07	C1orf115	hand_hip
chr12	131454693	131455093	-1.29292	4.38195e-07		hand_hip
chr12	131454693	131455093	-1.29292	4.38195e-07	LOC101929974	hand_hip
chr21	33940141	33940541	-1.23786	4.38976e-07	LINC00649	hand_hip
chr21	33940141	33940541	-1.23786	4.38976e-07		hand_hip
chr14	39381346	39381746	-1.93913	4.44421e-07	MIA2	hand_hip
chr6	151758897	151759297	-1.20025	4.44996e-07	ESR1	hand_hip
chr11	65948946	65949346	-0.76158	4.45165e-07	TSGA10IP	hand_hip
chr9	116484552	116484952	-1.07848	4.48251e-07	ASTN2	hand_hip
chr22	37157701	37158101	-1.37986	4.50228e-07	IL2RB	hand_hip
chr21	37863844	37864244	-1.26401	4.53154e-07	KCNJ6	hand_hip
chr4	151730010	151730410	-0.804194	4.56597e-07	GATB	hand_hip
chr8	430215	430615	1.05126	4.56597e-07	FBXO25	hand_hip
chr1	240493058	240493458	-1.00263	4.57269e-07	GREM2	hand_hip
chr12	54142074	54142474	-0.585595	4.63374e-07	SMUG1-AS1	hand_hip
chr12	54142074	54142474	-0.585595	4.63374e-07	LINC02381	hand_hip
chr12	54142074	54142474	-0.585595	4.63374e-07	SMUG1	hand_hip
chr5	138875130	138875530	-0.795246	4.63573e-07	CTNNA1	hand_hip
chr5	138875130	138875530	-0.795246	4.63573e-07	LRRTM2	hand_hip
chr3	140472631	140473031	0.73019	4.63774e-07	CLSTN2	hand_hip
chr5	78601149	78601549	-0.502324	4.64803e-07	LHFPL2	hand_hip
chr1	209675214	209675614	0.430749	4.65121e-07	G0S2	hand_hip
chr1	209675214	209675614	0.430749	4.65121e-07	HSD11B1-AS1	hand_hip
chr7	34891366	34891766	0.462743	4.65134e-07		hand_hip
chr6	161406648	161407048	0.529824	4.66404e-07	PRKN	hand_hip
chr6	131628130	131628530	0.314738	4.69415e-07	ENPP3	hand_hip
chr6	131628130	131628530	0.314738	4.69415e-07	MED23	hand_hip
chr12	114238779	114239179	0.977107	4.70537e-07	LINC02459	hand_hip
chr5	72760255	72760655	-0.578836	4.71353e-07		hand_hip
chr14	57390306	57390706	0.346642	4.71522e-07	NAA30	hand_hip
chr2	132797566	132797966	-1.00835	4.74009e-07	LOC105373623	hand_hip
chr2	132797566	132797966	-1.00835	4.74009e-07	NCKAP5	hand_hip
chr14	47227138	47227538	-2.21566	4.7502e-07	MDGA2	hand_hip
chr17	41148972	41149372	-1.32143	4.75179e-07	KRTAP4-5	hand_hip
chr15	90571060	90571460	-0.930358	4.77004e-07	CRTC3	hand_hip
chr2	100284163	100284563	-1.58071	4.83871e-07	LONRF2	hand_hip
chr3	197854978	197855378	1.24058	4.85241e-07	LRCH3	hand_hip
chr3	197854978	197855378	1.24058	4.85241e-07		hand_hip
chr16	4233369	4233769	-1.17287	4.87912e-07	SRL	hand_hip
chr4	148574479	148574879	-1.76662	4.88965e-07	LOC107986195	hand_hip
chr12	54159054	54159454	-1.03917	4.97887e-07	LOC102724030	hand_hip
chr12	54159054	54159454	-1.03917	4.97887e-07	SMUG1	hand_hip
chr3	158742786	158743186	0.605832	4.98849e-07	MFSD1	hand_hip
chr3	158742786	158743186	0.605832	4.98849e-07	LOC100287290	hand_hip
chr10	117004696	117005096	0.368618	4.99336e-07		hand_hip
chr10	117004696	117005096	0.368618	4.99336e-07	SHTN1	hand_hip
chr6	159194506	159194906	-1.11952	4.99759e-07	FNDC1	hand_hip
chr1	87869626	87870026	0.477074	5.01944e-07	LOC107985518	hand_hip
chr1	87869626	87870026	0.477074	5.01944e-07		hand_hip
chr12	2959113	2959513	0.441558	5.04122e-07	TEAD4	hand_hip
chr12	2959113	2959513	0.441558	5.04122e-07		hand_hip
chr12	70644045	70644445	1.26833	5.05949e-07	PTPRR	hand_hip
chr17	40980631	40981031	-1.08365	5.06356e-07	KRT40	hand_hip
chr16	709540	709940	-0.617744	5.06859e-07	FBXL16	hand_hip
chr22	25176097	25176497	-0.919351	5.08556e-07	KIAA1671	hand_hip
chr1	204151748	204152148	0.670022	5.09412e-07	ETNK2	hand_hip
chr16	21661365	21661765	-0.999111	5.15624e-07	OTOA	hand_hip
chr3	55750519	55750919	1.10589	5.1736e-07	ERC2	hand_hip
chr21	45993537	45993937	-0.708304	5.18572e-07	COL6A1	hand_hip
chr11	46906575	46906975	-1.66589	5.19277e-07	LRP4	hand_hip
chr15	92714639	92715039	0.34485	5.20676e-07		hand_hip
chr15	92714639	92715039	0.34485	5.20676e-07	FAM174B	hand_hip
chr13	77300110	77300510	0.514638	5.29384e-07	MYCBP2	hand_hip
chr2	222440984	222441384	-0.830019	5.31705e-07	SGPP2	hand_hip
chr18	75210591	75210991	0.36216	5.34096e-07	TSHZ1	hand_hip
chr18	75210591	75210991	0.36216	5.34096e-07	ZADH2	hand_hip
chr6	11011760	11012160	0.851562	5.37544e-07		hand_hip
chr6	11011760	11012160	0.851562	5.37544e-07	ELOVL2	hand_hip
chr10	11046131	11046531	-1.40153	5.40171e-07	CELF2	hand_hip
chr17	17075331	17075731	-0.854442	5.43763e-07	MPRIP	hand_hip
chr7	13904438	13904838	-1.34731	5.46911e-07	ETV1	hand_hip
chr2	220198947	220199347	0.49506	5.46946e-07	LOC105373893	hand_hip
chr2	220198947	220199347	0.49506	5.46946e-07		hand_hip
chr5	80198283	80198683	-1.04648	5.49933e-07	SERINC5	hand_hip
chr20	23776445	23776845	-1.02068	5.50869e-07		hand_hip
chr12	22740739	22741139	1.21301	5.54938e-07	LOC107984516	hand_hip
chr10	13990646	13991046	-1.12924	5.59844e-07	LOC105376425	hand_hip
chr10	13990646	13991046	-1.12924	5.59844e-07	FRMD4A	hand_hip
chr4	11783581	11783981	-1.36833	5.61337e-07	LOC107986178	hand_hip
chr4	11783581	11783981	-1.36833	5.61337e-07	LOC105374483	hand_hip
chr4	11783581	11783981	-1.36833	5.61337e-07	LOC105374489	hand_hip
chr6	99603589	99603989	0.512713	5.63063e-07	PRDM13	hand_hip
chr1	223771777	223772177	-0.60328	5.73211e-07	CAPN2	hand_hip
chr2	201523524	201523924	-1.40477	5.74014e-07	C2CD6	hand_hip
chr7	120691892	120692292	-1.65885	5.79902e-07	KCND2	hand_hip
chr1	168110881	168111281	0.62083	5.85307e-07	GPR161	hand_hip
chr12	54009037	54009437	-0.512712	5.86134e-07	HOXC8	hand_hip
chr12	54009037	54009437	-0.512712	5.86134e-07	HOXC5	hand_hip
chr12	54009037	54009437	-0.512712	5.86134e-07	HOXC6	hand_hip
chr17	61396927	61397327	0.640972	5.95918e-07	TBX2	hand_hip
chr17	61396927	61397327	0.640972	5.95918e-07	TBX2-AS1	hand_hip
chr17	61396927	61397327	0.640972	5.95918e-07	LOC101927855	hand_hip
chr15	68200386	68200786	-1.01029	5.96665e-07	CALML4	hand_hip
chr10	114404329	114404729	0.545641	5.9694e-07	AFAP1L2	hand_hip
chr7	35967458	35967858	-1.2789	6.03331e-07		hand_hip
chr7	157738062	157738462	-1.51429	6.07109e-07	PTPRN2	hand_hip
chr6	10426112	10426512	0.466254	6.10408e-07	LOC107986564	hand_hip
chr6	10426112	10426512	0.466254	6.10408e-07		hand_hip
chr9	71446451	71446851	0.53266	6.14386e-07	TRPM3	hand_hip
chr8	40897665	40898065	-0.957103	6.26072e-07	ZMAT4	hand_hip
chr7	18754243	18754643	0.350836	6.26501e-07	HDAC9	hand_hip
chr9	36034896	36035296	1.10349	6.2794e-07	RECK	hand_hip
chr9	41977841	41978241	-2.0631	6.3081e-07		hand_hip
chr9	41977841	41978241	-2.0631	6.3081e-07	CNTNAP3B	hand_hip
chr1	19365690	19366090	-1.03996	6.41863e-07	CAPZB	hand_hip
chr15	94972279	94972679	-1.43908	6.43451e-07	LOC105370991	hand_hip
chr3	159711657	159712057	-0.545447	6.44114e-07		hand_hip
chr3	159711657	159712057	-0.545447	6.44114e-07	IQCJ-SCHIP1	hand_hip
chr3	159711657	159712057	-0.545447	6.44114e-07	SCHIP1	hand_hip
chr7	131007855	131008255	-0.426672	6.44615e-07	LINC-PINT	hand_hip
chr16	82580317	82580717	-0.724168	6.51799e-07	LOC101928392	hand_hip
chr9	136760847	136761247	-0.4618	6.57451e-07	LCN8	hand_hip
chr9	136760847	136761247	-0.4618	6.57451e-07	LCN15	hand_hip
chr7	98922474	98922874	-0.805568	6.575e-07	TRRAP	hand_hip
chr2	229632131	229632531	1.39245	6.60064e-07	DNER	hand_hip
chr14	103746766	103747166	-0.823089	6.66172e-07	PPP1R13B	hand_hip
chr14	103746766	103747166	-0.823089	6.66172e-07		hand_hip
chr11	29937644	29938044	-1.59919	6.67191e-07	LINC02755	hand_hip
chr22	31552732	31553132	-1.03492	6.68343e-07	SFI1	hand_hip
chr5	172543484	172543884	-1.01133	6.69273e-07	LINC01944	hand_hip
chr6	143762107	143762507	-1.39163	6.74322e-07	PHACTR2	hand_hip
chr8	71306716	71307116	-1.16035	6.7616e-07	EYA1	hand_hip
chr14	70726677	70727077	-1.10721	6.7698e-07	MAP3K9	hand_hip
chr9	72145085	72145485	-1.16725	6.823e-07	GDA	hand_hip
chr14	35669795	35670195	-0.892606	6.84048e-07	RALGAPA1	hand_hip
chr9	124934290	124934690	-1.21664	6.95727e-07	GOLGA1	hand_hip
chr4	150591497	150591897	-1.58312	7.02488e-07	LRBA	hand_hip
chr1	39462094	39462494	-0.850678	7.03803e-07	MACF1	hand_hip
chr20	2692378	2692778	0.701961	7.0782e-07	EBF4	hand_hip
chr5	178069934	178070334	-0.788919	7.11407e-07	FAM153CP	hand_hip
chr5	180430582	180430982	-1.33435	7.23851e-07		hand_hip
chr12	77625415	77625815	-0.627696	7.28117e-07	NAV3	hand_hip
chr2	55923661	55924061	0.427924	7.32399e-07	EFEMP1	hand_hip
chr1	111874412	111874812	-1.15721	7.36076e-07	KCND3	hand_hip
chr9	67059044	67059444	-0.879719	7.44401e-07	CNTNAP3P2	hand_hip
chr4	6349847	6350247	-0.670222	7.46065e-07	PPP2R2C	hand_hip
chr8	12668550	12668950	-1.3933	7.5162e-07	LOC729732	hand_hip
chr8	12668550	12668950	-1.3933	7.5162e-07		hand_hip
chr3	62239472	62239872	-1.04224	7.54559e-07	PTPRG	hand_hip
chr3	62239472	62239872	-1.04224	7.54559e-07		hand_hip
chr3	62239472	62239872	-1.04224	7.54559e-07	PTPRG-AS1	hand_hip
chr20	44516532	44516932	-1.08206	7.56069e-07	SERINC3	hand_hip
chr10	484647	485047	0.557179	7.57175e-07	DIP2C	hand_hip
chr17	80586701	80587101	-2.04524	7.58003e-07	RPTOR	hand_hip
chr15	77113180	77113580	-1.01829	7.58791e-07	PEAK1	hand_hip
chr13	39037946	39038346	0.406721	7.67402e-07	NHLRC3	hand_hip
chr13	39037946	39038346	0.406721	7.67402e-07	PROSER1	hand_hip
chr8	70211770	70212170	1.15136	7.68572e-07	NCOA2	hand_hip
chr2	37688968	37689368	-1.32783	7.70825e-07		hand_hip
chr2	37688968	37689368	-1.32783	7.70825e-07	CDC42EP3	hand_hip
chr16	87056074	87056474	-0.62317	7.77292e-07	LINC02181	hand_hip
chr14	105324357	105324757	-1.22475	7.77671e-07	PACS2	hand_hip
chr7	143318651	143319051	-0.93082	7.84048e-07	CLCN1	hand_hip
chr12	77521401	77521801	-1.26384	7.84204e-07	NAV3	hand_hip
chr21	36004387	36004787	1.0685	7.87327e-07	LINC01436	hand_hip
chr21	36004387	36004787	1.0685	7.87327e-07	LOC101928269	hand_hip
chr14	56378536	56378936	0.52051	7.87581e-07	LINC02284	hand_hip
chr2	29767799	29768199	-1.22225	7.87893e-07	ALK	hand_hip
chr9	107665026	107665426	-1.27186	7.9107e-07		hand_hip
chr3	64595387	64595787	0.554099	8.04419e-07	ADAMTS9	hand_hip
chr14	44531689	44532089	-1.47946	8.10751e-07	LOC105370473	hand_hip
chr9	42129184	42129584	-1.53739	8.16767e-07	CNTNAP3B	hand_hip
chr4	107718347	107718747	0.963343	8.18017e-07	PAPSS1	hand_hip
chr7	91126889	91127289	1.85197	8.18204e-07	CDK14	hand_hip
chr11	11513316	11513716	1.16094	8.28998e-07	GALNT18	hand_hip
chr11	11513316	11513716	1.16094	8.28998e-07	LOC107983976	hand_hip
chr22	49834611	49835011	-1.14167	8.30653e-07	LOC105377205	hand_hip
chr3	158091535	158091935	1.01674	8.33579e-07		hand_hip
chr12	53867382	53867782	-1.16982	8.36002e-07	LOC107984525	hand_hip
chr16	88482579	88482979	-1.24815	8.4568e-07	ZFPM1	hand_hip
chr2	86632115	86632515	1.02345	8.46339e-07	RNF103-CHMP3	hand_hip
chr6	1393657	1394057	-0.944593	8.47068e-07	MIR6720	hand_hip
chr6	1393657	1394057	-0.944593	8.47068e-07	FOXF2	hand_hip
chr1	193121850	193122250	0.36326	8.47231e-07	CDC73	hand_hip
chr16	4032719	4033119	-0.726907	8.52741e-07		hand_hip
chr16	4032719	4033119	-0.726907	8.52741e-07	ADCY9	hand_hip
chr12	117190314	117190714	0.397432	8.67217e-07	FBXO21	hand_hip
chr2	237600238	237600638	-0.43672	8.75315e-07		hand_hip
chr9	124697525	124697925	-0.988347	8.79472e-07	MIR181A2HG	hand_hip
chr9	124697525	124697925	-0.988347	8.79472e-07	NR6A1	hand_hip
chr1	23916782	23917182	-0.621702	8.83892e-07	CNR2	hand_hip
chr11	74276583	74276983	-0.758749	8.85697e-07	P4HA3	hand_hip
chr4	163166730	163167130	0.382732	8.92867e-07	NAF1	hand_hip
chr13	112334105	112334505	-1.19105	8.93077e-07	LINC01044	hand_hip
chr7	92000165	92000565	-1.17108	9.01882e-07	AKAP9	hand_hip
chr6	16739451	16739851	-1.16798	9.1454e-07	ATXN1	hand_hip
chr9	95980459	95980859	1.05254	9.18952e-07	ERCC6L2	hand_hip
chr5	56112473	56112873	1.56534	9.25471e-07	ANKRD55	hand_hip
chr10	31819476	31819876	-0.986773	9.28237e-07	ARHGAP12	hand_hip
chr17	38897244	38897644	-1.31531	9.32427e-07	LASP1	hand_hip
chr1	9250007	9250407	-0.657173	9.38112e-07	H6PD	hand_hip
chr3	144187776	144188176	0.806197	9.42375e-07		hand_hip
chr13	94335807	94336207	0.613359	9.45842e-07	GPC6	hand_hip
chr4	153181258	153181658	-0.779677	9.49131e-07	TRIM2	hand_hip
chr17	63988711	63989111	-0.922527	9.49603e-07		hand_hip
chr11	114354080	114354480	0.535552	9.68727e-07		hand_hip
chr11	114354080	114354480	0.535552	9.68727e-07	LOC101928940	hand_hip
chr5	19795200	19795600	-1.11744	9.76837e-07	CDH18	hand_hip
chr9	82466875	82467275	-1.01757	9.77091e-07	LOC105376107	hand_hip
chr9	82466875	82467275	-1.01757	9.77091e-07	LOC107987087	hand_hip
chr11	72598912	72599312	-0.750344	9.90565e-07	PDE2A	hand_hip
chr12	51820684	51821084	0.715777	1.00768e-06		hand_hip
chr12	51820684	51821084	0.715777	1.00768e-06	FIGNL2	hand_hip
chr7	884075	884475	-0.880713	1.00896e-06	GET4	hand_hip
chr7	884075	884475	-0.880713	1.00896e-06		hand_hip
chr19	8139594	8139994	-0.880915	1.0095e-06	FBN3	hand_hip
chr9	29830793	29831193	-1.60024	1.02526e-06		hand_hip
chr2	149330254	149330654	0.481946	1.02841e-06	LYPD6	hand_hip
chr3	29644254	29644654	-0.748539	1.02944e-06		hand_hip
chr3	29644254	29644654	-0.748539	1.02944e-06	ZCWPW2	hand_hip
chr3	29644254	29644654	-0.748539	1.02944e-06	RBMS3	hand_hip
chr1	2441725	2442125	-0.952821	1.03552e-06	PLCH2	hand_hip
chr16	547038	547438	-0.966294	1.05078e-06	CAPN15	hand_hip
chr16	547038	547438	-0.966294	1.05078e-06		hand_hip
chr7	98163883	98164283	0.861369	1.05444e-06	LMTK2	hand_hip
chr9	67098685	67099085	-1.32012	1.05799e-06	CNTNAP3P2	hand_hip
chr9	42121014	42121414	-1.45051	1.0594e-06	CNTNAP3B	hand_hip
chr15	75653477	75653877	-0.962799	1.06132e-06		hand_hip
chr15	75653477	75653877	-0.962799	1.06132e-06	SNX33	hand_hip
chr13	35478349	35478749	1.25063	1.06393e-06	MAB21L1	hand_hip
chr13	35478349	35478749	1.25063	1.06393e-06	NBEA	hand_hip
chr2	176653847	176654247	0.447438	1.06992e-06	LINC01117	hand_hip
chr4	113502486	113502886	0.830246	1.08225e-06	CAMK2D	hand_hip
chr20	63266169	63266569	-0.878409	1.08672e-06	NKAIN4	hand_hip
chr6	137764500	137764900	0.563574	1.09826e-06	LINC02539	hand_hip
chr21	29208602	29209002	0.380428	1.10315e-06	LINC00189	hand_hip
chr21	29208602	29209002	0.380428	1.10315e-06	BACH1	hand_hip
chr13	93249509	93249909	0.400232	1.1093e-06	GPC6	hand_hip
chr1	10714311	10714711	-1.17454	1.11421e-06	CASZ1	hand_hip
chr10	51699698	51700098	0.345282	1.1162e-06	CSTF2T	hand_hip
chr10	51699698	51700098	0.345282	1.1162e-06	PRKG1	hand_hip
chr11	29894826	29895226	-1.59553	1.12146e-06	LINC02755	hand_hip
chr17	16178844	16179244	-0.699144	1.12555e-06	NCOR1	hand_hip
chr6	138577422	138577822	-0.942517	1.12803e-06	NHSL1	hand_hip
chr1	48960299	48960699	-1.28534	1.1319e-06	AGBL4	hand_hip
chr1	51792864	51793264	-0.743549	1.13407e-06	LOC105378721	hand_hip
chr1	51792864	51793264	-0.743549	1.13407e-06	NRDC	hand_hip
chr10	77049264	77049664	-1.33169	1.14182e-06	KCNMA1	hand_hip
chr20	36498619	36499019	-1.26787	1.14253e-06	DLGAP4	hand_hip
chr3	22372462	22372862	0.516515	1.14439e-06	ZNF385D	hand_hip
chr7	15398226	15398626	1.31449	1.15347e-06	AGMO	hand_hip
chr6	28863548	28863948	0.309122	1.16059e-06	LINC01623	hand_hip
chr6	28863548	28863948	0.309122	1.16059e-06		hand_hip
chr2	227388695	227389095	0.654243	1.16395e-06		hand_hip
chr3	138434381	138434781	0.358542	1.16474e-06	ESYT3	hand_hip
chr7	3942763	3943163	1.33992	1.17561e-06	SDK1	hand_hip
chr3	14178464	14178864	0.361756	1.17864e-06	LSM3	hand_hip
chr3	14178464	14178864	0.361756	1.17864e-06	XPC	hand_hip
chr10	18140207	18140607	0.415997	1.18756e-06	CACNB2	hand_hip
chr17	13958574	13958974	1.36073	1.24579e-06	COX10-DT	hand_hip
chr17	13958574	13958974	1.36073	1.24579e-06	LOC107985014	hand_hip
chr17	13958574	13958974	1.36073	1.24579e-06	LOC100506974	hand_hip
chr17	13958574	13958974	1.36073	1.24579e-06		hand_hip
chr17	21397475	21397875	-1.15512	1.25018e-06	KCNJ12	hand_hip
chr15	58498819	58499219	-1.15503	1.27366e-06		hand_hip
chr15	58498819	58499219	-1.15503	1.27366e-06	LIPC-AS1	hand_hip
chr15	58498819	58499219	-1.15503	1.27366e-06	LIPC	hand_hip
chr5	33715676	33716076	-1.2667	1.29182e-06	ADAMTS12	hand_hip
chr7	47654135	47654535	0.549106	1.29328e-06	LINC02902	hand_hip
chr11	62480745	62481145	-1.13603	1.29652e-06	AHNAK	hand_hip
chr2	196242345	196242745	0.484384	1.30428e-06	HECW2	hand_hip
chr16	19701135	19701535	-0.767297	1.30543e-06		hand_hip
chr16	19701135	19701535	-0.767297	1.30543e-06	VPS35L	hand_hip
chr22	21984841	21985241	-0.918515	1.32103e-06	TOP3B	hand_hip
chr12	47397638	47398038	-0.491055	1.3303e-06	LINC02156	hand_hip
chr15	36958605	36959005	-0.954495	1.34286e-06	MEIS2	hand_hip
chr12	126337566	126337966	-1.53369	1.34718e-06	LINC02350	hand_hip
chr12	126337566	126337966	-1.53369	1.34718e-06	LOC101927531	hand_hip
chr12	126337566	126337966	-1.53369	1.34718e-06	LOC105379613	hand_hip
chr11	47234216	47234616	-0.557611	1.34859e-06	DDB2	hand_hip
chr14	58199754	58200154	0.340248	1.35606e-06	ACTR10	hand_hip
chr14	58199754	58200154	0.340248	1.35606e-06	ARMH4	hand_hip
chr4	2689966	2690366	-1.12431	1.37597e-06	FAM193A	hand_hip
chr6	105136694	105137094	0.34457	1.39049e-06	BVES-AS1	hand_hip
chr6	105136694	105137094	0.34457	1.39049e-06	BVES	hand_hip
chr8	22737486	22737886	1.08173	1.39994e-06	LOC107986925	hand_hip
chr8	22737486	22737886	1.08173	1.39994e-06	PEBP4	hand_hip
chr17	40239434	40239834	-1.189	1.40666e-06	WIPF2	hand_hip
chr5	28548833	28549233	-1.44832	1.40834e-06	LOC105374701	hand_hip
chr6	70413124	70413524	0.350522	1.42261e-06	FAM135A	hand_hip
chr6	70413124	70413524	0.350522	1.42261e-06	FAM135A-AS1	hand_hip
chr3	9803210	9803610	-1.18498	1.42386e-06	TTLL3	hand_hip
chr3	9803210	9803610	-1.18498	1.42386e-06	ARPC4	hand_hip
chr3	9803210	9803610	-1.18498	1.42386e-06	ARPC4-TTLL3	hand_hip
chr8	71111868	71112268	-1.41715	1.43662e-06	LOC105375894	hand_hip
chr14	77186993	77187393	-1.08484	1.43717e-06	TMEM63C	hand_hip
chr8	1868160	1868560	1.46932	1.44654e-06	ARHGEF10	hand_hip
chr6	170295663	170296063	0.534537	1.45349e-06	DLL1	hand_hip
chr6	170295663	170296063	0.534537	1.45349e-06	FAM120B	hand_hip
chr4	182280424	182280824	-1.07664	1.46448e-06	TENM3	hand_hip
chr4	108650254	108650654	0.399329	1.46581e-06	OSTC	hand_hip
chr4	108650254	108650654	0.399329	1.46581e-06		hand_hip
chr9	32926917	32927317	1.19047	1.46723e-06	APTX	hand_hip
chr19	2507125	2507525	-0.908196	1.47964e-06		hand_hip
chr1	156959410	156959810	-1.25833	1.48058e-06	ARHGEF11	hand_hip
chr8	8701682	8702082	0.489277	1.48257e-06	CLDN23	hand_hip
chr9	4099847	4100247	0.716793	1.48328e-06	GLIS3	hand_hip
chr3	186815495	186815895	0.61638	1.48519e-06		hand_hip
chr3	186815495	186815895	0.61638	1.48519e-06	LINC02043	hand_hip
chr4	84920580	84920980	0.468437	1.49697e-06	WDFY3	hand_hip
chr5	17833404	17833804	-1.07387	1.50073e-06	LINC02223	hand_hip
chr1	25727072	25727472	-1.11841	1.50445e-06	MAN1C1	hand_hip
chr21	20662525	20662925	-1.44664	1.50986e-06		hand_hip
chr1	167467288	167467688	-1.33152	1.51313e-06	CD247	hand_hip
chr5	19676889	19677289	-1.51331	1.51572e-06	CDH18	hand_hip
chr2	217360822	217361222	-0.735671	1.52806e-06	DIRC3	hand_hip
chr12	76113783	76114183	-1.43472	1.53922e-06		hand_hip
chr7	143048848	143049248	-1.14909	1.54729e-06	OR6V1	hand_hip
chr7	143048848	143049248	-1.14909	1.54729e-06		hand_hip
chr2	42493930	42494330	0.390498	1.55244e-06	MTA3	hand_hip
chr2	42493930	42494330	0.390498	1.55244e-06	KCNG3	hand_hip
chr1	44637178	44637578	-1.05075	1.55684e-06	RNF220	hand_hip
chr1	44637178	44637578	-1.05075	1.55684e-06	LOC107984950	hand_hip
chr4	111961806	111962206	-1.62067	1.55954e-06		hand_hip
chr9	99184531	99184931	0.397419	1.56604e-06	LOC105376174	hand_hip
chr8	122885066	122885466	-1.14307	1.56618e-06	ZHX2	hand_hip
chr17	2381037	2381437	-0.834166	1.57448e-06		hand_hip
chr17	2381037	2381437	-0.834166	1.57448e-06	SGSM2	hand_hip
chr4	150379470	150379870	0.43766	1.57899e-06	LRBA	hand_hip
chr4	133163021	133163421	2.22752	1.5807e-06	PCDH10	hand_hip
chr3	153372297	153372697	0.786517	1.59704e-06	LOC105374166	hand_hip
chr15	71921137	71921537	-0.914518	1.60344e-06	MYO9A	hand_hip
chr7	101128072	101128472	-0.758674	1.60861e-06	SERPINE1	hand_hip
chr7	138161518	138161918	-0.612064	1.60936e-06	LOC107986749	hand_hip
chr21	35106619	35107019	-1.47796	1.61217e-06	LOC101928269	hand_hip
chr17	8470285	8470685	-0.867832	1.61607e-06	NDEL1	hand_hip
chr4	7823285	7823685	-0.746704	1.61777e-06	AFAP1	hand_hip
chr4	88456665	88457065	0.363013	1.62785e-06	HERC5	hand_hip
chr1	218439527	218439927	-0.699859	1.63775e-06	TGFB2-OT1	hand_hip
chr1	218439527	218439927	-0.699859	1.63775e-06	TGFB2	hand_hip
chr14	53534838	53535238	1.21181	1.65469e-06	LOC105370504	hand_hip
chr14	53534838	53535238	1.21181	1.65469e-06	LOC112268134	hand_hip
chr12	2932867	2933267	-0.927765	1.65623e-06	TULP3	hand_hip
chr21	39720372	39720772	-0.553387	1.65913e-06	IGSF5	hand_hip
chr1	2494288	2494688	0.605382	1.66547e-06		hand_hip
chr1	2494288	2494688	0.605382	1.66547e-06	PLCH2	hand_hip
chr2	195531817	195532217	0.703078	1.69119e-06		hand_hip
chr2	30359889	30360289	-0.671041	1.70637e-06	LINC01936	hand_hip
chr9	95429123	95429523	1.11069	1.70776e-06	FANCC	hand_hip
chr9	95429123	95429523	1.11069	1.70776e-06	LOC105376156	hand_hip
chr10	102310733	102311133	-0.69374	1.71441e-06	GBF1	hand_hip
chr15	37106649	37107049	-1.10051	1.71791e-06		hand_hip
chr17	48571334	48571734	-1.58769	1.718e-06	HOXB-AS3	hand_hip
chr17	48571334	48571734	-1.58769	1.718e-06	HOXB3	hand_hip
chr12	53757114	53757514	-0.619581	1.72282e-06	CISTR	hand_hip
chr12	53757114	53757514	-0.619581	1.72282e-06	LOC107984525	hand_hip
chr12	53757114	53757514	-0.619581	1.72282e-06	LOC105378250	hand_hip
chr10	113128904	113129304	-0.94823	1.7322e-06	TCF7L2	hand_hip
chr2	176136111	176136511	0.461103	1.74152e-06	LOC401021	hand_hip
chr2	176136111	176136511	0.461103	1.74152e-06	HOXD3	hand_hip
chr2	176136111	176136511	0.461103	1.74152e-06	HOXD-AS2	hand_hip
chr1	85048137	85048537	0.564037	1.76677e-06	MCOLN3	hand_hip
chr1	85048137	85048537	0.564037	1.76677e-06	DNAI3	hand_hip
chr3	39644132	39644532	0.877545	1.7722e-06		hand_hip
chr17	14019583	14019983	0.842427	1.8075e-06		hand_hip
chr17	14019583	14019983	0.842427	1.8075e-06	COX10-DT	hand_hip
chr17	14019583	14019983	0.842427	1.8075e-06	LOC107985014	hand_hip
chr17	14019583	14019983	0.842427	1.8075e-06	LOC100506974	hand_hip
chr14	104576624	104577024	-0.970057	1.81268e-06	C14orf180	hand_hip
chr14	104576624	104577024	-0.970057	1.81268e-06	TMEM179	hand_hip
chr11	1442151	1442551	-0.665126	1.814e-06	BRSK2	hand_hip
chr4	118743887	118744287	-0.468204	1.81636e-06	SEC24D	hand_hip
chr6	4371408	4371808	-0.655581	1.82694e-06	LOC105374894	hand_hip
chr2	228600274	228600674	0.38301	1.82791e-06	LINC01807	hand_hip
chr16	1749689	1750089	-0.759208	1.83417e-06	MAPK8IP3	hand_hip
chr8	82287069	82287469	-1.01284	1.85946e-06	LOC105375931	hand_hip
chr4	112309366	112309766	-0.801181	1.86119e-06	ALPK1	hand_hip
chr14	99530002	99530402	0.732093	1.87281e-06	CCNK	hand_hip
chr14	99530002	99530402	0.732093	1.87281e-06	CCDC85C	hand_hip
chr11	65376952	65377352	-0.90001	1.87286e-06	SLC25A45	hand_hip
chr2	145221486	145221886	1.38377	1.89066e-06	LOC100505498	hand_hip
chr1	144947329	144947729	-0.9291	1.8958e-06	SRGAP2B	hand_hip
chr3	177827526	177827926	0.531702	1.89925e-06	LINC02015	hand_hip
chr6	113873202	113873602	1.25489	1.90654e-06	MROCKI	hand_hip
chr2	68157691	68158091	0.351309	1.91703e-06	PNO1	hand_hip
chr2	68157691	68158091	0.351309	1.91703e-06	DNAAF10	hand_hip
chr1	219422860	219423260	0.380721	1.91941e-06	LOC107984018	hand_hip
chr14	67221682	67222082	-1.10628	1.92937e-06	FAM71D	hand_hip
chr8	32166263	32166663	-0.895079	1.94052e-06		hand_hip
chr8	32166263	32166663	-0.895079	1.94052e-06	NRG1	hand_hip
chr8	82574970	82575370	-2.07555	1.95499e-06	LOC105375931	hand_hip
chr8	82574970	82575370	-2.07555	1.95499e-06		hand_hip
chr4	141220698	141221098	0.371498	1.95869e-06	ZNF330	hand_hip
chr1	177969992	177970392	-1.3925	1.98628e-06	SEC16B	hand_hip
chr1	177969992	177970392	-1.3925	1.98628e-06	CRYZL2P-SEC16B	hand_hip
chr2	168584100	168584500	0.416517	1.99132e-06	CERS6	hand_hip
chr1	117171858	117172258	-0.706872	1.9987e-06	VTCN1	hand_hip
chr5	122312006	122312406	0.407858	2.00474e-06	SNCAIP	hand_hip
chr5	122312006	122312406	0.407858	2.00474e-06		hand_hip
chr18	44803044	44803444	-0.815174	2.00707e-06	SETBP1	hand_hip
chr12	54147123	54147523	-0.951122	2.02005e-06		hand_hip
chr12	54147123	54147523	-0.951122	2.02005e-06	SMUG1-AS1	hand_hip
chr12	54147123	54147523	-0.951122	2.02005e-06	SMUG1	hand_hip
chr22	19053139	19053539	-1.5886	2.02028e-06		hand_hip
chr22	19053139	19053539	-1.5886	2.02028e-06	DGCR11	hand_hip
chr22	19053139	19053539	-1.5886	2.02028e-06	DGCR2	hand_hip
chr7	151660172	151660572	0.489412	2.02791e-06	PRKAG2	hand_hip
chr10	7767233	7767633	0.561644	2.03757e-06	KIN	hand_hip
chr13	101718582	101718982	-1.07897	2.03797e-06	ITGBL1	hand_hip
chr13	101718582	101718982	-1.07897	2.03797e-06	FGF14	hand_hip
chr13	101718582	101718982	-1.07897	2.03797e-06		hand_hip
chr17	80724822	80725222	-0.800165	2.04717e-06	RPTOR	hand_hip
chr12	114367686	114368086	1.30471	2.04738e-06	TBX5	hand_hip
chr4	55125386	55125786	0.675514	2.04873e-06	KDR	hand_hip
chr3	13354162	13354562	-0.62841	2.04975e-06	NUP210	hand_hip
chr1	24601160	24601560	-1.3466	2.05377e-06	NCMAP	hand_hip
chr3	30855370	30855770	0.772989	2.05714e-06	GADL1	hand_hip
chr5	3590960	3591360	1.22447	2.0688e-06	IRX1	hand_hip
chr7	142013123	142013523	-1.0618	2.07146e-06	MGAM	hand_hip
chr17	77613195	77613595	-1.26766	2.07196e-06	LOC107985079	hand_hip
chr17	77613195	77613595	-1.26766	2.07196e-06		hand_hip
chr1	236753515	236753915	-1.06362	2.07811e-06	ACTN2	hand_hip
chr17	64484192	64484592	-0.940649	2.09384e-06	POLG2	hand_hip
chr2	80126790	80127190	-1.29114	2.11765e-06	CTNNA2	hand_hip
chr2	227378411	227378811	0.93594	2.11786e-06	TM4SF20	hand_hip
chr18	6414397	6414797	0.674539	2.11806e-06	L3MBTL4	hand_hip
chr10	89519368	89519768	0.795948	2.129e-06	SLC16A12	hand_hip
chr13	92838811	92839211	0.43712	2.13312e-06	GPC5	hand_hip
chr10	117545231	117545631	0.53613	2.14581e-06	EMX2OS	hand_hip
chr10	117545231	117545631	0.53613	2.14581e-06	EMX2	hand_hip
chr6	117265400	117265800	0.462222	2.1576e-06	VGLL2	hand_hip
chr6	117265400	117265800	0.462222	2.1576e-06	LOC105377964	hand_hip
chr21	46110346	46110746	-0.767555	2.16303e-06	COL6A2	hand_hip
chr2	80700955	80701355	-1.56144	2.17918e-06		hand_hip
chr19	1396412	1396812	-0.725499	2.18147e-06		hand_hip
chr2	212912529	212912929	0.489336	2.20737e-06		hand_hip
chr5	142974471	142974871	-1.30075	2.20892e-06	ARHGAP26	hand_hip
chr3	4597246	4597646	0.957874	2.22039e-06	ITPR1	hand_hip
chr3	124858952	124859352	-0.384311	2.22393e-06	ITGB5	hand_hip
chr7	142064925	142065325	-1.11475	2.24206e-06	MGAM	hand_hip
chr18	63775158	63775558	-0.861449	2.24603e-06	SERPINB7	hand_hip
chr14	38788034	38788434	-1.41525	2.25413e-06	LINC00639	hand_hip
chr12	125289946	125290346	-1.51383	2.25708e-06	TMEM132B	hand_hip
chr7	924672	925072	-0.66777	2.29875e-06	ADAP1	hand_hip
chr6	148800423	148800823	1.07968	2.29998e-06	UST	hand_hip
chr6	68238079	68238479	-1.62802	2.30559e-06		hand_hip
chr6	68238079	68238479	-1.62802	2.30559e-06	LINC02549	hand_hip
chr10	47384198	47384598	0.3305	2.3144e-06	ZNF488	hand_hip
chr1	90400100	90400500	1.02334	2.3179e-06		hand_hip
chr1	90400100	90400500	1.02334	2.3179e-06	LOC105378850	hand_hip
chr7	106620673	106621073	0.805214	2.32648e-06	LOC105375440	hand_hip
chr7	106620673	106621073	0.805214	2.32648e-06	CTB-30L5.1	hand_hip
chr10	77383781	77384181	-0.980673	2.34426e-06	KCNMA1	hand_hip
chr2	69164320	69164720	-0.79754	2.36601e-06	ANTXR1	hand_hip
chr12	57176822	57177222	-0.539379	2.36871e-06	LRP1	hand_hip
chr6	41505024	41505424	0.440512	2.37439e-06	LINC01276	hand_hip
chr6	41505024	41505424	0.440512	2.37439e-06	FOXP4-AS1	hand_hip
chr20	16864007	16864407	-1.38292	2.37451e-06		hand_hip
chr16	85347169	85347569	-0.967872	2.38588e-06	GSE1	hand_hip
chr16	85347169	85347569	-0.967872	2.38588e-06		hand_hip
chr3	134840348	134840748	1.02223	2.38768e-06	EPHB1	hand_hip
chr3	25427995	25428395	0.429015	2.38796e-06	RARB	hand_hip
chr2	143717557	143717957	-1.01668	2.39657e-06	ARHGAP15	hand_hip
chr2	143717557	143717957	-1.01668	2.39657e-06	ARHGAP15-AS1	hand_hip
chr9	971995	972395	0.721237	2.40562e-06	DMRT3	hand_hip
chr16	5065542	5065942	-1.01048	2.4068e-06	C16orf89	hand_hip
chr16	5065542	5065942	-1.01048	2.4068e-06	ALG1	hand_hip
chr3	148697787	148698187	0.552747	2.41043e-06	AGTR1	hand_hip
chr3	148697787	148698187	0.552747	2.41043e-06		hand_hip
chr3	55571895	55572295	-0.997499	2.422e-06	ERC2	hand_hip
chr19	5081727	5082127	-1.06442	2.4346e-06	KDM4B	hand_hip
chr3	165466829	165467229	-1.61899	2.44849e-06	LINC01322	hand_hip
chr3	165466829	165467229	-1.61899	2.44849e-06		hand_hip
chr8	24726869	24727269	-0.740438	2.45094e-06	LOC101929294	hand_hip
chr16	88831833	88832233	-0.668547	2.45102e-06	GALNS	hand_hip
chr2	237559279	237559679	-1.03828	2.46027e-06		hand_hip
chr2	228613180	228613580	0.376053	2.46795e-06	LINC01807	hand_hip
chr14	99737461	99737861	-0.904792	2.4709e-06	EML1	hand_hip
chr4	118981815	118982215	0.367612	2.52239e-06	SYNPO2	hand_hip
chr1	54289767	54290167	-0.664555	2.52791e-06	SSBP3	hand_hip
chr1	168136835	168137235	0.400956	2.54265e-06	GPR161	hand_hip
chr4	98557485	98557885	0.771041	2.54302e-06	TSPAN5	hand_hip
chr12	29245234	29245634	0.75663	2.54567e-06	FAR2	hand_hip
chr2	235838575	235838975	-1.21968	2.55251e-06	AGAP1	hand_hip
chr10	22246734	22247134	0.381916	2.59071e-06	LOC100130992	hand_hip
chr17	46812190	46812590	-0.812966	2.59735e-06	WNT3	hand_hip
chr17	46812190	46812590	-0.812966	2.59735e-06	LOC101929777	hand_hip
chr17	31211597	31211997	-1.12896	2.62249e-06	NF1	hand_hip
chr9	77735470	77735870	-1.53058	2.64356e-06	GNAQ	hand_hip
chr1	209653046	209653446	0.68386	2.65118e-06	LAMB3	hand_hip
chr18	5895269	5895669	0.836606	2.6608e-06		hand_hip
chr18	5895269	5895669	0.836606	2.6608e-06	TMEM200C	hand_hip
chr7	116953326	116953726	0.363645	2.6627e-06	ST7	hand_hip
chr7	116953326	116953726	0.363645	2.6627e-06	ST7-OT4	hand_hip
chr7	116953326	116953726	0.363645	2.6627e-06		hand_hip
chr7	116953326	116953726	0.363645	2.6627e-06	ST7-AS1	hand_hip
chr16	85263118	85263518	-0.983102	2.67338e-06	GSE1	hand_hip
chr16	85263118	85263518	-0.983102	2.67338e-06	LOC107984830	hand_hip
chr1	203829257	203829657	0.72068	2.68581e-06	ZC3H11A	hand_hip
chr1	240237285	240237685	-0.851062	2.68987e-06	FMN2	hand_hip
chr6	105526189	105526589	0.639235	2.7267e-06		hand_hip
chr5	169648680	169649080	-1.1407	2.72802e-06	DOCK2	hand_hip
chr16	48272871	48273271	-1.35945	2.74496e-06	LONP2	hand_hip
chr16	81937660	81938060	-1.19419	2.7757e-06	PLCG2	hand_hip
chr17	27609591	27609991	-0.722912	2.79551e-06	KSR1	hand_hip
chr1	181743844	181744244	1.01136	2.79712e-06	CACNA1E	hand_hip
chr13	67619694	67620094	-1.59764	2.81922e-06	LOC105370248	hand_hip
chr10	7818259	7818659	0.363482	2.82312e-06	TAF3	hand_hip
chr13	63938837	63939237	-1.38702	2.83039e-06	LINC00355	hand_hip
chr5	115402886	115403286	0.623321	2.84343e-06		hand_hip
chr4	52912628	52913028	-0.890176	2.853e-06	SCFD2	hand_hip
chr13	50917562	50917962	-0.85959	2.85687e-06	RNASEH2B	hand_hip
chr1	83845513	83845913	0.765039	2.87545e-06	LINC01725	hand_hip
chr1	83845513	83845913	0.765039	2.87545e-06	LOC101927560	hand_hip
chr18	59760680	59761080	0.990362	2.8808e-06		hand_hip
chr18	21735563	21735963	-1.07941	2.89109e-06	MIB1	hand_hip
chr1	16007070	16007470	-0.626866	2.90257e-06		hand_hip
chr1	16007070	16007470	-0.626866	2.90257e-06	SRARP	hand_hip
chr8	81721101	81721501	0.322587	2.91818e-06	ZFAND1	hand_hip
chr13	80037472	80037872	0.281436	2.92473e-06		hand_hip
chr8	10729976	10730376	0.533236	2.93369e-06	SOX7	hand_hip
chr8	10729976	10730376	0.533236	2.93369e-06	LOC102723313	hand_hip
chr7	14604610	14605010	-0.984508	2.94577e-06	DGKB	hand_hip
chr2	74427544	74427944	-0.763278	2.96694e-06	RTKN	hand_hip
chr9	126625994	126626394	1.49774	2.97754e-06	LMX1B	hand_hip
chr1	175023303	175023703	0.324231	2.99506e-06	MRPS14	hand_hip
chr1	175023303	175023703	0.324231	2.99506e-06		hand_hip
chr3	4584325	4584725	0.851215	2.99856e-06	ITPR1	hand_hip
chr18	58975384	58975784	0.88689	3.00197e-06	ZNF532	hand_hip
chr13	98233787	98234187	1.08871	3.00459e-06		hand_hip
chr13	98233787	98234187	1.08871	3.00459e-06	FARP1	hand_hip
chr20	53074966	53075366	-1.262	3.02097e-06	TSHZ2	hand_hip
chr19	31110346	31110746	-0.604411	3.03023e-06	LOC105372358	hand_hip
chr22	21947499	21947899	-0.517057	3.03748e-06	PPM1F-AS1	hand_hip
chr22	21947499	21947899	-0.517057	3.03748e-06	PPM1F	hand_hip
chr5	35146181	35146581	-1.1287	3.04625e-06	PRLR	hand_hip
chr6	1804287	1804687	-1.63425	3.08326e-06	GMDS	hand_hip
chr17	80783502	80783902	-1.1199	3.10783e-06	RPTOR	hand_hip
chr6	70151615	70152015	-1.01009	3.11126e-06	COL19A1	hand_hip
chr3	126677322	126677722	-0.572516	3.11376e-06		hand_hip
chr21	37645961	37646361	1.19136	3.11643e-06		hand_hip
chr21	37645961	37646361	1.19136	3.11643e-06	KCNJ6	hand_hip
chr1	24112480	24112880	-0.416707	3.11718e-06	MYOM3	hand_hip
chr1	90725582	90725982	0.600885	3.12299e-06		hand_hip
chr11	68820563	68820963	-1.29174	3.18092e-06	CPT1A	hand_hip
chr4	182286034	182286434	-1.20585	3.19273e-06	TENM3	hand_hip
chr5	168314874	168315274	0.406419	3.2089e-06	WWC1	hand_hip
chr1	118136458	118136858	0.319448	3.212e-06	SPAG17	hand_hip
chr7	138876606	138877006	-0.842779	3.21942e-06		hand_hip
chr7	138876606	138877006	-0.842779	3.21942e-06	KIAA1549	hand_hip
chr10	87843071	87843471	-1.09993	3.22133e-06		hand_hip
chr10	87843071	87843471	-1.09993	3.22133e-06	ATAD1	hand_hip
chr10	87843071	87843471	-1.09993	3.22133e-06	CFL1P1	hand_hip
chr11	72732331	72732731	-1.17576	3.2344e-06	ARAP1	hand_hip
chr6	146788103	146788503	-1.0433	3.23709e-06	ADGB	hand_hip
chr2	177692763	177693163	0.735974	3.24666e-06	PDE11A-AS1	hand_hip
chr2	177692763	177693163	0.735974	3.24666e-06	PDE11A	hand_hip
chr14	77903207	77903607	-1.19424	3.24678e-06	ADCK1	hand_hip
chr21	20735955	20736355	-1.77098	3.25351e-06	LINC00320	hand_hip
chr12	54005960	54006360	-0.456304	3.25399e-06	HOXC8	hand_hip
chr12	54005960	54006360	-0.456304	3.25399e-06	HOXC5	hand_hip
chr12	54005960	54006360	-0.456304	3.25399e-06	HOXC6	hand_hip
chr21	37655567	37655967	-1.01086	3.25976e-06		hand_hip
chr21	37655567	37655967	-1.01086	3.25976e-06	KCNJ6	hand_hip
chr4	133156028	133156428	1.50158	3.27041e-06	PCDH10	hand_hip
chr11	113163371	113163771	-0.972491	3.29496e-06	NCAM1	hand_hip
chr11	120940997	120941397	-1.26024	3.36027e-06		hand_hip
chr11	120940997	120941397	-1.26024	3.36027e-06	GRIK4	hand_hip
chr19	44654387	44654787	-0.729122	3.36738e-06	MIR4531	hand_hip
chr19	44654387	44654787	-0.729122	3.36738e-06	PVR	hand_hip
chr19	44654387	44654787	-0.729122	3.36738e-06	CEACAM16-AS1	hand_hip
chr9	135463060	135463460	-0.799605	3.38586e-06	PPP1R26-AS1	hand_hip
chr10	17643743	17644143	0.313945	3.39292e-06	STAM	hand_hip
chr10	17643743	17644143	0.313945	3.39292e-06	STAM-DT	hand_hip
chr4	1231740	1232140	-0.818147	3.40202e-06	CTBP1	hand_hip
chr10	99233989	99234389	0.528419	3.40632e-06	HPSE2	hand_hip
chr17	43019290	43019690	-0.689954	3.41378e-06	VAT1	hand_hip
chr9	85415053	85415453	0.851206	3.41522e-06	LOC105376121	hand_hip
chr22	29192515	29192915	-1.23439	3.42571e-06		hand_hip
chr8	125289010	125289410	1.01785	3.42612e-06	NSMCE2	hand_hip
chr14	65258326	65258726	0.447231	3.44592e-06		hand_hip
chr9	97525504	97525904	-1.09862	3.4466e-06	TMOD1	hand_hip
chr5	61328201	61328601	0.364512	3.45515e-06	ZSWIM6	hand_hip
chr1	231528426	231528826	0.337431	3.45997e-06	TSNAX-DISC1	hand_hip
chr1	231528426	231528826	0.337431	3.45997e-06	TSNAX	hand_hip
chr1	231528426	231528826	0.337431	3.45997e-06	EGLN1	hand_hip
chr1	231528426	231528826	0.337431	3.45997e-06		hand_hip
chr8	32846607	32847007	-1.19905	3.46796e-06	NRG1	hand_hip
chr17	82589208	82589608	-0.585446	3.47409e-06	LOC105371942	hand_hip
chr17	82589208	82589608	-0.585446	3.47409e-06	FOXK2	hand_hip
chr10	70847619	70848019	-0.707167	3.4785e-06	SGPL1	hand_hip
chr1	7051110	7051510	-1.21506	3.51432e-06	CAMTA1	hand_hip
chr12	124543206	124543606	-0.651027	3.52935e-06	NCOR2	hand_hip
chr11	120013234	120013634	-0.60027	3.54316e-06		hand_hip
chr5	168366138	168366538	0.616189	3.56518e-06	WWC1	hand_hip
chr15	66774305	66774705	-0.465922	3.56818e-06	SMAD6	hand_hip
chr19	49802299	49802699	-0.649709	3.57525e-06	AP2A1	hand_hip
chr19	49802299	49802699	-0.649709	3.57525e-06		hand_hip
chr5	171924540	171924940	1.23497	3.58268e-06	FBXW11	hand_hip
chr4	26953369	26953769	0.881997	3.6015e-06	STIM2	hand_hip
chr11	22460909	22461309	-1.0595	3.60349e-06	LINC01495	hand_hip
chr1	71047588	71047988	0.480329	3.62552e-06	ZRANB2-AS1	hand_hip
chr1	71047588	71047988	0.480329	3.62552e-06	PTGER3	hand_hip
chr4	185800212	185800612	-1.11547	3.63882e-06	SORBS2	hand_hip
chr4	108168112	108168512	0.541748	3.65162e-06	LEF1	hand_hip
chr4	108168112	108168512	0.541748	3.65162e-06	LEF1-AS1	hand_hip
chr6	47672910	47673310	-0.896956	3.65231e-06	ADGRF2	hand_hip
chr11	48524629	48525029	-1.32941	3.69362e-06		hand_hip
chr5	148205086	148205486	0.842872	3.70906e-06	SPINK6	hand_hip
chr5	148205086	148205486	0.842872	3.70906e-06	FBXO38-DT	hand_hip
chr11	111833596	111833996	-1.07074	3.71798e-06		hand_hip
chr11	111833596	111833996	-1.07074	3.71798e-06	ALG9	hand_hip
chr9	124008390	124008790	0.676105	3.72437e-06		hand_hip
chr9	124008390	124008790	0.676105	3.72437e-06	LHX2	hand_hip
chr9	124008390	124008790	0.676105	3.72437e-06	LOC100505588	hand_hip
chr4	184851037	184851437	0.932556	3.738e-06	MIR3945HG	hand_hip
chr4	184851037	184851437	0.932556	3.738e-06	MIR3945	hand_hip
chr12	64523751	64524151	-0.740774	3.74013e-06	RASSF3	hand_hip
chr12	64523751	64524151	-0.740774	3.74013e-06	LOC105369803	hand_hip
chr15	80770323	80770723	-1.30888	3.74428e-06		hand_hip
chr12	53820498	53820898	-0.819629	3.75383e-06	LOC107984525	hand_hip
chr4	132180063	132180463	-1.38756	3.75956e-06	LOC105377428	hand_hip
chr10	104353482	104353882	0.345461	3.76078e-06	CFAP58	hand_hip
chr10	104353482	104353882	0.345461	3.76078e-06	CFAP58-DT	hand_hip
chr2	31526899	31527299	1.28049	3.76787e-06		hand_hip
chr2	31526899	31527299	1.28049	3.76787e-06	SRD5A2	hand_hip
chr19	41799519	41799919	-1.47164	3.7762e-06	CEACAM3	hand_hip
chr7	120187141	120187541	-1.06019	3.8242e-06	LOC105375477	hand_hip
chr2	167509542	167509942	-1.01183	3.88066e-06	B3GALT1	hand_hip
chr8	68970627	68971027	-0.574614	3.88072e-06	LINC01592	hand_hip
chr6	152068654	152069054	1.61161	3.93067e-06	ESR1	hand_hip
chr6	152068654	152069054	1.61161	3.93067e-06		hand_hip
chr7	26151940	26152340	0.436659	3.93925e-06	NFE2L3	hand_hip
chr14	56118203	56118603	0.439722	3.97602e-06	PELI2	hand_hip
chr14	56118203	56118603	0.439722	3.97602e-06		hand_hip
chr8	69619934	69620334	-0.736506	3.98101e-06	SULF1	hand_hip
chr6	84744262	84744662	1.17852	3.99487e-06		hand_hip
chr6	84744262	84744662	1.17852	3.99487e-06	TBX18	hand_hip
chr2	216552116	216552516	-0.595281	3.99707e-06	LOC101928180	hand_hip
chr1	210233156	210233556	0.46469	4.01951e-06	SERTAD4-AS1	hand_hip
chr1	210233156	210233556	0.46469	4.01951e-06	SERTAD4	hand_hip
chr11	43837909	43838309	-0.742923	4.03267e-06	HSD17B12	hand_hip
chr11	43837909	43838309	-0.742923	4.03267e-06	LOC107984328	hand_hip
chr11	43837909	43838309	-0.742923	4.03267e-06	LOC105376644	hand_hip
chr1	180505986	180506386	0.844765	4.04021e-06	OVAAL	hand_hip
chr1	180505986	180506386	0.844765	4.04021e-06	ACBD6	hand_hip
chr21	39726174	39726574	-1.00695	4.04645e-06	IGSF5	hand_hip
chr11	11979707	11980107	-0.533861	4.10205e-06	DKK3	hand_hip
chr9	13660931	13661331	1.15678	4.1082e-06	LOC105375977	hand_hip
chr3	1987990	1988390	-1.5223	4.12836e-06		hand_hip
chr10	110764904	110765304	-1.11613	4.13082e-06	RBM20	hand_hip
chr19	14375583	14375983	-0.717447	4.13499e-06	ADGRE5	hand_hip
chr5	167763810	167764210	0.742067	4.1355e-06	TENM2	hand_hip
chr5	93871033	93871433	1.26811	4.14262e-06	FAM172A	hand_hip
chr7	77217777	77218177	-0.939081	4.2043e-06	CCDC146	hand_hip
chr22	45448380	45448780	-1.2307	4.2154e-06		hand_hip
chr4	19748833	19749233	0.913988	4.21574e-06		hand_hip
chr4	19748833	19749233	0.913988	4.21574e-06	LOC105374511	hand_hip
chr10	819360	819760	-0.871678	4.21733e-06	LARP4B	hand_hip
chr6	142918362	142918762	-0.801573	4.22857e-06	HIVEP2	hand_hip
chr2	8415493	8415893	0.796054	4.23787e-06		hand_hip
chr6	35385631	35386031	-0.970905	4.23999e-06	PPARD	hand_hip
chr16	30777965	30778365	-0.58404	4.25073e-06		hand_hip
chr5	132823054	132823454	-0.495753	4.27024e-06	SHROOM1	hand_hip
chr15	58551892	58552292	-0.558211	4.31955e-06	LIPC	hand_hip
chr3	160109382	160109782	1.70981	4.32811e-06	IL12A-AS1	hand_hip
chr1	46697154	46697554	1.06699	4.35087e-06	EFCAB14	hand_hip
chr5	168978113	168978513	0.506577	4.35518e-06	SLIT3	hand_hip
chr7	47008452	47008852	-1.11533	4.36915e-06	LOC105375267	hand_hip
chr7	47008452	47008852	-1.11533	4.36915e-06		hand_hip
chr7	47008452	47008852	-1.11533	4.36915e-06	LOC105375268	hand_hip
chr17	81210894	81211294	-0.968852	4.37194e-06	CEP131	hand_hip
chr1	3671773	3672173	-0.723616	4.38403e-06	TP73-AS3	hand_hip
chr1	3671773	3672173	-0.723616	4.38403e-06	TP73	hand_hip
chr4	71287282	71287682	1.08309	4.43007e-06	SLC4A4	hand_hip
chr12	77388791	77389191	-1.30796	4.45763e-06	NAV3	hand_hip
chr12	77388791	77389191	-1.30796	4.45763e-06		hand_hip
chr18	35635171	35635571	-0.686385	4.47027e-06	GALNT1	hand_hip
chr14	81246540	81246940	0.70535	4.48246e-06		hand_hip
chr12	8788843	8789243	1.09977	4.48889e-06		hand_hip
chr7	743307	743707	-0.949364	4.48921e-06	DNAAF5	hand_hip
chr1	168079688	168080088	-0.476178	4.50437e-06	GPR161	hand_hip
chr11	29534843	29535243	-0.530595	4.50542e-06		hand_hip
chr11	29534843	29535243	-0.530595	4.50542e-06	LINC02755	hand_hip
chr6	7332068	7332468	-1.00946	4.53911e-06		hand_hip
chr6	7332068	7332468	-1.00946	4.53911e-06	SSR1	hand_hip
chr6	7332068	7332468	-1.00946	4.53911e-06	CAGE1	hand_hip
chr16	76670451	76670851	-0.971858	4.54153e-06	CNTNAP4	hand_hip
chr17	32943547	32943947	-0.943013	4.55159e-06	TMEM98	hand_hip
chr8	82769567	82769967	-1.33081	4.55585e-06	LOC105375931	hand_hip
chr1	80047770	80048170	-1.90012	4.56175e-06		hand_hip
chr10	74292834	74293234	-0.926175	4.56613e-06	ADK	hand_hip
chr4	168797169	168797569	0.618413	4.58008e-06	PALLD	hand_hip
chr12	59699594	59699994	0.698398	4.59527e-06	SLC16A7	hand_hip
chr1	198465494	198465894	0.497971	4.62723e-06	LOC105371677	hand_hip
chr2	57434790	57435190	-1.45629	4.6345e-06		hand_hip
chr4	83543664	83544064	-1.03707	4.63529e-06	GPAT3	hand_hip
chr10	121595199	121595599	1.11256	4.63935e-06	FGFR2	hand_hip
chr16	20952710	20953110	1.22706	4.66849e-06	DNAH3	hand_hip
chr17	72297331	72297731	0.421654	4.68019e-06	LINC00673	hand_hip
chr7	31796378	31796778	1.21771	4.70344e-06	PDE1C	hand_hip
chr19	34481346	34481746	0.296003	4.70705e-06	WTIP	hand_hip
chr13	114105510	114105910	-1.07449	4.72659e-06	RASA3	hand_hip
chr1	206350828	206351228	-0.691225	4.74892e-06	SRGAP2	hand_hip
chr8	133964347	133964747	0.674889	4.80338e-06		hand_hip
chr12	89433611	89434011	-0.958105	4.81302e-06	POC1B	hand_hip
chr2	101406843	101407243	-0.626842	4.84766e-06	RFX8	hand_hip
chr3	132509095	132509495	-1.18813	4.84957e-06	DNAJC13	hand_hip
chr8	97899721	97900121	-0.832533	4.85523e-06	MATN2	hand_hip
chr11	30984357	30984757	-0.969278	4.8587e-06	DCDC1	hand_hip
chr17	38777845	38778245	-1.0019	4.87639e-06	PIP4K2B	hand_hip
chr4	111943719	111944119	-1.17553	4.87662e-06	LOC105377369	hand_hip
chr4	111943719	111944119	-1.17553	4.87662e-06		hand_hip
chr19	42229740	42230140	-0.626318	4.89182e-06	DEDD2	hand_hip
chr19	42229740	42230140	-0.626318	4.89182e-06	GSK3A	hand_hip
chr20	4944508	4944908	-0.68322	4.90143e-06	SLC23A2	hand_hip
chr6	21593457	21593857	0.349769	4.91269e-06	SOX4	hand_hip
chr6	21593457	21593857	0.349769	4.91269e-06	LOC107986579	hand_hip
chr18	31463578	31463978	-1.19135	4.9262e-06	DSG3	hand_hip
chr2	199922837	199923237	0.870069	4.94359e-06	C2orf69	hand_hip
chr4	100590289	100590689	-1.01961	4.95348e-06	LINC01218	hand_hip
chr1	11078673	11079073	-1.02642	4.95427e-06	EXOSC10	hand_hip
chr22	49790976	49791376	-0.827701	4.97467e-06	BRD1	hand_hip
chr15	58433811	58434211	-0.97186	4.99342e-06	LIPC	hand_hip
chr15	58433811	58434211	-0.97186	4.99342e-06	ALDH1A2	hand_hip
chr15	58433811	58434211	-0.97186	4.99342e-06		hand_hip
chr12	104673590	104673990	-0.865716	4.99986e-06	CHST11	hand_hip
chr14	44564879	44565279	-1.44721	5.01337e-06	LOC105370473	hand_hip
chr19	45568792	45569192	-0.560287	5.03716e-06	OPA3	hand_hip
chr1	59565506	59565906	0.966005	5.04082e-06	FGGY	hand_hip
chr17	16453231	16453631	-0.364273	5.05595e-06	LRRC75A	hand_hip
chr17	16453231	16453631	-0.364273	5.05595e-06	SNHG29	hand_hip
chr12	111277604	111278004	-1.11368	5.08339e-06	CUX2	hand_hip
chr20	54029217	54029617	-1.1492	5.09278e-06	BCAS1	hand_hip
chr8	2118981	2119381	-1.62021	5.09939e-06	MYOM2	hand_hip
chr15	50627392	50627792	-0.809297	5.12176e-06	TRPM7	hand_hip
chr7	51040811	51041211	0.947724	5.12779e-06	COBL	hand_hip
chr8	73093051	73093451	0.498095	5.14962e-06	SBSPON	hand_hip
chr8	32739570	32739970	0.930539	5.15954e-06	NRG1	hand_hip
chr1	98210041	98210441	-1.16992	5.17096e-06	LINC01776	hand_hip
chr4	41572735	41573135	-0.962759	5.17574e-06	LIMCH1	hand_hip
chr18	31931765	31932165	1.163	5.18272e-06	TRAPPC8	hand_hip
chr8	66139018	66139418	-0.793636	5.18955e-06	TRIM55	hand_hip
chr15	89276444	89276844	1.4414	5.20011e-06	FANCI	hand_hip
chr17	48582041	48582441	-1.09171	5.24344e-06	MIR10A	hand_hip
chr17	48582041	48582441	-1.09171	5.24344e-06	HOXB3	hand_hip
chr17	48582041	48582441	-1.09171	5.24344e-06	HOXB4	hand_hip
chr17	48582041	48582441	-1.09171	5.24344e-06	HOXB-AS3	hand_hip
chr17	48582041	48582441	-1.09171	5.24344e-06	HOXB6	hand_hip
chr21	43634657	43635057	-0.974374	5.3136e-06	HSF2BP	hand_hip
chr15	37079718	37080118	-0.831239	5.31424e-06	MEIS2	hand_hip
chr2	3642127	3642527	-0.892903	5.32542e-06	COLEC11	hand_hip
chr10	78311425	78311825	-0.832393	5.32975e-06	LOC105378375	hand_hip
chr10	78311425	78311825	-0.832393	5.32975e-06		hand_hip
chr10	78311425	78311825	-0.832393	5.32975e-06	LINC00856	hand_hip
chr10	78311425	78311825	-0.832393	5.32975e-06	LINC00595	hand_hip
chr3	19146736	19147136	0.519087	5.3464e-06	KCNH8	hand_hip
chr17	81884465	81884865	-0.808724	5.36003e-06		hand_hip
chr9	123868000	123868400	0.98967	5.3666e-06	DENND1A	hand_hip
chr11	75461326	75461726	-1.06382	5.36897e-06	GDPD5	hand_hip
chr17	14029870	14030270	1.40688	5.40155e-06	COX10-DT	hand_hip
chr17	14029870	14030270	1.40688	5.40155e-06		hand_hip
chr17	14029870	14030270	1.40688	5.40155e-06	LOC107985014	hand_hip
chr17	14029870	14030270	1.40688	5.40155e-06	LOC100506974	hand_hip
chr3	33061781	33062181	-0.568358	5.40884e-06	GLB1	hand_hip
chr2	240718552	240718952	-1.15067	5.41239e-06	KIF1A	hand_hip
chr1	59978061	59978461	0.868849	5.42068e-06		hand_hip
chr12	67539864	67540264	-0.705003	5.48572e-06	LOC105369812	hand_hip
chr12	67539864	67540264	-0.705003	5.48572e-06	LINC02408	hand_hip
chr13	63848240	63848640	-1.3504	5.48945e-06	LOC102723968	hand_hip
chr4	171847726	171848126	-1.41248	5.53289e-06	GALNTL6	hand_hip
chr2	25972059	25972459	-0.698447	5.54317e-06	KIF3C	hand_hip
chr17	32503346	32503746	-0.833015	5.57534e-06	MYO1D	hand_hip
chr2	176669002	176669402	0.677504	5.59074e-06	LINC01117	hand_hip
chr3	52986040	52986440	-0.746521	5.59554e-06	SFMBT1	hand_hip
chr3	52986040	52986440	-0.746521	5.59554e-06	RFT1	hand_hip
chr6	163413856	163414256	0.401163	5.59717e-06	QKI	hand_hip
chr6	163413856	163414256	0.401163	5.59717e-06	CAHM	hand_hip
chr5	169267990	169268390	1.10915	5.60008e-06	MIR585	hand_hip
chr5	169267990	169268390	1.10915	5.60008e-06	SLIT3	hand_hip
chr11	8777924	8778324	-0.706851	5.64425e-06	DENND2B	hand_hip
chr11	8777924	8778324	-0.706851	5.64425e-06	LOC102724784	hand_hip
chr11	118900343	118900743	-0.977798	5.65301e-06	BCL9L	hand_hip
chr8	120932747	120933147	-0.592832	5.69104e-06		hand_hip
chr4	151015570	151015970	0.341473	5.74018e-06	LRBA	hand_hip
chr2	177143414	177143814	0.388818	5.7478e-06	LOC107985965	hand_hip
chr2	177143414	177143814	0.388818	5.7478e-06	LOC105373760	hand_hip
chr2	177143414	177143814	0.388818	5.7478e-06		hand_hip
chr14	61321412	61321812	0.394428	5.76159e-06	PRKCH	hand_hip
chr14	61321412	61321812	0.394428	5.76159e-06		hand_hip
chr3	178170686	178171086	0.601798	5.76854e-06		hand_hip
chr3	178170686	178171086	0.601798	5.76854e-06	LOC107986155	hand_hip
chr3	119331654	119332054	-0.626247	5.80022e-06	ARHGAP31	hand_hip
chr9	124022317	124022717	-1.21046	5.83459e-06	LHX2	hand_hip
chr7	125173525	125173925	-1.3281	5.83742e-06	POT1-AS1	hand_hip
chr7	125173525	125173925	-1.3281	5.83742e-06	LOC101928283	hand_hip
chr7	125173525	125173925	-1.3281	5.83742e-06	LOC100506664	hand_hip
chr12	124395972	124396372	-0.891013	5.84948e-06	NCOR2	hand_hip
chr3	165254814	165255214	-1.13342	5.85187e-06	LINC01322	hand_hip
chr11	22811241	22811641	-0.93158	5.86786e-06	GAS2	hand_hip
chr17	64156196	64156596	-0.84424	5.89415e-06	TEX2	hand_hip
chr4	11769417	11769817	-0.932537	5.9084e-06	LOC107986178	hand_hip
chr4	11769417	11769817	-0.932537	5.9084e-06	LOC105374483	hand_hip
chr4	11769417	11769817	-0.932537	5.9084e-06	LINC02360	hand_hip
chr4	11769417	11769817	-0.932537	5.9084e-06	LOC105374489	hand_hip
chr2	17878396	17878796	0.469584	5.91667e-06	KCNS3	hand_hip
chr7	120539340	120539740	-1.22085	5.94248e-06	KCND2	hand_hip
chr1	1758798	1759198	-1.13282	5.95453e-06	NADK	hand_hip
chr6	160348468	160348868	0.507389	5.96069e-06	SLC22A3	hand_hip
chr10	124924315	124924715	0.501215	5.96134e-06	ZRANB1	hand_hip
chr12	132286927	132287327	-0.921718	5.96608e-06	GALNT9	hand_hip
chr11	34238491	34238891	0.777497	5.96708e-06	ABTB2	hand_hip
chr11	92443303	92443703	-1.00368	5.99566e-06	FAT3	hand_hip
chr6	133964055	133964455	0.55823	6.00899e-06	TBPL1	hand_hip
chr12	111063609	111064009	0.812303	6.07864e-06	CUX2	hand_hip
chr5	20028506	20028906	-1.06782	6.11948e-06	CDH18	hand_hip
chr2	66496053	66496453	-0.387317	6.13296e-06	MEIS1	hand_hip
chr18	59359168	59359568	0.346019	6.14941e-06	LMAN1	hand_hip
chr18	59359168	59359568	0.346019	6.14941e-06		hand_hip
chr5	19988045	19988445	-0.656177	6.16732e-06	CDH18	hand_hip
chr2	79630048	79630448	-1.0112	6.17041e-06	CTNNA2	hand_hip
chr17	78915858	78916258	-0.659844	6.22035e-06	TIMP2	hand_hip
chr5	29208035	29208435	-1.82108	6.22575e-06	LINC02109	hand_hip
chr5	29208035	29208435	-1.82108	6.22575e-06		hand_hip
chr13	63045590	63045990	-1.21958	6.25317e-06		hand_hip
chr1	159879986	159880386	0.451376	6.25582e-06	CFAP45	hand_hip
chr5	14287092	14287492	-0.72519	6.27121e-06	TRIO	hand_hip
chr22	20520117	20520517	-0.74255	6.27252e-06	MED15	hand_hip
chr19	50626842	50627242	-1.01752	6.27534e-06	SYT3	hand_hip
chr19	50626842	50627242	-1.01752	6.27534e-06		hand_hip
chr1	111204019	111204419	0.438673	6.32173e-06	DENND2D	hand_hip
chr1	111204019	111204419	0.438673	6.32173e-06	CHI3L2	hand_hip
chr2	111267058	111267458	-1.02452	6.33113e-06		hand_hip
chr2	111267058	111267458	-1.02452	6.33113e-06	LOC101927283	hand_hip
chr2	111267058	111267458	-1.02452	6.33113e-06	MIR4435-2HG	hand_hip
chr2	66459288	66459688	-1.16396	6.36096e-06	MEIS1	hand_hip
chr15	62847916	62848316	-0.714737	6.36857e-06	LOC105370854	hand_hip
chr15	62847916	62848316	-0.714737	6.36857e-06		hand_hip
chr2	10408309	10408709	0.520216	6.39157e-06	HPCAL1	hand_hip
chr20	53000756	53001156	-1.27859	6.41824e-06	TSHZ2	hand_hip
chr4	24765593	24765993	-0.904141	6.44602e-06		hand_hip
chr12	5643218	5643618	-1.24332	6.46807e-06	ANO2	hand_hip
chr10	91462426	91462826	1.17514	6.47362e-06	HECTD2	hand_hip
chr1	234111475	234111875	-0.797138	6.49028e-06	SLC35F3	hand_hip
chr5	167759367	167759767	0.939263	6.49892e-06	TENM2	hand_hip
chr8	24573210	24573610	-1.13687	6.50625e-06	LOC101929294	hand_hip
chr20	35369866	35370266	-1.14556	6.51073e-06	UQCC1	hand_hip
chr2	210171259	210171659	0.352186	6.52491e-06		hand_hip
chr2	210171259	210171659	0.352186	6.52491e-06	KANSL1L	hand_hip
chr3	190386308	190386708	0.331122	6.53904e-06	CLDN16	hand_hip
chr1	217857115	217857515	-1.21445	6.5662e-06	SPATA17	hand_hip
chr9	91676039	91676439	-0.856466	6.56812e-06	ROR2	hand_hip
chr7	610757	611157	-0.882012	6.57008e-06	PRKAR1B	hand_hip
chr5	147503965	147504365	0.361271	6.57782e-06	DPYSL3	hand_hip
chr2	120825818	120826218	-0.640278	6.59026e-06	GLI2	hand_hip
chr7	124790691	124791091	-1.40231	6.59706e-06	C7orf77	hand_hip
chr8	25958528	25958928	-0.880339	6.60128e-06	EBF2	hand_hip
chr2	10196492	10196892	-1.02314	6.60439e-06	MIR4261	hand_hip
chr2	10196492	10196892	-1.02314	6.60439e-06	RRM2	hand_hip
chr3	152835137	152835537	0.439352	6.62787e-06	P2RY1	hand_hip
chr1	24011976	24012376	-0.854365	6.64012e-06		hand_hip
chr2	169733731	169734131	0.467951	6.65168e-06	KLHL23	hand_hip
chr2	169733731	169734131	0.467951	6.65168e-06	PHOSPHO2-KLHL23	hand_hip
chr7	29146900	29147300	0.884353	6.71494e-06	CPVL	hand_hip
chr7	29146900	29147300	0.884353	6.71494e-06	CHN2	hand_hip
chr13	113804007	113804407	-0.725757	6.72488e-06	TMEM255B	hand_hip
chr7	128847964	128848364	-0.896529	6.73715e-06	FLNC	hand_hip
chr10	114638978	114639378	0.338896	6.76382e-06	ABLIM1	hand_hip
chr3	42217023	42217423	-0.758621	6.78491e-06		hand_hip
chr3	42217023	42217423	-0.758621	6.78491e-06	TRAK1	hand_hip
chr11	6586561	6586961	-1.03473	6.7882e-06	DNHD1	hand_hip
chr2	190703147	190703547	1.23103	6.80788e-06		hand_hip
chr21	33751079	33751479	-0.629243	6.85479e-06	ITSN1	hand_hip
chr21	33751079	33751479	-0.629243	6.85479e-06	ATP5PO	hand_hip
chr12	57142004	57142404	-0.757415	6.89431e-06	LRP1	hand_hip
chr10	104441557	104441957	0.368838	6.91404e-06	CFAP58	hand_hip
chr11	4926615	4927015	-1.07092	6.91869e-06	OR51G1	hand_hip
chr11	4926615	4927015	-1.07092	6.91869e-06	MMP26	hand_hip
chr17	856159	856559	-0.816805	6.92476e-06	NXN	hand_hip
chr21	18350244	18350644	-1.18853	6.93261e-06	TMPRSS15	hand_hip
chr2	135985405	135985805	0.366069	6.9893e-06	DARS1-AS1	hand_hip
chr2	135985405	135985805	0.366069	6.9893e-06	DARS1	hand_hip
chr19	23071099	23071499	-0.820477	6.99113e-06		hand_hip
chr19	23071099	23071499	-0.820477	6.99113e-06	ZNF730	hand_hip
chr2	105744591	105744991	0.385479	6.99127e-06	NCK2	hand_hip
chr8	80029972	80030372	0.335025	7.00276e-06	MRPS28	hand_hip
chr8	80029972	80030372	0.335025	7.00276e-06	TPD52	hand_hip
chr11	69086165	69086565	-0.806763	7.01479e-06	TPCN2	hand_hip
chr11	69086165	69086565	-0.806763	7.01479e-06	SMIM38	hand_hip
chr4	64940683	64941083	-1.01343	7.05429e-06	LINC02232	hand_hip
chr3	17248148	17248548	0.829413	7.07397e-06	TBC1D5	hand_hip
chr16	80317750	80318150	-0.946526	7.09071e-06	DYNLRB2-AS1	hand_hip
chr1	107993913	107994313	0.877929	7.09561e-06	VAV3-AS1	hand_hip
chr4	118842062	118842462	0.459594	7.13225e-06	SEC24D	hand_hip
chr2	121755323	121755723	0.355428	7.13321e-06	TSN	hand_hip
chr4	7986086	7986486	-0.843549	7.14251e-06	ABLIM2	hand_hip
chr7	131488332	131488732	-0.771127	7.20685e-06	MKLN1	hand_hip
chr17	44170457	44170857	-0.703908	7.25968e-06	ASB16	hand_hip
chr1	14570475	14570875	0.819559	7.29242e-06	KAZN	hand_hip
chr8	118766800	118767200	-1.1864	7.29335e-06		hand_hip
chr8	118766800	118767200	-1.1864	7.29335e-06	SAMD12-AS1	hand_hip
chr20	58746688	58747088	-1.18248	7.29868e-06		hand_hip
chr9	13720008	13720408	0.604477	7.3328e-06	LOC105375977	hand_hip
chr5	135221069	135221469	-0.869528	7.35255e-06	PITX1-AS1	hand_hip
chr7	2523904	2524304	-0.521159	7.37001e-06	LFNG	hand_hip
chr7	2523904	2524304	-0.521159	7.37001e-06	MIR4648	hand_hip
chr2	207558029	207558429	0.799493	7.40022e-06	CREB1	hand_hip
chr12	131980134	131980534	-0.85447	7.4095e-06	EP400	hand_hip
chr5	78496380	78496780	-0.404363	7.45227e-06	LHFPL2	hand_hip
chr3	79139316	79139716	0.389061	7.45938e-06	ROBO1	hand_hip
chr13	110664658	110665058	-1.24271	7.46171e-06	CARS2	hand_hip
chr7	44150441	44150841	-0.750931	7.46303e-06	GCK	hand_hip
chr10	51867844	51868244	0.32969	7.46868e-06	PRKG1	hand_hip
[truncated: 635,396+ more rows]

## Sheet: betweenTreat
chr	start	end	Fold	pvalue	promoter	comparison
chr9	105500415	105500815	-3.66199	1.821e-79	FSD1L	hand
chr20	46008130	46008530	-3.47393	1.23043e-67	MMP9	hand
chr11	7677088	7677488	-2.00712	9.09367e-64	CYB5R2	hand
chr17	14373830	14374230	-2.78675	4.77213e-57	LOC107985080	hand
chr17	14373830	14374230	-2.78675	4.77213e-57	LOC107985080	hand
chr4	76023374	76023774	-4.41934	1.38401e-56	CXCL10	hand
chr14	95134276	95134676	-3.86173	8.02659e-55	DICER1	hand
chr15	73920508	73920908	-3.25766	1.36096e-53	LOXL1-AS1	hand
chr7	94022588	94022988	-3.00926	9.47868e-53	LOC107986820	hand
chr8	24387525	24387925	-2.77463	3.94476e-52	LOC101929294	hand
chr8	24387525	24387925	-2.77463	3.94476e-52	LOC101929294	hand
chr1	206497764	206498164	-2.46249	7.11455e-51		hand
chr15	45448082	45448482	-2.68616	2.19255e-50	LOC105376714	hand
chr15	45448082	45448482	-2.68616	2.19255e-50	LOC105376714	hand
chr19	16585777	16586177	-2.6432	1.12689e-49		hand
chr5	150600091	150600491	-1.79073	1.48083e-49	SYNPO	hand
chr11	57792855	57793255	-2.34099	3.27382e-49	CTNND1	hand
chr11	57792855	57793255	-2.34099	3.27382e-49	CTNND1	hand
chr15	81099200	81099600	-2.92402	4.23396e-49	CFAP161	hand
chr6	43224343	43224743	-2.79988	3.68772e-47		hand
chr2	111208980	111209380	-1.78352	6.81938e-47	MIR4435-2HG	hand
chr2	111208980	111209380	-1.78352	6.81938e-47		hand
chr2	30155190	30155590	-3.19055	3.06838e-46	YPEL5	hand
chr17	35880239	35880639	-2.54205	8.83523e-46	CCL5	hand
chr17	35880239	35880639	-2.54205	8.83523e-46	CCL5	hand
chr17	35880239	35880639	-2.54205	8.83523e-46	CCL5	hand
chr3	123123027	123123427	-2.02613	4.12369e-44	PDIA5	hand
chr17	32323942	32324342	-1.70163	1.54205e-43	ZNF207	hand
chr17	32323942	32324342	-1.70163	1.54205e-43	ZNF207	hand
chr6	131819491	131819891	-2.62039	5.46216e-43		hand
chr4	73740362	73740762	-2.69455	2.008e-42	CXCL8	hand
chr4	73740362	73740762	-2.69455	2.008e-42	CXCL8	hand
chr4	73740362	73740762	-2.69455	2.008e-42	CXCL8	hand
chr1	56414567	56414967	-2.56311	5.02348e-41	LINC01767	hand
chr1	56414567	56414967	-2.56311	5.02348e-41	LINC01767	hand
chr1	56414567	56414967	-2.56311	5.02348e-41	LINC01767	hand
chr1	56414567	56414967	-2.56311	5.02348e-41	LINC01767	hand
chr1	56414567	56414967	-2.56311	5.02348e-41	LINC01767	hand
chr1	56414567	56414967	-2.56311	5.02348e-41	LINC01767	hand
chr1	56414567	56414967	-2.56311	5.02348e-41	LINC01767	hand
chr8	102894472	102894872	-1.9075	1.1925e-39	AZIN1	hand
chr9	93146750	93147150	-2.77234	5.80028e-39		hand
chr22	37967173	37967573	-3.3934	7.71207e-39	MIR6820	hand
chr1	159826550	159826950	-2.73171	2.47712e-38	SLAMF8	hand
chr1	159826550	159826950	-2.73171	2.47712e-38	SLAMF8	hand
chr12	48356379	48356779	-1.48605	3.9639e-38		hand
chr2	232781676	232782076	-2.18238	5.60284e-38		hand
chr1	209607357	209607757	-2.03751	4.03398e-37	CAMK1G	hand
chr1	159932859	159933259	-2.51393	5.85887e-37	IGSF9	hand
chr8	24339631	24340031	-3.90389	1.25054e-36	ADAM28	hand
chr16	3065114	3065514	-2.17083	8.32415e-35	IL32	hand
chr16	3065114	3065514	-2.17083	8.32415e-35	IL32	hand
chr16	3065114	3065514	-2.17083	8.32415e-35	IL32	hand
chr16	3065114	3065514	-2.17083	8.32415e-35	IL32	hand
chr16	3065114	3065514	-2.17083	8.32415e-35	IL32	hand
chr16	3065114	3065514	-2.17083	8.32415e-35	IL32	hand
chr16	3065114	3065514	-2.17083	8.32415e-35	IL32	hand
chr16	3065114	3065514	-2.17083	8.32415e-35	IL32	hand
chr16	3065114	3065514	-2.17083	8.32415e-35	IL32	hand
chr16	3065114	3065514	-2.17083	8.32415e-35	IL32	hand
chr16	3065114	3065514	-2.17083	8.32415e-35	IL32	hand
chr16	3065114	3065514	-2.17083	8.32415e-35	IL32	hand
chr16	3065114	3065514	-2.17083	8.32415e-35	IL32	hand
chr16	3065114	3065514	-2.17083	8.32415e-35	IL32	hand
chr16	3065114	3065514	-2.17083	8.32415e-35	IL32	hand
chr16	3065114	3065514	-2.17083	8.32415e-35	IL32	hand
chr16	3065114	3065514	-2.17083	8.32415e-35	IL32	hand
chr16	3065114	3065514	-2.17083	8.32415e-35	IL32	hand
chr16	3065114	3065514	-2.17083	8.32415e-35	IL32	hand
chr16	3065114	3065514	-2.17083	8.32415e-35	IL32	hand
chr16	3065114	3065514	-2.17083	8.32415e-35	IL32	hand
chr16	3065114	3065514	-2.17083	8.32415e-35	IL32	hand
chr16	3065114	3065514	-2.17083	8.32415e-35	IL32	hand
chr16	3065114	3065514	-2.17083	8.32415e-35	IL32	hand
chr16	3065114	3065514	-2.17083	8.32415e-35	IL32	hand
chr16	3065114	3065514	-2.17083	8.32415e-35	IL32	hand
chr16	3065114	3065514	-2.17083	8.32415e-35	IL32	hand
chr16	3065114	3065514	-2.17083	8.32415e-35	IL32	hand
chr16	3065114	3065514	-2.17083	8.32415e-35	IL32	hand
chr16	3065114	3065514	-2.17083	8.32415e-35	IL32	hand
chr16	3065114	3065514	-2.17083	8.32415e-35	IL32	hand
chr16	3065114	3065514	-2.17083	8.32415e-35	IL32	hand
chr16	3065114	3065514	-2.17083	8.32415e-35	IL32	hand
chr18	11752536	11752936	-1.75573	9.44165e-35	GNAL	hand
chr18	11752536	11752936	-1.75573	9.44165e-35	GNAL	hand
chr18	11752536	11752936	-1.75573	9.44165e-35	GNAL	hand
chr7	43076269	43076669	-2.6455	1.03226e-34	LOC107986790	hand
chr7	43076269	43076669	-2.6455	1.03226e-34	LOC107986790	hand
chr3	4751501	4751901	-1.20121	2.0953e-34	EGOT	hand
chr12	89882045	89882445	-1.72133	3.03058e-34	LOC105369890	hand
chr1	206472504	206472904	-1.9018	5.78642e-34	IKBKE	hand
chr16	46711664	46712064	-3.57041	1.02832e-33	MYLK3	hand
chr16	46711664	46712064	-3.57041	1.02832e-33	MYLK3	hand
chr5	151086986	151087386	-2.49722	1.38827e-33	TNIP1	hand
chr5	151086986	151087386	-2.49722	1.38827e-33	TNIP1	hand
chr5	151086986	151087386	-2.49722	1.38827e-33	TNIP1	hand
chr10	3757970	3758370	-2.53152	1.74263e-32		hand
chr4	55398015	55398415	-1.23918	6.02822e-32	TMEM165	hand
chr20	45174557	45174957	-2.43123	6.65574e-32	PI3	hand
chr3	160269575	160269975	-2.24632	4.31582e-31	IFT80	hand
chr1	207890298	207890698	-0.830526	5.82065e-31	CD34	hand
chr2	207662160	207662560	-3.40375	9.03394e-31	LINC01857	hand
chr7	143980782	143981182	-3.08277	1.99674e-30		hand
chr7	143980782	143981182	-3.08277	1.99674e-30		hand
chr19	8598264	8598664	-2.58751	2.97359e-30	ADAMTS10	hand
chr15	89317183	89317583	-3.01065	3.97128e-30		hand
chr12	120224044	120224444	-1.70561	5.23362e-30		hand
chr12	120224044	120224444	-1.70561	5.23362e-30	PXN	hand
chr5	160467849	160468249	-2.24308	5.76748e-30	MIR3142HG	hand
chr5	111071544	111071944	-1.85394	1.4343e-29	TSLP	hand
chr15	42405972	42406372	-2.00699	5.42131e-29		hand
chr3	114929202	114929602	-3.20207	6.79651e-29		hand
chr4	121164234	121164634	-1.35339	1.06028e-28	TNIP3	hand
chr4	121164234	121164634	-1.35339	1.06028e-28	TNIP3	hand
chr16	56960966	56961366	-2.30425	1.39063e-28	CETP	hand
chr16	56960966	56961366	-2.30425	1.39063e-28	CETP	hand
chr16	56960966	56961366	-2.30425	1.39063e-28	CETP	hand
chr16	56960966	56961366	-2.30425	1.39063e-28	CETP	hand
chr19	10270433	10270833	-1.74203	1.65437e-28	ICAM1	hand
chr19	10270433	10270833	-1.74203	1.65437e-28	ICAM1	hand
chr19	10270433	10270833	-1.74203	1.65437e-28	ICAM1	hand
chr3	101827707	101828107	-0.869243	7.51667e-28	NFKBIZ	hand
chr3	101827707	101828107	-0.869243	7.51667e-28	NFKBIZ	hand
chr3	101827707	101828107	-0.869243	7.51667e-28	NFKBIZ	hand
chr14	75431693	75432093	-2.05807	2.37767e-27	JDP2	hand
chr6	24936583	24936983	-1.7572	3.3275e-27	RIPOR2	hand
chr6	24936583	24936983	-1.7572	3.3275e-27	RIPOR2	hand
chr6	24936583	24936983	-1.7572	3.3275e-27	RIPOR2	hand
chr4	39215393	39215793	-3.10155	3.90674e-27	WDR19	hand
chr12	27553257	27553657	-2.28858	6.20179e-27		hand
chr2	161136505	161136905	-2.48713	8.76574e-27	TANK	hand
chr2	161136505	161136905	-2.48713	8.76574e-27	TANK	hand
chr2	161136505	161136905	-2.48713	8.76574e-27	TANK	hand
chr4	2746120	2746520	-2.07106	1.91689e-26	TNIP2	hand
chr11	102794386	102794786	-1.63436	2.60129e-26	MMP1	hand
chr2	130158083	130158483	-1.78739	3.13143e-26	SMPD4	hand
chr2	130158083	130158483	-1.78739	3.13143e-26	SMPD4	hand
chr2	130158083	130158483	-1.78739	3.13143e-26	SMPD4	hand
chr18	34224168	34224568	-1.83882	3.48267e-26	NOL4	hand
chr18	34224168	34224568	-1.83882	3.48267e-26	NOL4	hand
chr8	100492451	100492851	-2.2158	1.48313e-25		hand
chr3	40208202	40208602	-1.90769	1.48602e-25		hand
chr2	201129163	201129563	-1.17285	1.48955e-25	CFLAR	hand
chr2	201129163	201129563	-1.17285	1.48955e-25	CFLAR	hand
chr2	201129163	201129563	-1.17285	1.48955e-25	CFLAR	hand
chr2	201129163	201129563	-1.17285	1.48955e-25	CFLAR	hand
chr2	201129163	201129563	-1.17285	1.48955e-25	CFLAR	hand
chr8	102902720	102903120	-1.59667	1.72683e-25		hand
chr5	178113347	178113747	-1.16475	2.39567e-25	N4BP3	hand
chr20	38419804	38420204	-1.94568	4.67276e-25		hand
chr8	102924834	102925234	-1.17039	5.47639e-25	MAILR	hand
chr8	102924834	102925234	-1.17039	5.47639e-25		hand
chr5	160231002	160231402	-1.74781	7.19698e-25	FABP6	hand
chr3	55607860	55608260	-4.05838	7.75823e-25	ERC2	hand
chr11	75719046	75719446	-2.77398	8.47141e-25	MOGAT2	hand
chr6	109790260	109790660	-1.45542	1.10821e-24	FIG4	hand
chr22	31062820	31063220	-2.76115	1.3772e-24	SMTN	hand
chr22	31062820	31063220	-2.76115	1.3772e-24	SMTN	hand
chr7	106504635	106505035	-2.48964	1.59168e-24		hand
chr10	119940462	119940862	-1.15779	4.24309e-24		hand
chr17	39864038	39864438	-1.88155	4.59861e-24	IKZF3	hand
chr17	39864038	39864438	-1.88155	4.59861e-24	IKZF3	hand
chr17	39864038	39864438	-1.88155	4.59861e-24	IKZF3	hand
chr17	39864038	39864438	-1.88155	4.59861e-24	IKZF3	hand
chr17	39864038	39864438	-1.88155	4.59861e-24	IKZF3	hand
chr17	39864038	39864438	-1.88155	4.59861e-24	IKZF3	hand
chr17	39864038	39864438	-1.88155	4.59861e-24	IKZF3	hand
chr17	39864038	39864438	-1.88155	4.59861e-24	IKZF3	hand
chr17	39864038	39864438	-1.88155	4.59861e-24	IKZF3	hand
chr17	39864038	39864438	-1.88155	4.59861e-24	IKZF3	hand
chr17	39864038	39864438	-1.88155	4.59861e-24	IKZF3	hand
chr17	39864038	39864438	-1.88155	4.59861e-24	IKZF3	hand
chr17	39864038	39864438	-1.88155	4.59861e-24	IKZF3	hand
chr17	39864038	39864438	-1.88155	4.59861e-24	IKZF3	hand
chr17	39864038	39864438	-1.88155	4.59861e-24	IKZF3	hand
chr17	39864038	39864438	-1.88155	4.59861e-24	IKZF3	hand
chr11	75100291	75100691	-1.70989	5.56166e-24	SLCO2B1	hand
chr11	75100291	75100691	-1.70989	5.56166e-24	SLCO2B1	hand
chr5	151040145	151040545	-0.893567	6.1492e-24	TNIP1	hand
chr6	154606022	154606422	-2.23473	9.04346e-24		hand
chr15	45069605	45070005	-2.52234	9.78042e-24	SORD	hand
chr15	45069605	45070005	-2.52234	9.78042e-24	SORD	hand
chr4	105895793	105896193	-1.29691	1.7774e-23	INTS12	hand
chr2	216860729	216861129	-2.0796	1.9208e-23	TNP1	hand
chr3	16523823	16524223	-1.62537	1.92139e-23	LINC00690	hand
chr3	16523823	16524223	-1.62537	1.92139e-23	LINC00690	hand
chr3	16523823	16524223	-1.62537	1.92139e-23		hand
chr3	16523823	16524223	-1.62537	1.92139e-23	LINC00690	hand
chr3	16523823	16524223	-1.62537	1.92139e-23		hand
chr3	16523823	16524223	-1.62537	1.92139e-23	LINC00690	hand
chr3	16523823	16524223	-1.62537	1.92139e-23	LINC00690	hand
chr12	90106546	90106946	-2.66705	2.49131e-23		hand
chr6	33898759	33899159	-2.75485	3.55879e-23	MIR7159	hand
chr8	69178925	69179325	-1.77169	3.93893e-23		hand
chr16	10121499	10121899	-1.00898	5.72651e-23	GRIN2A	hand
chr13	36131787	36132187	-0.873209	6.2671e-23	DCLK1	hand
chr13	36131787	36132187	-0.873209	6.2671e-23	DCLK1	hand
chr13	36131787	36132187	-0.873209	6.2671e-23	DCLK1	hand
chr1	87221005	87221405	-1.80033	9.10575e-23		hand
chr4	123488914	123489314	-1.33648	1.0558e-22		hand
chr4	123488914	123489314	-1.33648	1.0558e-22		hand
chr4	123488914	123489314	-1.33648	1.0558e-22		hand
chr11	102317191	102317591	-0.826332	1.61112e-22	BIRC3	hand
chr11	102317191	102317591	-0.826332	1.61112e-22	BIRC3	hand
chr11	102317191	102317591	-0.826332	1.61112e-22	BIRC3	hand
chr11	102317191	102317591	-0.826332	1.61112e-22	BIRC3	hand
chr11	102317191	102317591	-0.826332	1.61112e-22	BIRC3	hand
chr11	102317191	102317591	-0.826332	1.61112e-22	BIRC3	hand
chr11	102317191	102317591	-0.826332	1.61112e-22	BIRC3	hand
chr19	6720568	6720968	-1.5812	2.45979e-22	C3	hand
chr19	6720568	6720968	-1.5812	2.45979e-22	C3	hand
chr11	95698029	95698429	-1.82534	2.56103e-22	LOC107984377	hand
chr4	151675881	151676281	-1.41574	2.62684e-22	GATB	hand
chr8	130427903	130428303	-2.05698	2.64366e-22	ASAP1	hand
chr12	56338654	56339054	-1.72428	3.15998e-22	IL23A	hand
chr3	170448472	170448872	-1.91115	3.38391e-22	SLC7A14-AS1	hand
chr11	117817709	117818109	-0.946191	3.63858e-22		hand
chr11	117817709	117818109	-0.946191	3.63858e-22	DSCAML1	hand
chr10	89333857	89334257	-1.70261	9.50887e-22	IFIT3	hand
chr1	171206954	171207354	-2.49771	1.28901e-21	FMO2	hand
chr8	91910682	91911082	-3.71716	1.75884e-21		hand
chr1	47190161	47190561	-0.749896	1.83725e-21	PDZK1IP1	hand
chr1	47190161	47190561	-0.749896	1.83725e-21	PDZK1IP1	hand
chr14	65303498	65303898	-1.87752	2.41372e-21		hand
chrUn_GL000218v1	54689	55089	-2.64957	2.78514e-21	LOC389834	hand
chr4	74099016	74099416	-0.699282	2.80024e-21	CXCL2	hand
chr4	74099016	74099416	-0.699282	2.80024e-21	CXCL2	hand
chr4	74099016	74099416	-0.699282	2.80024e-21	CXCL2	hand
chr3	112801367	112801767	-2.91415	2.98618e-21	CD200R1L-AS1	hand
chr3	112801367	112801767	-2.91415	2.98618e-21	CD200R1L-AS1	hand
chr15	88465881	88466281	-1.11671	4.00469e-21	MRPL46	hand
chr2	84441095	84441495	-3.41073	5.20772e-21	SUCLG1	hand
chr19	8540589	8540989	-1.4366	5.45079e-21	MYO1F	hand
chr4	73869248	73869648	-1.28615	5.96808e-21	CXCL1	hand
chr4	73869248	73869648	-1.28615	5.96808e-21	CXCL1	hand
chr20	44969514	44969914	-2.17076	6.32311e-21	STK4	hand
chr6	30234347	30234747	-2.15929	6.71576e-21	HCG17	hand
chr3	127273232	127273632	-3.59938	7.77889e-21		hand
chr18	67766918	67767318	-1.17456	7.84298e-21	LOC105372173	hand
chr8	30479205	30479605	-2.95223	1.44649e-20	RBPMS	hand
chr3	98980945	98981345	-1.57416	1.7472e-20	LOC105374003	hand
chr1	31666379	31666779	-1.60259	1.78438e-20	COL16A1	hand
chr1	31666379	31666779	-1.60259	1.78438e-20	COL16A1	hand
chr1	31666379	31666779	-1.60259	1.78438e-20	COL16A1	hand
chr15	22572156	22572556	-2.92392	2.3801e-20	HERC2P2	hand
chr16	57014597	57014997	-2.15189	2.38889e-20		hand
chr19	6113615	6114015	-2.09353	2.65509e-20	RFX2	hand
chr16	69298745	69299145	-3.04268	2.8092e-20	VPS4A	hand
chr10	102405644	102406044	-1.69853	3.408e-20	PSD	hand
chr7	39686251	39686651	-1.13592	3.42753e-20	RALA	hand
chr12	1115450	1115850	-1.16192	3.74845e-20	ERC1	hand
chr11	69337239	69337639	-1.95345	3.85947e-20	LOC105369370	hand
chr1	3496057	3496457	-1.21585	5.46414e-20	MEGF6	hand
chr1	226898259	226898659	-3.81207	1.32297e-19	PSEN2	hand
chr6	30259287	30259687	-0.637152	1.39178e-19	HLA-L	hand
chr6	30259287	30259687	-0.637152	1.39178e-19	HLA-L	hand
chr6	30259287	30259687	-0.637152	1.39178e-19	HLA-L	hand
chr7	129351240	129351640	-2.45425	1.50135e-19	AHCYL2	hand
chr11	63599180	63599580	-1.59223	3.17112e-19	PLAAT3	hand
chr1	9687275	9687675	-1.2127	3.26097e-19	PIK3CD	hand
chr1	9687275	9687675	-1.2127	3.26097e-19	PIK3CD-AS2	hand
chr2	200350717	200351117	-2.24181	7.43071e-19	SPATS2L	hand
chr16	57284589	57284989	-0.853155	9.67861e-19	PLLP	hand
chr16	57284589	57284989	-0.853155	9.67861e-19	PLLP	hand
chr16	57284589	57284989	-0.853155	9.67861e-19	PLLP	hand
chr8	26547639	26548039	-3.15937	9.8512e-19		hand
chr2	236215165	236215565	-2.63626	1.0057e-18	ASB18	hand
chr22	39264778	39265178	-2.30052	1.30292e-18		hand
chr13	30159406	30159806	-1.08524	2.56663e-18	LINC00384	hand
chr8	89825964	89826364	-1.19708	3.11021e-18		hand
chr4	132124202	132124602	-2.38998	3.72604e-18	LOC105377428	hand
chr8	38148599	38148999	-1.76412	5.02396e-18	LOC105379382	hand
chr8	38148599	38148999	-1.76412	5.02396e-18	STAR	hand
chr1	182552471	182552871	-2.02469	5.09777e-18	RGSL1	hand
chr17	4536750	4537150	-1.48866	5.67813e-18	SPNS2	hand
chr7	155198919	155199319	-1.47811	8.23813e-18		hand
chr7	155198919	155199319	-1.47811	8.23813e-18		hand
chr2	65498375	65498775	-2.3229	1.07177e-17		hand
chr11	68608905	68609305	-2.33824	2.04221e-17	PPP6R3	hand
chr11	68608905	68609305	-2.33824	2.04221e-17	PPP6R3	hand
chr12	26271842	26272242	-1.15055	2.4361e-17		hand
chr12	26271842	26272242	-1.15055	2.4361e-17		hand
chr12	26271842	26272242	-1.15055	2.4361e-17		hand
chr20	38134619	38135019	-1.8138	2.84634e-17	TGM2	hand
chr2	229407183	229407583	-0.866403	2.91924e-17		hand
chr9	108039480	108039880	-1.98542	3.07116e-17		hand
chr1	154520268	154520668	-1.5235	3.09057e-17	TDRD10	hand
chr17	31564891	31565291	-1.61387	4.01531e-17		hand
chr19	44755249	44755649	-1.1758	4.90354e-17	BCL3	hand
chr5	35117981	35118381	-0.899433	4.97156e-17	PRLR	hand
chr5	35117981	35118381	-0.899433	4.97156e-17	PRLR	hand
chr5	35117981	35118381	-0.899433	4.97156e-17	PRLR	hand
chr5	35117981	35118381	-0.899433	4.97156e-17	PRLR	hand
chr5	35117981	35118381	-0.899433	4.97156e-17	PRLR	hand
chr19	44648853	44649253	-1.65475	7.01924e-17	PVR	hand
chr19	29708573	29708973	-2.28162	7.85715e-17	C19orf12	hand
chr7	55427243	55427643	-1.8351	8.287e-17	LANCL2	hand
chr3	16606329	16606729	-1.13445	1.12352e-16	DAZL	hand
chr11	10454910	10455310	-0.953686	1.22245e-16	AMPD3	hand
chr11	10454910	10455310	-0.953686	1.22245e-16	AMPD3	hand
chr11	10454910	10455310	-0.953686	1.22245e-16	AMPD3	hand
chr6	109059740	109060140	-1.42261	1.23314e-16		hand
chr6	10962636	10963036	-1.24339	1.37828e-16	SYCP2L	hand
chr6	10962636	10963036	-1.24339	1.37828e-16	SYCP2L	hand
chr3	130850077	130850477	-1.81074	1.48989e-16	ATP2C1	hand
chr3	130850077	130850477	-1.81074	1.48989e-16	ATP2C1	hand
chr3	130850077	130850477	-1.81074	1.48989e-16	ATP2C1	hand
chr3	130850077	130850477	-1.81074	1.48989e-16	ATP2C1	hand
chr7	134548881	134549281	-1.28457	1.82408e-16	AKR1B15	hand
chr4	150051589	150051989	-3.07407	1.92076e-16		hand
chr3	40971644	40972044	-0.60976	2.15278e-16		hand
chr2	94860596	94860996	-2.71778	2.34258e-16		hand
chr7	45915624	45916024	-1.14565	2.50559e-16	IGFBP3	hand
chr11	118883258	118883658	-1.49982	3.10498e-16	CXCR5	hand
chr15	89496641	89497041	-1.17147	3.56187e-16	RHCG	hand
chr15	89496641	89497041	-1.17147	3.56187e-16	RHCG	hand
chr15	89496641	89497041	-1.17147	3.56187e-16	RHCG	hand
chr15	89496641	89497041	-1.17147	3.56187e-16	RHCG	hand
chr15	89496641	89497041	-1.17147	3.56187e-16	RHCG	hand
chr8	74999829	75000229	-1.50888	4.57371e-16	CRISPLD1	hand
chr8	74999829	75000229	-1.50888	4.57371e-16	CRISPLD1	hand
chr3	48423270	48423670	-2.19988	4.6876e-16	PLXNB1	hand
chr2	233542486	233542886	-1.52699	5.02427e-16	USP40	hand
chr7	106640406	106640806	-1.91328	5.26518e-16	CTB-30L5.1	hand
chr5	124996102	124996502	-3.03372	5.59065e-16	LOC101927421	hand
chr5	124996102	124996502	-3.03372	5.59065e-16	LOC101927421	hand
chr5	124996102	124996502	-3.03372	5.59065e-16	LOC105379158	hand
chr5	141958658	141959058	-0.852794	5.69302e-16	PCDH12	hand
chr5	141958658	141959058	-0.852794	5.69302e-16	PCDH12	hand
chr5	151675657	151676057	-1.129	6.03498e-16	CLMAT3	hand
chr5	151675657	151676057	-1.129	6.03498e-16	CLMAT3	hand
chr5	79229436	79229836	-1.31329	7.20596e-16		hand
chr10	33384227	33384627	-3.14878	7.80604e-16		hand
chr5	10563882	10564282	-0.969917	7.89687e-16	ANKRD33B	hand
chr5	10563882	10564282	-0.969917	7.89687e-16	ANKRD33B	hand
chr7	36987025	36987425	-0.889366	9.09517e-16	ELMO1	hand
chr7	36987025	36987425	-0.889366	9.09517e-16	ELMO1	hand
chr7	36987025	36987425	-0.889366	9.09517e-16	ELMO1	hand
chr12	101401791	101402191	-1.49963	9.99625e-16	ARL1	hand
chr10	14009518	14009918	-0.976095	1.00078e-15	FRMD4A	hand
chr10	14009518	14009918	-0.976095	1.00078e-15	FRMD4A	hand
chr12	93573737	93574137	-1.04064	1.02228e-15	SOCS2	hand
chr12	93573737	93574137	-1.04064	1.02228e-15	SOCS2	hand
chr7	2287757	2288157	-2.43724	1.15068e-15		hand
chr11	115919406	115919806	-0.8352	1.17029e-15	LINC02703	hand
chr1	91713318	91713718	-0.805809	1.43874e-15	TGFBR3	hand
chr7	93890565	93890965	-1.20637	1.68912e-15	TFPI2-DT	hand
chr7	93890565	93890965	-1.20637	1.68912e-15	TFPI2	hand
chr7	93890565	93890965	-1.20637	1.68912e-15	TFPI2	hand
chr7	93890565	93890965	-1.20637	1.68912e-15	TFPI2	hand
chr7	93890565	93890965	-1.20637	1.68912e-15	TFPI2	hand
chr7	93890565	93890965	-1.20637	1.68912e-15	TFPI2	hand
chr7	93890565	93890965	-1.20637	1.68912e-15	TFPI2	hand
chr11	77111299	77111699	-1.62475	1.81266e-15	CAPN5	hand
chr11	111526600	111527000	-1.3471	2.0164e-15		hand
chr2	144454800	144455200	-1.58256	2.34889e-15	ZEB2	hand
chr1	67166167	67166567	-2.81459	2.35698e-15	IL23R	hand
chr3	72100763	72101163	-0.81937	2.40702e-15	LINC00877	hand
chr3	72100763	72101163	-0.81937	2.40702e-15	LINC00877	hand
chr3	72100763	72101163	-0.81937	2.40702e-15	LINC00877	hand
chr3	72100763	72101163	-0.81937	2.40702e-15	LINC00877	hand
chr3	72100763	72101163	-0.81937	2.40702e-15	LINC00877	hand
chr3	72100763	72101163	-0.81937	2.40702e-15	LINC00877	hand
chr3	72100763	72101163	-0.81937	2.40702e-15	LINC00877	hand
chr3	72100763	72101163	-0.81937	2.40702e-15	LINC00877	hand
chr3	72100763	72101163	-0.81937	2.40702e-15	LINC00877	hand
chr3	72100763	72101163	-0.81937	2.40702e-15	LINC00877	hand
chr3	72100763	72101163	-0.81937	2.40702e-15	LINC00877	hand
chr3	72100763	72101163	-0.81937	2.40702e-15	LINC00877	hand
chr3	10023647	10024047	-0.625653	2.55468e-15	CIDECP1	hand
chr13	99432659	99433059	-0.979234	2.6664e-15	LOC107984558	hand
chr20	45969115	45969515	-1.46254	2.67851e-15	ZNF335	hand
chr2	201158193	201158593	-0.74676	2.76671e-15	CFLAR-AS1	hand
chr2	96505239	96505639	-0.883	3.20018e-15	NEURL3	hand
chr2	96505239	96505639	-0.883	3.20018e-15	NEURL3	hand
chr2	96505239	96505639	-0.883	3.20018e-15	NEURL3	hand
chr12	101936206	101936606	-0.698941	3.31282e-15		hand
chr5	132269051	132269451	-1.02175	3.86731e-15	PDLIM4	hand
chr1	11667468	11667868	-1.82976	4.94089e-15	FBXO6	hand
chr17	74280199	74280599	-2.29362	6.55945e-15	DNAI2	hand
chr17	74280199	74280599	-2.29362	6.55945e-15	DNAI2	hand
chr12	123737782	123738182	-3.33611	6.56238e-15	ATP6V0A2	hand
chr3	58143677	58144077	-2.10189	7.01016e-15	FLNB	hand
chr3	185605572	185605972	-2.31486	7.10177e-15		hand
chr7	1447677	1448077	-1.56137	1.11704e-14	MICALL2	hand
chr7	1447677	1448077	-1.56137	1.11704e-14	MICALL2	hand
chr10	110496115	110496515	-0.634268	1.18747e-14	LOC105378482	hand
chr10	110496115	110496515	-0.634268	1.18747e-14	DUSP5-DT	hand
chr5	38403430	38403830	-1.1084	2.49181e-14	EGFLAM	hand
chr5	38403430	38403830	-1.1084	2.49181e-14	EGFLAM	hand
chr5	38403430	38403830	-1.1084	2.49181e-14	EGFLAM-AS2	hand
chr5	38403430	38403830	-1.1084	2.49181e-14	EGFLAM-AS2	hand
chr5	38403430	38403830	-1.1084	2.49181e-14	EGFLAM-AS2	hand
chr5	38403430	38403830	-1.1084	2.49181e-14	EGFLAM-AS2	hand
chr5	38403430	38403830	-1.1084	2.49181e-14	EGFLAM-AS2	hand
chr17	56870001	56870401	-2.74849	2.56604e-14		hand
chr3	58077743	58078143	-1.24077	2.58693e-14	FLNB	hand
chr5	169703151	169703551	-1.56622	2.75002e-14	DOCK2	hand
chr12	6476424	6476824	-1.29425	3.26323e-14		hand
chr6	111368114	111368514	-1.90214	3.30141e-14	REV3L	hand
chr19	48466563	48466963	-0.956498	3.44135e-14		hand
chr13	108269751	108270151	-0.733291	3.48427e-14	TNFSF13B	hand
chr13	108269751	108270151	-0.733291	3.48427e-14	TNFSF13B	hand
chr15	48416328	48416728	-1.33513	3.89355e-14	FBN1	hand
chr1	56332205	56332605	-2.7184	4.02339e-14		hand
chr17	43608372	43608772	-1.0416	4.31707e-14		hand
chr14	49992949	49993349	-0.805986	4.43879e-14	LINC01588	hand
chr14	49992949	49993349	-0.805986	4.43879e-14	LINC01588	hand
chr2	63853665	63854065	-2.3213	5.15355e-14	UGP2	hand
chr12	110619469	110619869	-1.31516	5.94472e-14	TCTN1	hand
chr16	68764837	68765237	-1.89543	7.31458e-14	CDH1	hand
chr4	145545850	145546250	-1.17227	7.52557e-14	SMAD1	hand
chr4	145545850	145546250	-1.17227	7.52557e-14	SMAD1	hand
chr2	120210253	120210653	-2.52143	7.69888e-14		hand
chr17	60102700	60103100	-1.54164	7.92244e-14	LOC653653	hand
chr17	60102700	60103100	-1.54164	7.92244e-14	LOC653653	hand
chr5	170331196	170331596	-0.605223	8.07169e-14	LINC01366	hand
chr5	170331196	170331596	-0.605223	8.07169e-14	LINC01366	hand
chr5	170331196	170331596	-0.605223	8.07169e-14	LINC01366	hand
chr5	170331196	170331596	-0.605223	8.07169e-14	LINC01366	hand
chr5	170331196	170331596	-0.605223	8.07169e-14	LINC01366	hand
chr5	170331196	170331596	-0.605223	8.07169e-14	LINC01366	hand
chr5	170331196	170331596	-0.605223	8.07169e-14	LINC01366	hand
chr5	170331196	170331596	-0.605223	8.07169e-14	LINC01366	hand
chr3	192409361	192409761	-0.867741	8.38116e-14	FGF12	hand
chr3	172046494	172046894	-1.14955	9.94953e-14	FNDC3B	hand
chr8	124848040	124848440	-0.979636	1.0553e-13	LINC00964	hand
chr8	124848040	124848440	-0.979636	1.0553e-13		hand
chr8	124848040	124848440	-0.979636	1.0553e-13	LINC00964	hand
chr8	124848040	124848440	-0.979636	1.0553e-13	LINC00964	hand
chr8	124848040	124848440	-0.979636	1.0553e-13	LINC00964	hand
chr8	124848040	124848440	-0.979636	1.0553e-13	LINC00964	hand
chr8	124848040	124848440	-0.979636	1.0553e-13	LINC00964	hand
chr8	124848040	124848440	-0.979636	1.0553e-13	LINC00964	hand
chr8	124848040	124848440	-0.979636	1.0553e-13	LINC00964	hand
chr8	124848040	124848440	-0.979636	1.0553e-13	LOC105375743	hand
chr4	76035957	76036357	-2.37243	1.13338e-13	CXCL11	hand
chr5	157167132	157167532	-1.76705	1.15295e-13	FAM71B	hand
chr6	3324439	3324839	-0.899534	1.20244e-13	SLC22A23	hand
chr6	3324439	3324839	-0.899534	1.20244e-13	SLC22A23	hand
chr11	20374711	20375111	-1.93641	1.26938e-13	HTATIP2	hand
chr1	15562849	15563249	-2.72695	1.29678e-13	DNAJC16	hand
chr8	69834771	69835171	-0.730072	1.36287e-13	SLCO5A1	hand
chr8	69834771	69835171	-0.730072	1.36287e-13	SLCO5A1	hand
chr8	69834771	69835171	-0.730072	1.36287e-13	SLCO5A1	hand
chr8	69834771	69835171	-0.730072	1.36287e-13	SLCO5A1	hand
chr8	69834771	69835171	-0.730072	1.36287e-13	SLCO5A1	hand
chr6	39884698	39885098	-1.48855	1.42491e-13	DAAM2	hand
chr10	101621894	101622294	-2.35531	1.49578e-13		hand
chr1	236663898	236664298	-1.83607	1.61828e-13	ACTN2	hand
chr12	39341188	39341588	-2.42336	1.68129e-13	KIF21A	hand
chr12	39341188	39341588	-2.42336	1.68129e-13	KIF21A	hand
chr9	6214451	6214851	-0.78752	1.69791e-13	IL33	hand
chr9	6214451	6214851	-0.78752	1.69791e-13	IL33	hand
chr7	76479603	76480003	-2.06011	1.73507e-13	DTX2	hand
chr7	76479603	76480003	-2.06011	1.73507e-13		hand
chr6	109236068	109236468	-2.24953	1.9671e-13	CCDC162P	hand
chr12	128069321	128069721	-0.613771	1.99935e-13		hand
chr11	119347166	119347566	-1.11731	2.25468e-13	MFRP	hand
chr11	119347166	119347566	-1.11731	2.25468e-13	MFRP	hand
chr11	119347166	119347566	-1.11731	2.25468e-13	MFRP	hand
chr11	119347166	119347566	-1.11731	2.25468e-13	MFRP	hand
chr11	119347166	119347566	-1.11731	2.25468e-13	MFRP	hand
chr11	122146383	122146783	-1.01137	2.31156e-13	MIRLET7A2	hand
chr14	96233857	96234257	-1.6802	2.98461e-13		hand
chr6	138944411	138944811	-1.0676	3.52822e-13	REPS1	hand
chr6	138944411	138944811	-1.0676	3.52822e-13	REPS1	hand
chr5	131224887	131225287	-2.63489	3.65432e-13	HINT1	hand
chr9	3256953	3257353	-2.42829	3.95368e-13	RFX3	hand
chr17	7205001	7205401	-0.6947	5.46799e-13	DLG4	hand
chr17	7205001	7205401	-0.6947	5.46799e-13	DLG4	hand
chr17	7205001	7205401	-0.6947	5.46799e-13	DLG4	hand
chr17	7205001	7205401	-0.6947	5.46799e-13	DLG4	hand
chr17	7205001	7205401	-0.6947	5.46799e-13	DLG4	hand
chr17	7205001	7205401	-0.6947	5.46799e-13	DLG4	hand
chr5	36679522	36679922	-2.12559	5.91681e-13	SLC1A3	hand
chr5	36679522	36679922	-2.12559	5.91681e-13	SLC1A3	hand
chr5	36679522	36679922	-2.12559	5.91681e-13	SLC1A3	hand
chr5	36679522	36679922	-2.12559	5.91681e-13	SLC1A3	hand
chr12	64097323	64097723	-1.21403	6.25182e-13		hand
chr4	141636559	141636959	-0.628148	7.03348e-13	IL15	hand
chr4	141636559	141636959	-0.628148	7.03348e-13	IL15	hand
chr4	141636559	141636959	-0.628148	7.03348e-13	IL15	hand
chr4	141636559	141636959	-0.628148	7.03348e-13	IL15	hand
chr8	38805274	38805674	-0.774981	7.04439e-13	TACC1	hand
chr8	38805274	38805674	-0.774981	7.04439e-13	TACC1	hand
chr18	57837847	57838247	-1.83505	7.40114e-13		hand
chr7	100372222	100372622	-0.867399	7.6377e-13	PILRA	hand
chr7	100372222	100372622	-0.867399	7.6377e-13	PILRA	hand
chr7	100372222	100372622	-0.867399	7.6377e-13	PILRA	hand
chr7	100372222	100372622	-0.867399	7.6377e-13	PILRA	hand
chr7	100372222	100372622	-0.867399	7.6377e-13	PILRA	hand
chr2	146143982	146144382	-2.02084	9.36841e-13		hand
chr10	69953901	69954301	-2.13191	1.08306e-12	COL13A1	hand
chr3	29390087	29390487	-2.99555	1.12215e-12		hand
chr11	3095818	3096218	-0.787118	1.13366e-12	OSBPL5	hand
chr18	56109696	56110096	-2.73527	1.23264e-12	LINC01539	hand
chr18	56109696	56110096	-2.73527	1.23264e-12	LINC01539	hand
chr8	48550647	48551047	-0.794755	1.284e-12	LOC101929268	hand
chr8	32220561	32220961	-0.665067	1.42714e-12		hand
chr8	32220561	32220961	-0.665067	1.42714e-12	NRG1	hand
chr3	31704557	31704957	-0.60413	1.51918e-12	OSBPL10	hand
chr3	31704557	31704957	-0.60413	1.51918e-12	OSBPL10	hand
chr1	40363714	40364114	-1.53798	2.03962e-12		hand
chr18	48755146	48755546	-2.11929	2.25859e-12		hand
chr5	160342520	160342920	-0.918328	2.54005e-12	CCNJL	hand
chr5	95973924	95974324	-1.79975	2.69551e-12		hand
chr11	119006628	119007028	-2.00018	3.33565e-12		hand
chr6	143806204	143806604	-0.812757	4.04794e-12	PHACTR2	hand
chr22	38180079	38180479	-0.938972	4.13495e-12	PLA2G6	hand
chr19	4229203	4229603	-1.11825	4.59321e-12	EBI3	hand
chr1	160219228	160219628	-0.835054	5.41484e-12	DCAF8	hand
chr1	160219228	160219628	-0.835054	5.41484e-12	DCAF8	hand
chr11	60944455	60944855	-1.97582	5.59909e-12	SLC15A3	hand
chr11	60944455	60944855	-1.97582	5.59909e-12	SLC15A3	hand
chr5	18746220	18746620	-1.66336	6.20504e-12	LINC02100	hand
chr2	240789788	240790188	-1.74145	7.86068e-12	KIF1A	hand
chr17	72422814	72423214	-0.732187	8.20564e-12	LINC00673	hand
chr17	72422814	72423214	-0.732187	8.20564e-12	LINC00673	hand
chr17	72422814	72423214	-0.732187	8.20564e-12	LINC00673	hand
chr17	72422814	72423214	-0.732187	8.20564e-12	LINC00673	hand
chr17	72422814	72423214	-0.732187	8.20564e-12	LINC00673	hand
chr17	72422814	72423214	-0.732187	8.20564e-12	LINC00673	hand
chr6	81535492	81535892	-2.24662	9.89985e-12	LOC105377871	hand
chr6	81535492	81535892	-2.24662	9.89985e-12	LOC105377871	hand
chr7	112422885	112423285	0.71918	1.01264e-11	IFRD1	hand
chr7	112422885	112423285	0.71918	1.01264e-11	IFRD1	hand
chr7	112422885	112423285	0.71918	1.01264e-11	IFRD1	hand
chr7	112422885	112423285	0.71918	1.01264e-11	IFRD1	hand
chr7	135194679	135195079	-1.24249	1.07044e-11	WDR91	hand
chr9	35993112	35993512	-1.71294	1.13777e-11		hand
chr1	89198660	89199060	-1.02926	1.46432e-11	LOC107985076	hand
chr1	89198660	89199060	-1.02926	1.46432e-11	GBP4	hand
chr22	41781097	41781497	-1.40248	1.5143e-11	MEI1	hand
chr22	41781097	41781497	-1.40248	1.5143e-11	MEI1	hand
chr22	41781097	41781497	-1.40248	1.5143e-11	MEI1	hand
chr22	41781097	41781497	-1.40248	1.5143e-11	MEI1	hand
chr12	31005942	31006342	-1.0852	1.78962e-11		hand
chr12	31005942	31006342	-1.0852	1.78962e-11		hand
chr12	31005942	31006342	-1.0852	1.78962e-11		hand
chr12	31005942	31006342	-1.0852	1.78962e-11		hand
chr12	31005942	31006342	-1.0852	1.78962e-11		hand
chr12	31005942	31006342	-1.0852	1.78962e-11		hand
chr5	151020321	151020721	0.625022	1.85797e-11	GPX3	hand
chr5	151020321	151020721	0.625022	1.85797e-11	GPX3	hand
chr5	151020321	151020721	0.625022	1.85797e-11	GPX3	hand
chr5	151020321	151020721	0.625022	1.85797e-11	GPX3	hand
chr5	151020321	151020721	0.625022	1.85797e-11	GPX3	hand
chr5	151020321	151020721	0.625022	1.85797e-11	GPX3	hand
chr5	151020321	151020721	0.625022	1.85797e-11	GPX3	hand
chr5	151020321	151020721	0.625022	1.85797e-11		hand
chr17	55459016	55459416	-0.69351	1.90823e-11	SMIM36	hand
chr5	177537690	177538090	-0.770664	2.11214e-11	FAM193B	hand
chr3	115239745	115240145	-0.642085	2.11853e-11	LOC101926886	hand
chr11	33076402	33076802	-1.92535	2.20918e-11		hand
chr8	58031097	58031497	-2.01903	2.24244e-11	FAM110B	hand
chr1	161198917	161199317	-0.609595	2.55231e-11	NDUFS2	hand
chr1	161198917	161199317	-0.609595	2.55231e-11	NDUFS2	hand
chr1	161198917	161199317	-0.609595	2.55231e-11	ADAMTS4	hand
chr1	161198917	161199317	-0.609595	2.55231e-11	ADAMTS4	hand
chr6	73452086	73452486	-0.598356	3.03877e-11	CGAS	hand
chr6	73452086	73452486	-0.598356	3.03877e-11	CGAS	hand
chr6	73452086	73452486	-0.598356	3.03877e-11	CGAS	hand
chr19	17619075	17619475	-2.37521	3.23435e-11	UNC13A	hand
chr13	106561751	106562151	-1.06911	3.24264e-11	ARGLU1	hand
chr9	35042094	35042494	-1.19741	3.24414e-11	C9orf131	hand
chr9	35042094	35042494	-1.19741	3.24414e-11	C9orf131	hand
chr9	35042094	35042494	-1.19741	3.24414e-11	C9orf131	hand
chr3	177827518	177827918	-0.697095	3.81259e-11	LINC02015	hand
chr3	177827518	177827918	-0.697095	3.81259e-11	LINC02015	hand
chr1	47191553	47191953	-1.24219	3.83785e-11	PDZK1IP1	hand
chr3	107202865	107203265	-1.6122	3.84791e-11	LINC00882	hand
chr15	25416642	25417042	-2.32619	4.24053e-11		hand
chr4	74364745	74365145	-0.995779	4.31061e-11	EREG	hand
chr4	74364745	74365145	-0.995779	4.31061e-11	EREG	hand
chr6	26389386	26389786	-1.47252	4.31764e-11	BTN2A2	hand
chr4	3544539	3544939	-1.60701	4.50152e-11		hand
chr4	3544539	3544939	-1.60701	4.50152e-11		hand
chr2	108218207	108218607	-1.82268	4.72214e-11	LINC01594	hand
chr2	108218207	108218607	-1.82268	4.72214e-11	LINC01594	hand
chr2	108218207	108218607	-1.82268	4.72214e-11	LINC01594	hand
chr18	62379079	62379479	-2.51373	4.84868e-11		hand
chr2	159135991	159136391	-0.738779	5.43246e-11	TANC1	hand
chr11	19777388	19777788	-0.593335	6.19175e-11	NAV2	hand
chr7	66352154	66352554	-1.15179	6.20939e-11	TPST1	hand
chr12	90280391	90280791	-1.66672	6.37663e-11	LINC02392	hand
chr11	124315069	124315469	-1.58766	6.62609e-11	OR8D1	hand
chr2	112839588	112839988	-1.72424	6.83482e-11		hand
chr12	112303073	112303473	-0.988705	6.87761e-11		hand
chr2	112824319	112824719	-1.30506	7.46705e-11		hand
chr2	62939752	62940152	-0.748698	7.60313e-11		hand
chr8	54330347	54330747	-1.31752	7.68135e-11	RNU105C	hand
chr7	134351427	134351827	-2.43867	8.26514e-11		hand
chr14	103123204	103123604	-1.05388	8.95453e-11	TNFAIP2	hand
chr14	103123204	103123604	-1.05388	8.95453e-11	TNFAIP2	hand
chr14	103123204	103123604	-1.05388	8.95453e-11	TNFAIP2	hand
chr14	103123204	103123604	-1.05388	8.95453e-11	LINC00677	hand
chr14	103123204	103123604	-1.05388	8.95453e-11	LINC00677	hand
chr11	62909109	62909509	-0.668973	1.02549e-10	LOC105369333	hand
chr3	189630805	189631205	-1.29463	1.03564e-10	TP63	hand
chr3	189630805	189631205	-1.29463	1.03564e-10	TP63	hand
chr3	189630805	189631205	-1.29463	1.03564e-10	TP63	hand
chr3	189630805	189631205	-1.29463	1.03564e-10	TP63	hand
chr3	189630805	189631205	-1.29463	1.03564e-10	TP63	hand
chr3	189630805	189631205	-1.29463	1.03564e-10	TP63	hand
chr22	24516266	24516666	-0.911574	1.04509e-10		hand
chr1	154346274	154346674	-1.63021	1.15578e-10	ATP8B2	hand
chr22	30238803	30239203	-1.37791	1.29099e-10	LIF-AS1	hand
chr20	31476703	31477103	-0.714733	1.33214e-10	DEFB124	hand
chr1	116544480	116544880	-1.73781	1.36777e-10	CD58	hand
chr13	75539638	75540038	-1.01736	1.46239e-10	COMMD6	hand
chr13	75539638	75540038	-1.01736	1.46239e-10	COMMD6	hand
chr19	39098992	39099392	-1.33536	1.52422e-10	ACP7	hand
chr3	10292825	10293225	-1.33899	1.67678e-10	GHRL	hand
chr3	10292825	10293225	-1.33899	1.67678e-10	GHRL	hand
chr3	10292825	10293225	-1.33899	1.67678e-10	GHRL	hand
chr3	10292825	10293225	-1.33899	1.67678e-10	GHRL	hand
chr3	10292825	10293225	-1.33899	1.67678e-10	GHRL	hand
chr3	10292825	10293225	-1.33899	1.67678e-10	GHRL	hand
chr3	10292825	10293225	-1.33899	1.67678e-10	GHRL	hand
chr3	10292825	10293225	-1.33899	1.67678e-10	GHRL	hand
chr3	10292825	10293225	-1.33899	1.67678e-10	GHRL	hand
chr3	10292825	10293225	-1.33899	1.67678e-10	GHRL	hand
chr16	74922320	74922720	-2.23752	1.69638e-10	WDR59	hand
chr3	157128251	157128651	-0.706979	1.75093e-10	LINC00880	hand
chr2	112137802	112138202	-0.900122	1.7703e-10	FBLN7	hand
chr2	112137802	112138202	-0.900122	1.7703e-10	FBLN7	hand
chr2	112137802	112138202	-0.900122	1.7703e-10	FBLN7	hand
chr2	112137802	112138202	-0.900122	1.7703e-10	FBLN7	hand
chr10	78552170	78552570	1.43823	1.999e-10		hand
chr12	112938228	112938628	-0.621301	2.10987e-10	OAS3	hand
chr12	112938228	112938628	-0.621301	2.10987e-10	OAS3	hand
chr12	112938228	112938628	-0.621301	2.10987e-10	OAS3	hand
chr12	112938228	112938628	-0.621301	2.10987e-10	OAS3	hand
chr12	112938228	112938628	-0.621301	2.10987e-10	OAS3	hand
chr12	112938228	112938628	-0.621301	2.10987e-10	OAS3	hand
chr12	112938228	112938628	-0.621301	2.10987e-10	OAS3	hand
chr12	112938228	112938628	-0.621301	2.10987e-10	OAS3	hand
chr12	112938228	112938628	-0.621301	2.10987e-10	OAS3	hand
chr12	112938228	112938628	-0.621301	2.10987e-10	OAS3	hand
chr12	112938228	112938628	-0.621301	2.10987e-10	OAS3	hand
chr12	112938228	112938628	-0.621301	2.10987e-10	OAS3	hand
chr12	112938228	112938628	-0.621301	2.10987e-10	OAS3	hand
chr12	112938228	112938628	-0.621301	2.10987e-10	OAS3	hand
chr12	112938228	112938628	-0.621301	2.10987e-10	OAS3	hand
chr12	112938228	112938628	-0.621301	2.10987e-10	OAS3	hand
chr12	112938228	112938628	-0.621301	2.10987e-10	OAS3	hand
chr12	112938228	112938628	-0.621301	2.10987e-10	OAS3	hand
chr12	112938228	112938628	-0.621301	2.10987e-10	OAS3	hand
chr12	112938228	112938628	-0.621301	2.10987e-10	OAS3	hand
chr12	112938228	112938628	-0.621301	2.10987e-10	OAS3	hand
chr12	112938228	112938628	-0.621301	2.10987e-10	OAS3	hand
chr12	112938228	112938628	-0.621301	2.10987e-10	OAS3	hand
chr12	112938228	112938628	-0.621301	2.10987e-10	OAS3	hand
chr12	112938228	112938628	-0.621301	2.10987e-10	OAS3	hand
chr12	112938228	112938628	-0.621301	2.10987e-10	OAS3	hand
chr12	112938228	112938628	-0.621301	2.10987e-10	OAS3	hand
chr12	112938228	112938628	-0.621301	2.10987e-10	OAS3	hand
chr12	112938228	112938628	-0.621301	2.10987e-10	OAS3	hand
chr12	112938228	112938628	-0.621301	2.10987e-10	OAS3	hand
chr12	112938228	112938628	-0.621301	2.10987e-10	OAS3	hand
chr2	160415994	160416394	-0.916229	2.18946e-10	RBMS1	hand
chr2	160415994	160416394	-0.916229	2.18946e-10	RBMS1	hand
chr7	116552582	116552982	-1.05928	2.25953e-10		hand
chr1	68183819	68184219	-2.40522	2.74088e-10	MIR1262	hand
chr8	141129825	141130225	-0.73368	3.20327e-10	DENND3-AS1	hand
chr8	141129825	141130225	-0.73368	3.20327e-10	DENND3-AS1	hand
chr2	233544337	233544737	-1.58554	3.42592e-10		hand
chr13	51066591	51066991	-0.810372	3.43903e-10	GUCY1B2	hand
chr13	51066591	51066991	-0.810372	3.43903e-10	GUCY1B2	hand
chr11	125938988	125939388	-1.24833	3.46551e-10		hand
chr11	125938988	125939388	-1.24833	3.46551e-10		hand
chr4	67727256	67727656	-1.0715	3.52734e-10		hand
chr1	15356846	15357246	-0.698243	3.61838e-10	FHAD1	hand
chr14	77307070	77307470	-0.905862	3.79737e-10	POMT2	hand
chr14	77307070	77307470	-0.905862	3.79737e-10	POMT2	hand
chr14	77307070	77307470	-0.905862	3.79737e-10	POMT2	hand
chr14	77307070	77307470	-0.905862	3.79737e-10	POMT2	hand
chr14	77307070	77307470	-0.905862	3.79737e-10	POMT2	hand
chr14	77307070	77307470	-0.905862	3.79737e-10	POMT2	hand
chr14	77307070	77307470	-0.905862	3.79737e-10	POMT2	hand
chr14	77307070	77307470	-0.905862	3.79737e-10	POMT2	hand
chr14	77307070	77307470	-0.905862	3.79737e-10	POMT2	hand
chr14	77307070	77307470	-0.905862	3.79737e-10	POMT2	hand
chr14	77307070	77307470	-0.905862	3.79737e-10	POMT2	hand
chr3	117790255	117790655	-1.03021	3.82197e-10		hand
chr3	117790255	117790655	-1.03021	3.82197e-10		hand
chr15	41834100	41834500	-1.93183	4.15884e-10	JMJD7-PLA2G4B	hand
chr14	70188646	70189046	-0.646606	4.51096e-10	SLC8A3	hand
chr10	48625001	48625401	-0.867539	4.79205e-10		hand
chr4	76407719	76408119	-0.799959	5.10472e-10	CCDC158	hand
chr4	76407719	76408119	-0.799959	5.10472e-10	CCDC158	hand
chr5	111721043	111721443	1.13417	5.1829e-10		hand
chr4	8173503	8173903	-1.25478	5.42712e-10		hand
chr19	10797579	10797979	-1.58988	5.73895e-10	DNM2	hand
chr17	72992812	72993212	-1.47292	5.77954e-10	SLC39A11	hand
chr17	72992812	72993212	-1.47292	5.77954e-10	SLC39A11	hand
chr17	72992812	72993212	-1.47292	5.77954e-10	SLC39A11	hand
chr5	134543734	134544134	-2.41567	6.37886e-10	JADE2	hand
chr7	75627768	75628168	-1.75892	6.86423e-10		hand
chr6	167998260	167998660	-1.37771	7.43811e-10	KIF25	hand
chr18	56955878	56956278	-2.32414	7.78595e-10		hand
chr12	121060069	121060469	-0.696756	8.11616e-10		hand
chr1	173207159	173207559	-0.842499	8.25703e-10	TNFSF4	hand
chr12	6317407	6317807	0.922823	8.418e-10	PLEKHG6	hand
chr12	6317407	6317807	0.922823	8.418e-10	PLEKHG6	hand
chr12	6317407	6317807	0.922823	8.418e-10	PLEKHG6	hand
chr15	68341667	68342067	-1.14267	8.69607e-10	ITGA11	hand
chr17	65826626	65827026	-0.804887	8.96908e-10	CEP112	hand
chr17	65826626	65827026	-0.804887	8.96908e-10	CEP112	hand
chr17	65826626	65827026	-0.804887	8.96908e-10	CEP112	hand
chr11	105975171	105975571	-1.10344	9.05802e-10		hand
chr7	39781507	39781907	-0.867767	9.13029e-10	LINC00265	hand
chr14	103138697	103139097	-1.25992	9.5284e-10		hand
chr14	103138697	103139097	-1.25992	9.5284e-10		hand
chr5	37869155	37869555	-1.37188	1.00421e-09	GDNF-AS1	hand
chr5	37869155	37869555	-1.37188	1.00421e-09	GDNF-AS1	hand
chr1	110487699	110488099	-1.35375	1.14026e-09	CYMP	hand
chr3	39447846	39448246	-0.673426	1.16684e-09		hand
chr14	60051683	60052083	-1.02561	1.29185e-09	LRRC9	hand
chr14	23551581	23551981	-0.586372	1.3627e-09	ZFHX2	hand
chr14	23551581	23551981	-0.586372	1.3627e-09	ZFHX2	hand
chr20	496381	496781	-1.80051	1.78385e-09	CSNK2A1	hand
chr1	181044450	181044850	-1.50561	1.8401e-09	MR1	hand
chr2	39129049	39129449	-0.807667	1.86561e-09		hand
chr11	65279720	65280120	-0.860303	1.87924e-09	POLA2	hand
chr16	883290	883690	-2.21878	2.08051e-09		hand
chr6	137707766	137708166	-0.737832	2.1107e-09		hand
chr8	33377411	33377811	-0.876231	2.111e-09	FUT10	hand
chr8	33377411	33377811	-0.876231	2.111e-09	FUT10	hand
chr12	52515906	52516306	-1.37043	2.25848e-09	KRT5	hand
chr6	15522373	15522773	-1.01982	2.26216e-09		hand
chr13	47908131	47908531	-0.888948	2.62682e-09	LINC00444	hand
chr1	6824642	6825042	-1.85075	2.6895e-09	CAMTA1	hand
chr1	160043292	160043692	-1.81847	2.72069e-09		hand
chr1	160043292	160043692	-1.81847	2.72069e-09		hand
chr18	2239865	2240265	-0.600709	2.88422e-09	LOC105371956	hand
chr15	58473738	58474138	-1.18975	2.90965e-09	ALDH1A2	hand
chr17	29341716	29342116	-1.54007	3.0188e-09		hand
chr9	116566236	116566636	-1.29042	3.02349e-09	LOC107987014	hand
chr3	108124743	108125143	-1.69954	3.08568e-09	LINC01215	hand
chr19	49897710	49898110	-1.02152	3.12619e-09	IL4I1	hand
chr19	49897710	49898110	-1.02152	3.12619e-09	IL4I1	hand
chr11	637017	637417	-0.804939	3.97984e-09	DRD4	hand
chr12	12079218	12079618	-0.967281	4.63952e-09	BCL2L14	hand
chr12	12079218	12079618	-0.967281	4.63952e-09	BCL2L14	hand
chr6	33314130	33314530	-0.65018	4.65597e-09	TAPBP	hand
chr6	33314130	33314530	-0.65018	4.65597e-09	TAPBP	hand
chr6	33314130	33314530	-0.65018	4.65597e-09	TAPBP	hand
chr6	33314130	33314530	-0.65018	4.65597e-09	TAPBP	hand
chr6	33314130	33314530	-0.65018	4.65597e-09	TAPBP	hand
chr6	33314130	33314530	-0.65018	4.65597e-09	TAPBP	hand
chr6	33314130	33314530	-0.65018	4.65597e-09	TAPBP	hand
chr6	33314130	33314530	-0.65018	4.65597e-09	TAPBP	hand
chr6	33314130	33314530	-0.65018	4.65597e-09	TAPBP	hand
chr12	3010226	3010626	-1.72246	5.02018e-09	TEAD4	hand
chr1	88519064	88519464	0.772095	5.06096e-09		hand
chr8	19678139	19678539	-0.884963	5.07675e-09		hand
chr15	76293441	76293841	-0.691756	5.18864e-09	ETFA	hand
chr15	76293441	76293841	-0.691756	5.18864e-09	ETFA	hand
chr15	76293441	76293841	-0.691756	5.18864e-09	ETFA	hand
chr2	11391645	11392045	-0.95169	5.4221e-09	LINC00570	hand
chr2	11391645	11392045	-0.95169	5.4221e-09	LINC00570	hand
chr2	11391645	11392045	-0.95169	5.4221e-09	LINC00570	hand
chr12	51912102	51912502	-1.07775	5.49604e-09	ACVRL1	hand
chr12	51912102	51912502	-1.07775	5.49604e-09	ACVRL1	hand
chr12	51912102	51912502	-1.07775	5.49604e-09	ACVRL1	hand
chr12	110026699	110027099	-0.827623	5.65738e-09	ANKRD13A	hand
chr1	155680549	155680949	-1.94111	6.44817e-09	YY1AP1	hand
chr1	155680549	155680949	-1.94111	6.44817e-09	YY1AP1	hand
chr11	38014404	38014804	0.858414	6.6311e-09		hand
chr5	170312717	170313117	-1.02316	7.04363e-09	LOC100128059	hand
chr2	241071110	241071510	1.91828	7.09785e-09	SNED1	hand
chr22	35961479	35961879	0.701073	7.32621e-09	RBFOX2	hand
chr5	53036099	53036499	-1.04588	7.90153e-09		hand
chr1	21294732	21295132	-0.901805	7.98676e-09	ECE1	hand
chr11	119652396	119652796	-1.30322	8.12685e-09		hand
chr15	91940474	91940874	-1.1444	8.768e-09	SLCO3A1	hand
chr4	74038572	74038972	-0.587523	9.66063e-09	CXCL3	hand
chr4	74038572	74038972	-0.587523	9.66063e-09	CXCL3	hand
chr4	74038572	74038972	-0.587523	9.66063e-09	CXCL3	hand
chr4	74038572	74038972	-0.587523	9.66063e-09	CXCL3	hand
chr10	102408996	102409396	-0.695105	9.73245e-09	PSD	hand
chr11	45726439	45726839	-2.08433	1.0073e-08		hand
chr2	195795823	195796223	-2.38666	1.09776e-08	DNAH7	hand
chr5	35851379	35851779	-0.740198	1.17434e-08	IL7R	hand
chr5	35851379	35851779	-0.740198	1.17434e-08	IL7R	hand
chr5	157059865	157060265	-1.79602	1.29836e-08	HAVCR1	hand
chr5	157059865	157060265	-1.79602	1.29836e-08	HAVCR1	hand
chr3	188211465	188211865	0.707152	1.3566e-08	LPP	hand
chr3	188211465	188211865	0.707152	1.3566e-08	LPP	hand
chr1	151748601	151749001	-1.67709	1.39382e-08		hand
chr2	218744983	218745383	-1.41029	1.4269e-08	TTLL4	hand
chr2	218744983	218745383	-1.41029	1.4269e-08	TTLL4	hand
chr2	218744983	218745383	-1.41029	1.4269e-08	TTLL4	hand
chr2	218744983	218745383	-1.41029	1.4269e-08	TTLL4	hand
chr2	218744983	218745383	-1.41029	1.4269e-08	TTLL4	hand
chr2	218744983	218745383	-1.41029	1.4269e-08	TTLL4	hand
chr2	218744983	218745383	-1.41029	1.4269e-08	TTLL4	hand
chr2	218744983	218745383	-1.41029	1.4269e-08	TTLL4	hand
chr2	218744983	218745383	-1.41029	1.4269e-08	TTLL4	hand
chr17	27566215	27566615	-1.3993	1.50261e-08	KSR1	hand
chr12	54391331	54391731	0.895196	1.55188e-08	ZNF385A	hand
chr12	54391331	54391731	0.895196	1.55188e-08	ZNF385A	hand
chr12	54391331	54391731	0.895196	1.55188e-08	ZNF385A	hand
chr12	54391331	54391731	0.895196	1.55188e-08	ZNF385A	hand
chr12	67753687	67754087	-1.70186	1.55708e-08		hand
chr1	7964492	7964892	-1.24578	1.5986e-08	PARK7	hand
chr13	89401168	89401568	-0.65188	1.72914e-08	LOC107984621	hand
chr1	89407405	89407805	-1.08091	1.86278e-08	GBP1P1	hand
chr17	13908936	13909336	-2.55814	1.97108e-08		hand
chr14	103094483	103094883	-1.55903	1.97687e-08	EXOC3L4	hand
chr1	109910465	109910865	-0.683874	1.9958e-08	CSF1	hand
chr1	109910465	109910865	-0.683874	1.9958e-08	CSF1	hand
chr1	109910465	109910865	-0.683874	1.9958e-08	CSF1	hand
chr1	109910465	109910865	-0.683874	1.9958e-08	CSF1	hand
chr1	109910465	109910865	-0.683874	1.9958e-08	CSF1	hand
chr1	109910465	109910865	-0.683874	1.9958e-08	CSF1	hand
chr1	109910465	109910865	-0.683874	1.9958e-08	CSF1	hand
chr12	1778970	1779370	-1.56882	2.04977e-08	ADIPOR2	hand
chr17	8103545	8103945	-1.07293	2.11836e-08	ALOXE3	hand
chr1	166490205	166490605	-0.957365	2.41281e-08	LINC01675	hand
chr1	166490205	166490605	-0.957365	2.41281e-08	LINC01675	hand
chr1	74673810	74674210	-0.81473	2.48401e-08	ERICH3	hand
chr19	1261779	1262179	0.666714	2.51089e-08	LOC107985303	hand
chr3	72279622	72280022	-1.17198	2.67657e-08	LINC00877	hand
chr19	201837	202237	-1.08742	2.71407e-08		hand
chr19	201837	202237	-1.08742	2.71407e-08	LINC01002	hand
chr19	201837	202237	-1.08742	2.71407e-08		hand
chr19	201837	202237	-1.08742	2.71407e-08	LINC01002	hand
chr11	47477350	47477750	-0.759128	2.9164e-08	CELF1	hand
chr11	47477350	47477750	-0.759128	2.9164e-08	CELF1	hand
chr2	196259979	196260379	-1.03119	2.97661e-08	HECW2-AS1	hand
chr2	196259979	196260379	-1.03119	2.97661e-08	HECW2-AS1	hand
chr2	196259979	196260379	-1.03119	2.97661e-08	HECW2-AS1	hand
chr7	128650360	128650760	-0.603384	3.06746e-08		hand
chr1	51303762	51304162	-1.08082	3.12118e-08	TTC39A	hand
chr3	124504505	124504905	0.859914	3.12666e-08	KALRN	hand
chr3	31710386	31710786	-1.24552	3.18782e-08	OSBPL10-AS1	hand
chr22	50302043	50302443	-0.624291	3.24819e-08	PLXNB2	hand
chr6	14117520	14117920	-0.922487	3.28405e-08	CD83	hand
chr12	90107682	90108082	-2.01944	3.30095e-08		hand
chr17	82160048	82160448	-1.6025	3.32428e-08		hand
chr6	117431391	117431791	-0.856288	3.38986e-08		hand
chr11	62012646	62013046	-0.781264	3.46605e-08		hand
chr1	41485504	41485904	-1.22768	3.46765e-08	EDN2	hand
chr1	41485504	41485904	-1.22768	3.46765e-08	EDN2	hand
chr12	121039023	121039423	-0.591702	3.46955e-08	OASL	hand
chr12	121039023	121039423	-0.591702	3.46955e-08	OASL	hand
chr12	121039023	121039423	-0.591702	3.46955e-08	OASL	hand
chr12	121039023	121039423	-0.591702	3.46955e-08	OASL	hand
chr12	121039023	121039423	-0.591702	3.46955e-08	OASL	hand
chr12	121039023	121039423	-0.591702	3.46955e-08	OASL	hand
chr12	121039023	121039423	-0.591702	3.46955e-08	OASL	hand
chr12	121039023	121039423	-0.591702	3.46955e-08	OASL	hand
chr12	121039023	121039423	-0.591702	3.46955e-08	OASL	hand
chr16	86347090	86347490	-1.82701	3.6686e-08		hand
chr5	150245369	150245769	-1.07819	3.9516e-08	CAMK2A	hand
chr17	37476771	37477171	-1.44962	3.98588e-08		hand
chr12	53268233	53268633	-0.640086	4.31195e-08	ESPL1	hand
chr12	53268233	53268633	-0.640086	4.31195e-08	ESPL1	hand
chr12	53268233	53268633	-0.640086	4.31195e-08	ESPL1	hand
chr6	125918983	125919383	-0.659193	4.36671e-08	NCOA7	hand
chr6	125918983	125919383	-0.659193	4.36671e-08	NCOA7	hand
chr5	38291294	38291694	-1.7358	4.49395e-08	EGFLAM-AS4	hand
chr5	32098302	32098702	-1.46406	4.59562e-08	PDZD2	hand
chr5	32098302	32098702	-1.46406	4.59562e-08	PDZD2	hand
chr16	50681583	50681983	-1.79561	4.64894e-08	SNX20	hand
chr16	50681583	50681983	-1.79561	4.64894e-08	SNX20	hand
chr16	50681583	50681983	-1.79561	4.64894e-08	SNX20	hand
chr16	50681583	50681983	-1.79561	4.64894e-08	SNX20	hand
chr16	50681583	50681983	-1.79561	4.64894e-08	SNX20	hand
chr8	17349817	17350217	-1.1675	4.87969e-08	MTMR7	hand
chr8	17349817	17350217	-1.1675	4.87969e-08	MTMR7	hand
chr8	17349817	17350217	-1.1675	4.87969e-08	MTMR7	hand
chr1	1064093	1064493	-0.597689	4.9715e-08	LOC100288175	hand
chr1	1064093	1064493	-0.597689	4.9715e-08		hand
chr1	1064093	1064493	-0.597689	4.9715e-08		hand
chr15	51715548	51715948	-1.72822	5.16545e-08		hand
chr1	26542222	26542622	-1.25808	5.16789e-08	RPS6KA1	hand
chr1	26542222	26542622	-1.25808	5.16789e-08	RPS6KA1	hand
chr1	26542222	26542622	-1.25808	5.16789e-08	RPS6KA1	hand
chr12	27936133	27936533	-1.22458	5.55079e-08		hand
chr10	73803910	73804310	-1.29591	5.57327e-08	ZSWIM8-AS1	hand
chr10	73803910	73804310	-1.29591	5.57327e-08	NDST2	hand
chr1	121511391	121511791	-1.11134	5.6141e-08		hand
chr1	121511391	121511791	-1.11134	5.6141e-08		hand
chr9	125864071	125864471	-1.58702	5.61672e-08	PBX3	hand
chr6	26464075	26464475	-2.21705	6.25888e-08	BTN2A1	hand
chr17	76550811	76551211	-1.25078	6.27269e-08		hand
chr17	76550811	76551211	-1.25078	6.27269e-08	CYGB	hand
chr17	41982352	41982752	-1.25226	6.92548e-08	DNAJC7	hand
chr12	6613927	6614327	0.740515	7.06006e-08		hand
chr2	241741043	241741443	-1.08255	7.0643e-08	D2HGDH	hand
chr5	142006365	142006765	-1.1127	7.13571e-08	GNPDA1	hand
chr5	142006365	142006765	-1.1127	7.13571e-08	GNPDA1	hand
chr2	108377387	108377787	-1.47077	7.85767e-08	SULT1C4	hand
chr2	108377387	108377787	-1.47077	7.85767e-08	SULT1C4	hand
chr2	108377387	108377787	-1.47077	7.85767e-08	SULT1C4	hand
chr8	37783123	37783523	-0.616	8.56564e-08	ADGRA2	hand
chr1	220487447	220487847	-0.730181	8.95591e-08	LINC02779	hand
chr15	99014720	99015120	-0.642062	9.02563e-08	LUNAR1	hand
chr15	99014720	99015120	-0.642062	9.02563e-08	LUNAR1	hand
chr15	99014720	99015120	-0.642062	9.02563e-08	LUNAR1	hand
chr15	99014720	99015120	-0.642062	9.02563e-08	LUNAR1	hand
chr15	99014720	99015120	-0.642062	9.02563e-08	LUNAR1	hand
chr21	32451124	32451524	-0.620661	9.09541e-08	EVA1C	hand
chr1	203062389	203062789	-1.89528	1.0295e-07	PPFIA4	hand
chr12	52650560	52650960	-2.17166	1.03006e-07	KRT2	hand
chr2	12005882	12006282	-0.763061	1.04207e-07	MIR3681HG	hand
chr2	12005882	12006282	-0.763061	1.04207e-07	MIR3681HG	hand
chr2	12005882	12006282	-0.763061	1.04207e-07	MIR3681HG	hand
chr2	12005882	12006282	-0.763061	1.04207e-07	MIR3681HG	hand
chr3	11290784	11291184	-0.594443	1.06509e-07		hand
chr20	1946715	1947115	-1.21014	1.07236e-07	PDYN-AS1	hand
chr16	1160060	1160460	-1.17675	1.12641e-07		hand
chr3	75394578	75394978	-1.92483	1.13077e-07		hand
chr5	133075783	133076183	-1.38613	1.2783e-07	HSPA4	hand
chr14	32473555	32473955	0.589694	1.28294e-07	AKAP6	hand
chr5	146042526	146042926	-0.774515	1.29e-07	SH3RF2	hand
chr8	123613634	123614034	-1.04009	1.31026e-07	LOC105375738	hand
chr8	123613634	123614034	-1.04009	1.31026e-07		hand
chr8	123613634	123614034	-1.04009	1.31026e-07	LOC105375738	hand
chr7	23618229	23618629	-1.40144	1.38416e-07		hand
chr9	95772349	95772749	0.642648	1.39835e-07	LOC105376161	hand
chr3	149845577	149845977	-1.46238	1.45103e-07	RNF13	hand
chr2	85760373	85760773	-1.08772	1.51368e-07	ATOH8	hand
chr8	99867322	99867722	-0.95876	1.68505e-07	VPS13B	hand
chr15	37931871	37932271	-0.698052	1.68551e-07	TMCO5A	hand
chr10	112375892	112376292	-0.658979	1.80552e-07	ACSL5	hand
chr10	112375892	112376292	-0.658979	1.80552e-07	ACSL5	hand
chr10	112375892	112376292	-0.658979	1.80552e-07	ACSL5	hand
chr2	143600141	143600541	-1.01711	1.81663e-07	LOC101928361	hand
chr17	76493127	76493527	-0.856447	1.81811e-07	RHBDF2	hand
chr17	76493127	76493527	-0.856447	1.81811e-07	RHBDF2	hand
chr17	76493127	76493527	-0.856447	1.81811e-07	RHBDF2	hand
chr4	7381188	7381588	-1.4955	1.89063e-07	SORCS2	hand
chr3	119660836	119661236	-1.15535	1.91496e-07	POPDC2	hand
chr3	119660836	119661236	-1.15535	1.91496e-07	POPDC2	hand
chr3	119660836	119661236	-1.15535	1.91496e-07	POPDC2	hand
chr3	119660836	119661236	-1.15535	1.91496e-07	POPDC2	hand
chr3	119660836	119661236	-1.15535	1.91496e-07	POPDC2	hand
chr3	119660836	119661236	-1.15535	1.91496e-07	POPDC2	hand
chr7	66401139	66401539	-0.77006	2.01288e-07	LINC00174	hand
chr6	52799260	52799660	0.880563	2.08756e-07	GSTA1	hand
chr3	49799702	49800102	0.655079	2.13725e-07	CDHR4	hand
chr3	49799702	49800102	0.655079	2.13725e-07	CDHR4	hand
chr3	49799702	49800102	0.655079	2.13725e-07	CDHR4	hand
chr3	50304659	50305059	-0.947361	2.16074e-07	HYAL1	hand
chr3	50304659	50305059	-0.947361	2.16074e-07	HYAL1	hand
chr8	105911681	105912081	-1.14751	2.22207e-07	ZFPM2-AS1	hand
chr19	5176848	5177248	-0.706368	2.23457e-07		hand
chr2	241063728	241064128	1.5539	2.38318e-07	SNED1-AS1	hand
chr2	68387600	68388000	-1.64426	2.5728e-07	PLEK	hand
chr16	48235603	48236003	-1.41588	2.57508e-07	ABCC11	hand
chr16	48235603	48236003	-1.41588	2.57508e-07	ABCC11	hand
chr15	31031647	31032047	-0.927634	2.70362e-07	TRPM1	hand
chr4	182143857	182144257	-0.622434	3.13101e-07	TENM3	hand
chr4	182143857	182144257	-0.622434	3.13101e-07	TENM3	hand
chr4	182143857	182144257	-0.622434	3.13101e-07		hand
chr4	182143857	182144257	-0.622434	3.13101e-07	TENM3-AS1	hand
chr4	182143857	182144257	-0.622434	3.13101e-07	TENM3-AS1	hand
chr4	182143857	182144257	-0.622434	3.13101e-07	TENM3-AS1	hand
chr4	182143857	182144257	-0.622434	3.13101e-07	TENM3-AS1	hand
chr4	3114356	3114756	-0.731613	3.19095e-07	HTT	hand
chr7	74650023	74650423	-1.38264	3.20365e-07		hand
chr7	74650023	74650423	-1.38264	3.20365e-07	GTF2I	hand
chr22	50282409	50282809	-0.945499	3.2795e-07	PLXNB2	hand
chr22	50282409	50282809	-0.945499	3.2795e-07	PLXNB2	hand
chr22	50282409	50282809	-0.945499	3.2795e-07	PLXNB2	hand
chr10	58868864	58869264	-0.706735	3.43732e-07		hand
chr5	176119120	176119520	-1.36513	3.4878e-07	FAM153B	hand
chr5	176119120	176119520	-1.36513	3.4878e-07	FAM153B	hand
chr5	176119120	176119520	-1.36513	3.4878e-07	FAM153B	hand
chr5	176119120	176119520	-1.36513	3.4878e-07	FAM153B	hand
chr10	78405214	78405614	-0.878468	3.5539e-07		hand
chr4	105551846	105552246	-1.3949	3.56622e-07	ARHGEF38	hand
chr4	105551846	105552246	-1.3949	3.56622e-07	ARHGEF38	hand
chr4	105551846	105552246	-1.3949	3.56622e-07	ARHGEF38	hand
chr10	122019250	122019650	-0.758402	3.85345e-07	TACC2	hand
chr10	122019250	122019650	-0.758402	3.85345e-07		hand
chr7	47539530	47539930	-0.843481	3.90947e-07	TNS3	hand
chr7	47539530	47539930	-0.843481	3.90947e-07	TNS3	hand
chr7	47539530	47539930	-0.843481	3.90947e-07	TNS3	hand
chr8	22397531	22397931	-0.844331	3.91036e-07	SLC39A14	hand
chr8	22397531	22397931	-0.844331	3.91036e-07	SLC39A14	hand
chr19	12800386	12800786	-0.798748	4.00705e-07	PRDX2	hand
chr19	12800386	12800786	-0.798748	4.00705e-07	PRDX2	hand
chr9	76700020	76700420	0.622597	4.23876e-07		hand
chr17	76376410	76376810	-0.808008	4.41301e-07	SPHK1	hand
chr17	76376410	76376810	-0.808008	4.41301e-07	SPHK1	hand
chr17	39741315	39741715	-0.629853	4.71981e-07	GRB7	hand
chr2	110804890	110805290	-1.36969	4.73648e-07	ACOXL	hand
chr8	142769682	142770082	0.725406	4.77002e-07	SLURP2	hand
chr8	142769682	142770082	0.725406	4.77002e-07	SLURP2	hand
chr2	96632047	96632447	-0.73087	4.77987e-07	KANSL3	hand
chr4	40502917	40503317	-0.961607	4.91237e-07	MIR4802	hand
chr2	112836723	112837123	-0.602076	5.02656e-07	IL1B	hand
chr2	112836723	112837123	-0.602076	5.02656e-07	IL1B	hand
chr2	112836723	112837123	-0.602076	5.02656e-07	IL1B	hand
chr2	112836723	112837123	-0.602076	5.02656e-07	IL1B	hand
chr2	112836723	112837123	-0.602076	5.02656e-07	IL1B	hand
chr2	112836723	112837123	-0.602076	5.02656e-07	IL1B	hand
chr2	112836723	112837123	-0.602076	5.02656e-07	IL1B	hand
chr19	19588526	19588926	-1.00728	5.04102e-07		hand
chr10	46374413	46374813	-1.01429	5.05623e-07	ANXA8L1	hand
chr10	46374413	46374813	-1.01429	5.05623e-07	ANXA8L1	hand
chr10	46374413	46374813	-1.01429	5.05623e-07	ANXA8L1	hand
chr10	46374413	46374813	-1.01429	5.05623e-07	LINC00842	hand
chr10	46374413	46374813	-1.01429	5.05623e-07	ANXA8L1	hand
chr10	46374413	46374813	-1.01429	5.05623e-07	ANXA8L1	hand
chr10	46374413	46374813	-1.01429	5.05623e-07	ANXA8L1	hand
chr19	252371	252771	-1.73637	5.10383e-07		hand
chr17	64749562	64749962	-1.5476	5.10824e-07	LOC101929240	hand
chr10	133537471	133537871	-1.54516	5.30979e-07	CYP2E1	hand
chr11	47495264	47495664	-1.06706	5.56451e-07	CELF1	hand
chr17	78532942	78533342	-0.821682	5.62578e-07		hand
chr5	159511605	159512005	-0.97692	5.86142e-07		hand
chr7	94060600	94061000	-0.67682	6.17734e-07	LOC107986820	hand
chr8	76603817	76604217	-1.24101	6.87381e-07		hand
chr9	88804202	88804602	-0.940744	6.93884e-07		hand
chr10	5619937	5620337	0.629269	6.94344e-07	LINC02677	hand
chr12	47767340	47767740	-0.6184	7.00676e-07		hand
chr3	12737797	12738197	-1.44189	7.90963e-07	TMEM40	hand
chr8	124566715	124567115	-1.33211	8.06078e-07	MTSS1	hand
chr8	124566715	124567115	-1.33211	8.06078e-07	MTSS1	hand
chr11	113230658	113231058	-1.60534	8.38552e-07	NCAM1	hand
chr13	106155406	106155806	-1.32176	9.42081e-07		hand
chr5	32531563	32531963	-0.744562	1.0021e-06	SUB1	hand
chr5	32531563	32531963	-0.744562	1.0021e-06	SUB1	hand
chr5	32531563	32531963	-0.744562	1.0021e-06	SUB1	hand
chr22	33605227	33605627	-2.17119	1.01025e-06	LARGE1	hand
chr2	28736075	28736475	0.69963	1.02671e-06	LOC100505774	hand
chr2	28736075	28736475	0.69963	1.02671e-06	LOC100505774	hand
chr2	28736075	28736475	0.69963	1.02671e-06	LOC100505774	hand
chr2	28736075	28736475	0.69963	1.02671e-06	LOC100505774	hand
chr2	28736075	28736475	0.69963	1.02671e-06	LOC100505774	hand
chr2	28736075	28736475	0.69963	1.02671e-06	PPP1CB-DT	hand
chr3	134057283	134057683	-0.678381	1.03737e-06	LINC02000	hand
chr6	131015857	131016257	0.718719	1.04695e-06	EPB41L2	hand
chr19	48118033	48118433	-1.7833	1.09947e-06		hand
chr19	48118033	48118433	-1.7833	1.09947e-06		hand
chr19	48118033	48118433	-1.7833	1.09947e-06	LIG1	hand
chr6	168092916	168093316	-1.49526	1.12123e-06	FRMD1	hand
chr12	101660690	101661090	-1.32851	1.22703e-06	LOC105369937	hand
chr5	43171917	43172317	-0.875903	1.29476e-06	ZNF131	hand
chr4	111959217	111959617	-1.50748	1.31884e-06		hand
chr2	105373578	105373978	0.679649	1.33222e-06		hand
chr15	31033099	31033499	-1.20099	1.34053e-06	TRPM1	hand
chr11	3009635	3010035	-1.12253	1.47122e-06	CARS1	hand
chr11	3009635	3010035	-1.12253	1.47122e-06	CARS1	hand
chr4	151575622	151576022	-1.20448	1.68945e-06		hand
chr12	23175229	23175629	-2.35001	1.69051e-06	LOC101928441	hand
chr12	23175229	23175629	-2.35001	1.69051e-06	LOC101928441	hand
chr6	6795377	6795777	-1.0508	1.70198e-06		hand
chr7	106257561	106257961	-1.60468	1.76551e-06	NAMPT	hand
chr7	106257561	106257961	-1.60468	1.76551e-06	NAMPT	hand
chr19	18086798	18087198	-0.935058	1.84173e-06	IL12RB1	hand
chr19	18086798	18087198	-0.935058	1.84173e-06	IL12RB1	hand
chr19	18086798	18087198	-0.935058	1.84173e-06	IL12RB1	hand
chr19	18086798	18087198	-0.935058	1.84173e-06	IL12RB1	hand
chr1	180963510	180963910	-0.865914	2.08582e-06		hand
chr20	4192639	4193039	-1.07937	2.08799e-06	LINC01433	hand
chr20	4192639	4193039	-1.07937	2.08799e-06	LINC01433	hand
chr15	40257777	40258177	-1.25319	2.17457e-06		hand
chr15	68205150	68205550	0.710955	2.28138e-06	CALML4	hand
chr15	68205150	68205550	0.710955	2.28138e-06	CALML4	hand
chr15	68205150	68205550	0.710955	2.28138e-06	CALML4	hand
chr1	22774020	22774420	0.676728	2.30762e-06	EPHB2	hand
chr10	125166195	125166595	-0.942273	2.39359e-06		hand
chr3	179760940	179761340	-1.01012	2.43021e-06	USP13	hand
chr3	179760940	179761340	-1.01012	2.43021e-06	USP13	hand
chr3	179760940	179761340	-1.01012	2.43021e-06	USP13	hand
chr3	179760940	179761340	-1.01012	2.43021e-06	USP13	hand
chr3	179760940	179761340	-1.01012	2.43021e-06	USP13	hand
chr2	241039506	241039906	2.07392	2.78926e-06	SNED1	hand
chr11	44916745	44917145	-1.21894	2.97383e-06	TSPAN18	hand
chr22	24087083	24087483	-1.14096	2.98337e-06	CABIN1	hand
chr1	181812450	181812850	-1.42637	3.0514e-06		hand
chr1	181812450	181812850	-1.42637	3.0514e-06		hand
chr15	70802663	70803063	-0.812994	3.1719e-06		hand
chr15	70802663	70803063	-0.812994	3.1719e-06		hand
chr6	132115726	132116126	-0.853905	3.17415e-06	MIR548AJ1	hand
chr2	66494671	66495071	-0.736545	3.17607e-06	MEIS1	hand
chr2	41715638	41716038	-0.994389	3.32762e-06		hand
chr7	44665491	44665891	0.719305	3.37146e-06	OGDH	hand
chr7	44665491	44665891	0.719305	3.37146e-06	OGDH	hand
chr16	57976184	57976584	1.09144	3.52548e-06	TEPP	hand
chr16	57976184	57976584	1.09144	3.52548e-06	TEPP	hand
chr16	57976184	57976584	1.09144	3.52548e-06	TEPP	hand
chr5	82265025	82265425	0.783114	3.56638e-06		hand
chr7	77326148	77326548	-0.608655	3.67349e-06	GSAP	hand
chr2	85302041	85302441	-0.864854	3.72186e-06	TCF7L1	hand
chr1	203286971	203287371	-0.639703	3.84231e-06	LINC01353	hand
chr14	85934253	85934653	-0.592122	3.85095e-06	LINC02328	hand
chr14	85934253	85934653	-0.592122	3.85095e-06	LINC02328	hand
chr14	85934253	85934653	-0.592122	3.85095e-06	LINC02328	hand
chr14	85934253	85934653	-0.592122	3.85095e-06	LINC02328	hand
chr14	85934253	85934653	-0.592122	3.85095e-06	LINC02328	hand
chr14	85934253	85934653	-0.592122	3.85095e-06	LINC02328	hand
chr14	85934253	85934653	-0.592122	3.85095e-06	LINC02328	hand
chr14	85934253	85934653	-0.592122	3.85095e-06	LINC02328	hand
chr14	85934253	85934653	-0.592122	3.85095e-06	LINC02328	hand
chr5	31854423	31854823	-0.588025	4.03331e-06	PDZD2	hand
chr6	133767592	133767992	-0.788298	4.1196e-06	TARID	hand
chr11	76666425	76666825	-0.843801	4.2516e-06	LRRC32	hand
chr3	127202838	127203238	1.07737	4.29886e-06		hand
chr2	165902875	165903275	-0.702133	4.34086e-06	TTC21B	hand
chr3	156291631	156292031	-0.603929	4.36107e-06	KCNAB1	hand
chr3	156291631	156292031	-0.603929	4.36107e-06	KCNAB1	hand
chr17	19897908	19898308	0.751254	4.38942e-06		hand
chr17	19897908	19898308	0.751254	4.38942e-06		hand
chr8	103153717	103154117	0.850717	4.46791e-06	MIR3151	hand
chr15	66956194	66956594	-0.761555	4.91524e-06	LINC02206	hand
chr9	439497	439897	-0.972288	4.97072e-06	DOCK8	hand
chr2	70767959	70768359	-0.664082	4.97527e-06	ADD2	hand
chr2	70767959	70768359	-0.664082	4.97527e-06	ADD2	hand
chr2	70767959	70768359	-0.664082	4.97527e-06	ADD2	hand
chr2	70767959	70768359	-0.664082	4.97527e-06	ADD2	hand
chr2	70767959	70768359	-0.664082	4.97527e-06	ADD2	hand
chr2	70767959	70768359	-0.664082	4.97527e-06	ADD2	hand
chr2	70767959	70768359	-0.664082	4.97527e-06	ADD2	hand
chr2	70767959	70768359	-0.664082	4.97527e-06	ADD2	hand
chr2	70767959	70768359	-0.664082	4.97527e-06	ADD2	hand
chr2	70767959	70768359	-0.664082	4.97527e-06	ADD2	hand
chr5	176741878	176742278	-1.64381	5.15188e-06	LINC01574	hand
chr16	19691130	19691530	-0.587316	5.23842e-06	VPS35L	hand
chr1	229095027	229095427	-1.35447	5.56589e-06	LINC02814	hand
chr1	229095027	229095427	-1.35447	5.56589e-06	LINC02814	hand
chr2	32678788	32679188	0.959263	5.82842e-06	TTC27	hand
chr18	23837727	23838127	-0.64419	5.96224e-06	LAMA3	hand
chr15	99682459	99682859	-0.620846	6.00125e-06		hand
chr3	42192483	42192883	-1.07242	6.07267e-06	TRAK1	hand
chr1	53304046	53304446	-0.9308	6.15879e-06		hand
chr7	6178312	6178712	-0.752628	6.41744e-06	CYTH3	hand
chr17	44916914	44917314	0.652536	6.41887e-06	GFAP	hand
chr17	44916914	44917314	0.652536	6.41887e-06		hand
chr3	143011716	143012116	-1.30263	6.65153e-06	U2SURP	hand
chr3	143011716	143012116	-1.30263	6.65153e-06	U2SURP	hand
chr2	38120156	38120556	-0.851262	6.65442e-06	CYP1B1-AS1	hand
chr17	17849133	17849533	0.926988	6.65626e-06	TOM1L2	hand
chr6	137692821	137693221	-0.715736	6.67475e-06		hand
chr1	206403767	206404167	0.611158	6.76005e-06	SRGAP2	hand
chr5	149052993	149053393	0.825537	6.8067e-06	SH3TC2	hand
chr5	111009350	111009750	-1.02017	7.06683e-06		hand
chr5	1327301	1327701	-0.815952	7.19982e-06	CLPTM1L	hand
chr6	128639955	128640355	-1.38648	7.34751e-06		hand
chr7	22881932	22882332	-1.4451	7.52798e-06		hand
chr2	224887173	224887573	0.658353	7.72549e-06	DOCK10	hand
chr4	153655994	153656394	-0.796572	7.80144e-06		hand
chr6	157164990	157165390	-1.07179	7.85307e-06		hand
chr15	66859012	66859412	-0.639559	7.87522e-06		hand
chr4	81164661	81165061	-0.711789	7.88112e-06	PRKG2-AS1	hand
chr4	81164661	81165061	-0.711789	7.88112e-06	PRKG2-AS1	hand
chr17	2237991	2238391	0.704266	7.94031e-06	SMG6	hand
chr17	2237991	2238391	0.704266	7.94031e-06	SMG6	hand
chr17	2237991	2238391	0.704266	7.94031e-06	SMG6	hand
chr7	112410152	112410552	-1.55058	8.10741e-06	LOC105375456	hand
chr2	85905214	85905614	-0.844822	8.28719e-06	ST3GAL5	hand
chr17	58527932	58528332	-0.747172	8.64963e-06	SEPTIN4	hand
chr17	58527932	58528332	-0.747172	8.64963e-06	SEPTIN4	hand
chr17	58527932	58528332	-0.747172	8.64963e-06	SEPTIN4	hand
chr17	58527932	58528332	-0.747172	8.64963e-06	SEPTIN4	hand
chr17	58527932	58528332	-0.747172	8.64963e-06	SEPTIN4	hand
chr12	45200329	45200729	-1.17459	8.8192e-06		hand
chr1	247415909	247416309	-1.1422	9.00314e-06	NLRP3	hand
chr1	247415909	247416309	-1.1422	9.00314e-06	NLRP3	hand
chr1	247415909	247416309	-1.1422	9.00314e-06	NLRP3	hand
chr1	247415909	247416309	-1.1422	9.00314e-06	NLRP3	hand
chr3	156551208	156551608	-0.746667	9.25938e-06	SSR3	hand
chr4	82774653	82775053	0.813028	9.50535e-06		hand
chr1	41045751	41046151	0.645536	9.77387e-06	SCMH1	hand
chr3	8677633	8678033	-0.973937	9.80233e-06	SSUH2	hand
chr3	8677633	8678033	-0.973937	9.80233e-06	SSUH2	hand
chr3	8677633	8678033	-0.973937	9.80233e-06	SSUH2	hand
chr11	72703236	72703636	0.70507	9.83925e-06	ARAP1	hand
chr11	72703236	72703636	0.70507	9.83925e-06	ARAP1	hand
chr8	10325781	10326181	-1.03448	1.00053e-05		hand
chr17	18025877	18026277	-0.835427	1.00551e-05	ATPAF2	hand
chr17	18025877	18026277	-0.835427	1.00551e-05	ATPAF2	hand
chr18	5540309	5540709	-1.18647	1.03371e-05	EPB41L3	hand
chr18	5540309	5540709	-1.18647	1.03371e-05	EPB41L3	hand
chr18	5540309	5540709	-1.18647	1.03371e-05	EPB41L3	hand
chr18	5540309	5540709	-1.18647	1.03371e-05	EPB41L3	hand
chr18	5540309	5540709	-1.18647	1.03371e-05	EPB41L3	hand
chr18	5540309	5540709	-1.18647	1.03371e-05	EPB41L3	hand
chr17	82006446	82006846	-0.773376	1.05678e-05	ASPSCR1	hand
chr17	82006446	82006846	-0.773376	1.05678e-05	ASPSCR1	hand
chr17	5619177	5619577	-1.67267	1.06597e-05		hand
chr17	5619177	5619577	-1.67267	1.06597e-05		hand
chr5	132593900	132594300	-0.738329	1.09729e-05	RAD50	hand
chr7	99030410	99030810	-0.80306	1.14596e-05	LOC101927550	hand
chr17	45239980	45240380	-0.803896	1.15208e-05	FMNL1	hand
chr12	7479762	7480162	-1.04074	1.17194e-05	CD163L1	hand
chr11	102361467	102361867	-0.982586	1.18647e-05	BIRC2	hand
chr9	116372285	116372685	0.872776	1.20778e-05	PAPPA	hand
chr1	6359314	6359714	-0.595175	1.22307e-05	ACOT7	hand
chr9	129719288	129719688	-1.1891	1.24454e-05	PRRX2-AS1	hand
chr5	112228637	112229037	0.783603	1.25117e-05	EPB41L4A	hand
chr8	101392885	101393285	0.829317	1.25186e-05	LINC02845	hand
chr8	101392885	101393285	0.829317	1.25186e-05	LINC02845	hand
chr15	51218337	51218737	1.13098	1.26351e-05	CYP19A1	hand
chr15	51218337	51218737	1.13098	1.26351e-05	CYP19A1	hand
chr5	179385881	179386281	-1.20514	1.27705e-05		hand
chr3	188568674	188569074	-1.29036	1.31878e-05	LPP	hand
chr3	188568674	188569074	-1.29036	1.31878e-05	LPP-AS1	hand
chr22	19523285	19523685	-0.623059	1.33139e-05		hand
chr15	29676986	29677386	-0.624663	1.33286e-05		hand
chr18	63151048	63151448	-1.18303	1.34925e-05		hand
chr3	132654201	132654601	-0.84618	1.40325e-05	UBA5	hand
chr1	155211654	155212054	0.677987	1.45008e-05	MTX1	hand
chr4	40827739	40828139	-1.28599	1.45772e-05		hand
chr5	170486438	170486838	-0.800223	1.51592e-05		hand
chr9	92482345	92482745	0.648571	1.6122e-05	ASPN	hand
chr9	92482345	92482745	0.648571	1.6122e-05	ASPN	hand
chr9	92482345	92482745	0.648571	1.6122e-05	ASPN	hand
chr9	92482345	92482745	0.648571	1.6122e-05	ASPN	hand
chr13	27236494	27236894	-0.844565	1.6464e-05	LINC00412	hand
chr1	16764149	16764549	-0.600273	1.66516e-05	MST1L	hand
chr1	16764149	16764549	-0.600273	1.66516e-05	MST1L	hand
chr7	38335573	38335973	-0.593416	1.66616e-05		hand
chr19	44671440	44671840	-0.698823	1.67543e-05	CEACAM19	hand
chr19	44671440	44671840	-0.698823	1.67543e-05	CEACAM19	hand
chr19	44671440	44671840	-0.698823	1.67543e-05	CEACAM19	hand
chr9	134822866	134823266	1.17754	1.68899e-05	COL5A1	hand
chr17	74623716	74624116	-1.18499	1.77293e-05	CD300E	hand
chr9	114968684	114969084	-0.734483	1.80713e-05	DELEC1	hand
chr14	75267028	75267428	0.985971	1.8072e-05		hand
chr19	49887192	49887592	-0.818915	1.83545e-05	MIR4750	hand
chr10	125796438	125796838	-1.45242	1.84028e-05	UROS	hand
chr10	125796438	125796838	-1.45242	1.84028e-05	UROS	hand
chr13	27161969	27162369	-0.732595	1.85596e-05	USP12-AS1	hand
chr14	90491594	90491994	0.784784	1.86004e-05		hand
chr14	90491594	90491994	0.784784	1.86004e-05		hand
chr10	127986966	127987366	-0.76185	1.87697e-05	PTPRE	hand
chr19	18385947	18386347	0.787007	1.90068e-05	GDF15	hand
chr19	18385947	18386347	0.787007	1.90068e-05	MIR3189	hand
chr19	18385947	18386347	0.787007	1.90068e-05	GDF15	hand
chr12	71615057	71615457	-1.43897	1.90191e-05	ZFC3H1	hand
chr17	2034846	2035246	0.627552	1.92555e-05	DPH1	hand
chr8	130247555	130247955	-1.38403	1.9368e-05		hand
chr8	130247555	130247955	-1.38403	1.9368e-05	ASAP1	hand
chr8	124838426	124838826	-0.936373	1.99948e-05	LINC00964	hand
chr7	245441	245841	0.92304	2.00935e-05	FAM20C	hand
chr3	113063086	113063486	-0.61461	2.04988e-05		hand
chr15	42165044	42165444	-0.74463	2.14886e-05	VPS39	hand
chr4	122885185	122885585	-0.888758	2.15886e-05		hand
chr11	441905	442305	-0.912111	2.17317e-05	ANO9	hand
chr11	441905	442305	-0.912111	2.17317e-05	ANO9	hand
chr11	441905	442305	-0.912111	2.17317e-05	ANO9	hand
chr13	46168383	46168783	-1.11892	2.32056e-05	LCP1	hand
chr5	132073562	132073962	-0.648646	2.33401e-05	CSF2	hand
chr3	15499867	15500267	-0.827155	2.38344e-05	COLQ	hand
chr20	17661024	17661424	0.596591	2.3995e-05	RRBP1	hand
chr9	107467428	107467828	-0.739135	2.42153e-05	LINC01509	hand
chr9	107467428	107467828	-0.739135	2.42153e-05	LINC01509	hand
chr9	107467428	107467828	-0.739135	2.42153e-05	LINC01509	hand
chr15	77347131	77347531	-1.2281	2.4614e-05	PEAK1	hand
chr20	62756352	62756752	0.846516	2.49186e-05	NTSR1	hand
chr1	19423130	19423530	-0.620907	2.53831e-05		hand
chr18	57728764	57729164	0.67803	2.60598e-05		hand
chr16	82832848	82833248	-0.728178	2.67575e-05		hand
chr4	76011889	76012289	-0.651499	2.70731e-05	ART3	hand
chr4	110003767	110004167	-0.625464	2.88925e-05	EGF	hand
chr4	110003767	110004167	-0.625464	2.88925e-05	EGF	hand
chr4	110003767	110004167	-0.625464	2.88925e-05	EGF	hand
chr5	93433404	93433804	-0.679887	2.96712e-05	NR2F1-AS1	hand
chr6	73445650	73446050	-0.981615	2.97159e-05	CGAS	hand
chr12	50195865	50196265	0.696653	3.04362e-05	LIMA1	hand
chr2	241036159	241036559	1.21415	3.05137e-05	SNED1	hand
chr2	241036159	241036559	1.21415	3.05137e-05	SNED1	hand
chr3	36784339	36784739	-1.10263	3.11198e-05	LOC105377029	hand
chr3	186476219	186476619	-0.91465	3.11487e-05	LINC02051	hand
chr5	171877197	171877597	-0.976904	3.14088e-05	FBXW11	hand
chr2	19880289	19880689	-1.1701	3.20236e-05		hand
chr2	19880289	19880689	-1.1701	3.20236e-05		hand
chr2	19880289	19880689	-1.1701	3.20236e-05		hand
chr2	19880289	19880689	-1.1701	3.20236e-05	LINC00954	hand
chr7	36448786	36449186	-0.668574	3.24176e-05	ANLN	hand
chr6	41228708	41229108	-0.815884	3.57187e-05	TREML4	hand
chr19	2983079	2983479	0.625471	3.64945e-05	TLE6	hand
chr19	2983079	2983479	0.625471	3.64945e-05	TLE6	hand
chr19	2983079	2983479	0.625471	3.64945e-05	TLE6	hand
chr4	57154249	57154649	-0.953036	3.68548e-05		hand
chr2	237342000	237342400	0.721316	3.82068e-05	COL6A3	hand
chr8	37716650	37717050	0.677212	3.83919e-05	LOC101929622	hand
chr8	37716650	37717050	0.677212	3.83919e-05	LOC101929622	hand
chr2	88858099	88858499	-1.19452	3.87443e-05		hand
chr16	65059695	65060095	-0.952299	3.92072e-05	CDH11	hand
chr5	159161695	159162095	-0.664259	3.94435e-05	RNF145	hand
chr5	159161695	159162095	-0.664259	3.94435e-05	RNF145	hand
chr1	12220870	12221270	-1.10371	3.95249e-05		hand
chr4	76709432	76709832	-1.10934	4.02334e-05	SHROOM3	hand
chr7	34298472	34298872	-0.918702	4.1837e-05		hand
chr8	71962111	71962511	-1.17077	4.40449e-05	MSC-AS1	hand
chr18	22087098	22087498	-0.943811	4.57813e-05		hand
chr2	218679020	218679420	-0.612715	4.58649e-05	STK36	hand
chr5	95391093	95391493	-1.30403	4.59203e-05	FAM81B	hand
chr18	3889845	3890245	0.665201	4.71019e-05	DLGAP1-AS3	hand
chr11	125451393	125451793	-0.627307	4.74274e-05	FEZ1	hand
chr22	24432462	24432862	-0.755218	4.77229e-05	ADORA2A	hand
chr18	10616745	10617145	-1.02999	4.93256e-05	LINC01887	hand
chr22	23305567	23305967	-0.609005	5.02447e-05	BCR	hand
chr22	23305567	23305967	-0.609005	5.02447e-05	BCR	hand
chr7	41693321	41693721	-0.662465	5.02924e-05	INHBA-AS1	hand
chr7	41693321	41693721	-0.662465	5.02924e-05	INHBA-AS1	hand
chr7	41693321	41693721	-0.662465	5.02924e-05	INHBA-AS1	hand
chr7	41693321	41693721	-0.662465	5.02924e-05	INHBA-AS1	hand
chr7	41693321	41693721	-0.662465	5.02924e-05	INHBA-AS1	hand
chr7	41693321	41693721	-0.662465	5.02924e-05	INHBA-AS1	hand
chr7	41693321	41693721	-0.662465	5.02924e-05	INHBA	hand
chr18	45825323	45825723	-0.768736	5.25959e-05	SIGLEC15	hand
chr6	146365136	146365536	-0.680929	5.2853e-05		hand
chr3	52299964	52300364	-0.637855	5.32543e-05		hand
chr3	52299964	52300364	-0.637855	5.32543e-05		hand
chr21	42021949	42022349	-1.03246	5.42721e-05	ZNF295-AS1	hand
chr21	42021949	42022349	-1.03246	5.42721e-05	ZNF295-AS1	hand
chr21	42021949	42022349	-1.03246	5.42721e-05	LOC107985502	hand
chr21	42021949	42022349	-1.03246	5.42721e-05		hand
chr21	42021949	42022349	-1.03246	5.42721e-05	ZNF295-AS1	hand
chr14	65081387	65081787	-0.87181	5.54513e-05	LOC100506321	hand
chr7	43522539	43522939	0.714427	5.55878e-05	LUARIS	hand
chr18	11391618	11392018	-1.16299	5.65373e-05		hand
chr11	70717907	70718307	-0.592803	5.74173e-05	SHANK2	hand
chr6	11607407	11607807	0.696844	5.85792e-05		hand
chr14	90658635	90659035	-0.957121	5.96103e-05	TTC7B	hand
chr9	134822007	134822407	1.23256	5.97976e-05	COL5A1	hand
chr9	91220557	91220957	-0.885775	5.98705e-05	AUH	hand
chr16	87966290	87966690	0.734783	6.32797e-05	BANP	hand
chr12	50201897	50202297	-0.776265	6.34937e-05	LIMA1	hand
chr13	110677896	110678296	-1.04396	6.41647e-05	CARS2	hand
chr13	110677896	110678296	-1.04396	6.41647e-05	CARS2	hand
chr20	47859315	47859715	-0.692655	6.47761e-05		hand
chr4	103067913	103068313	-0.601447	6.58102e-05	SLC9B2	hand
chr9	134850494	134850894	0.956635	6.73864e-05	MIR3689A	hand
chr9	134850494	134850894	0.956635	6.73864e-05	MIR3689D1	hand
chr9	134850494	134850894	0.956635	6.73864e-05	MIR3689B	hand
chr9	134850494	134850894	0.956635	6.73864e-05	MIR3689D2	hand
chr9	134850494	134850894	0.956635	6.73864e-05	MIR3689E	hand
chr9	134850494	134850894	0.956635	6.73864e-05	MIR3689F	hand
chr5	126811342	126811742	-0.647888	6.78716e-05	LMNB1	hand
chr2	70068948	70069348	-0.647761	7.35436e-05	ASPRV1	hand
chr8	143959168	143959568	0.633186	7.49911e-05	PLEC	hand
chr21	46136958	46137358	0.592392	7.58576e-05	FTCD	hand
chr3	129657685	129658085	0.66849	7.61152e-05	TMCC1	hand
chr8	54554265	54554665	-0.675028	7.69852e-05	RP1	hand
chr8	54554265	54554665	-0.675028	7.69852e-05	RP1	hand
chr1	65762025	65762425	-0.889283	7.87537e-05		hand
chr12	71896410	71896810	-0.975245	7.89047e-05	TBC1D15	hand
chr20	4119637	4120037	-0.667192	7.91124e-05	SMOX	hand
chr1	224213997	224214397	-0.908604	8.15786e-05	LOC101927143	hand
chr1	224213997	224214397	-0.908604	8.15786e-05	LOC101927143	hand
chr10	72730226	72730626	0.742635	8.49233e-05		hand
chr18	9216772	9217172	-0.825693	8.6227e-05	ANKRD12	hand
chr4	2907302	2907702	-1.04684	8.80312e-05	ADD1	hand
chr4	2907302	2907702	-1.04684	8.80312e-05	ADD1	hand
chr7	50865437	50865837	-1.01416	9.26328e-05		hand
chr9	127779100	127779500	-0.713951	9.31373e-05	SH2D3C	hand
chr9	127779100	127779500	-0.713951	9.31373e-05	SH2D3C	hand
chr12	32336274	32336674	-0.819798	9.4397e-05	BICD1	hand
chr3	123694410	123694810	-0.788528	9.54667e-05	MYLK	hand
chr20	56515892	56516292	0.651613	9.55068e-05	FAM209A	hand
chr18	22912836	22913236	1.10516	9.65899e-05	RBBP8	hand
chr18	22912836	22913236	1.10516	9.65899e-05	RBBP8	hand
chr18	22912836	22913236	1.10516	9.65899e-05	RBBP8	hand
chr18	22912836	22913236	1.10516	9.65899e-05	RBBP8	hand
chr19	23957602	23958002	-0.699277	9.69563e-05	LOC100505851	hand
chr13	30713128	30713528	-0.668756	9.74525e-05	ALOX5AP	hand
chr22	39873928	39874328	-1.13389	9.76426e-05		hand
chr8	80122037	80122437	-0.785554	0.000101603		hand
chr4	159374994	159375394	1.04741	0.000103111		hand
chr6	147132966	147133366	-0.798945	0.000104758	STXBP5-AS1	hand
chr6	147132966	147133366	-0.798945	0.000104758	STXBP5-AS1	hand
chr6	147132966	147133366	-0.798945	0.000104758	STXBP5-AS1	hand
chr6	147132966	147133366	-0.798945	0.000104758	STXBP5-AS1	hand
chr6	147132966	147133366	-0.798945	0.000104758	STXBP5-AS1	hand
chr6	147132966	147133366	-0.798945	0.000104758	STXBP5-AS1	hand
chr6	147132966	147133366	-0.798945	0.000104758	STXBP5-AS1	hand
chr6	147132966	147133366	-0.798945	0.000104758	STXBP5-AS1	hand
chr6	147132966	147133366	-0.798945	0.000104758	STXBP5-AS1	hand
chr6	147132966	147133366	-0.798945	0.000104758	STXBP5-AS1	hand
chr6	147132966	147133366	-0.798945	0.000104758	STXBP5-AS1	hand
chr6	147132966	147133366	-0.798945	0.000104758	STXBP5-AS1	hand
chr6	147132966	147133366	-0.798945	0.000104758	STXBP5-AS1	hand
chr6	147132966	147133366	-0.798945	0.000104758	STXBP5-AS1	hand
chr6	147132966	147133366	-0.798945	0.000104758	STXBP5-AS1	hand
chr6	147132966	147133366	-0.798945	0.000104758	STXBP5-AS1	hand
chr6	147132966	147133366	-0.798945	0.000104758	STXBP5-AS1	hand
chr6	147132966	147133366	-0.798945	0.000104758	STXBP5-AS1	hand
chr6	147132966	147133366	-0.798945	0.000104758	STXBP5-AS1	hand
chr17	35939118	35939518	-0.779467	0.000106782	LYZL6	hand
chr10	13390600	13391000	-0.775104	0.000107243	LOC105376419	hand
chr4	70833696	70834096	0.92957	0.000111361	GRSF1	hand
chr10	78237965	78238365	-0.785353	0.000114643		hand
chr16	74916232	74916632	-0.94607	0.000117899	WDR59	hand
chr16	74916232	74916632	-0.94607	0.000117899	WDR59	hand
chr16	74916232	74916632	-0.94607	0.000117899	WDR59	hand
chr1	170085103	170085503	-0.611395	0.000119705	KIFAP3	hand
chr1	21956780	21957180	0.637393	0.000120003		hand
chr11	131186676	131187076	-0.956308	0.000121819	LOC107984412	hand
chr5	173468956	173469356	-0.617573	0.000125933	LOC105377732	hand
chr11	72189397	72189797	1.03571	0.000127682	FOLR1	hand
chr11	72189397	72189797	1.03571	0.000127682	FOLR1	hand
chr11	72189397	72189797	1.03571	0.000127682	FOLR1	hand
chr11	72189397	72189797	1.03571	0.000127682	FOLR1	hand
chr22	22703676	22704076	-0.872749	0.000132696		hand
chr17	10768879	10769279	0.831255	0.000133724		hand
chr17	10768879	10769279	0.831255	0.000133724		hand
chr17	10768879	10769279	0.831255	0.000133724		hand
chr2	187513493	187513893	-0.686828	0.000136777	TFPI	hand
chr2	187513493	187513893	-0.686828	0.000136777	TFPI	hand
chr3	3180485	3180885	-0.619602	0.000137271	CRBN	hand
chr3	3180485	3180885	-0.619602	0.000137271	CRBN	hand
chr3	3180485	3180885	-0.619602	0.000137271	CRBN	hand
chr3	3180485	3180885	-0.619602	0.000137271	CRBN	hand
chr3	3180485	3180885	-0.619602	0.000137271	CRBN	hand
chr3	3180485	3180885	-0.619602	0.000137271	CRBN	hand
chr3	3180485	3180885	-0.619602	0.000137271	CRBN	hand
chr3	3180485	3180885	-0.619602	0.000137271	CRBN	hand
chr17	64006815	64007215	-1.02084	0.000138092	ICAM2	hand
chr17	64006815	64007215	-1.02084	0.000138092	ICAM2	hand
chr17	64006815	64007215	-1.02084	0.000138092	ICAM2	hand
chr9	69307736	69308136	0.780681	0.000138829	BANCR	hand
chr1	64171973	64172373	-0.599277	0.000139146	ROR1-AS1	hand
chr1	64171973	64172373	-0.599277	0.000139146	ROR1-AS1	hand
chr2	164991712	164992112	0.638437	0.000142408		hand
chr2	164991712	164992112	0.638437	0.000142408		hand
chr2	164991712	164992112	0.638437	0.000142408		hand
chr13	20194035	20194435	-0.611095	0.000144348		hand
chr6	159781256	159781656	-0.940292	0.000148062	TCP1	hand
chr6	159781256	159781656	-0.940292	0.000148062	SNORA20	hand
chr22	44184624	44185024	0.740504	0.000150778	PARVG	hand
chr11	2777375	2777775	-0.673473	0.000164667	KCNQ1	hand
chr1	200907569	200907969	-0.599089	0.000167888	INAVA	hand
chr2	27496582	27496982	-0.618601	0.000169739	GCKR	hand
chr2	27496582	27496982	-0.618601	0.000169739	GCKR	hand
chr2	27496582	27496982	-0.618601	0.000169739	GCKR	hand
chr2	27496582	27496982	-0.618601	0.000169739	GCKR	hand
chr20	17226551	17226951	-0.593071	0.000172583	PCSK2	hand
chr20	17226551	17226951	-0.593071	0.000172583	PCSK2	hand
chr20	17226551	17226951	-0.593071	0.000172583		hand
chr15	74378861	74379261	-0.736892	0.000173435	LINC02255	hand
chr6	71028409	71028809	-0.923567	0.000176028		hand
chr18	58628984	58629384	-0.694684	0.000189034	ALPK2	hand
chr11	27350484	27350884	0.79039	0.000193602	CCDC34	hand
chr1	32639486	32639886	0.83254	0.00019453		hand
chr13	97474556	97474956	0.804179	0.000199689		hand
chr19	6687141	6687541	-0.821615	0.000207554	C3	hand
chr4	145912415	145912815	-0.711011	0.000208589	ZNF827	hand
chr6	18307397	18307797	1.02858	0.000212058		hand
chr11	127052522	127052922	-0.78237	0.000212742	LOC101929473	hand
chr10	52772053	52772453	-0.765308	0.000213104	MBL2	hand
chr14	32006769	32007169	-0.613966	0.000213577		hand
chr20	4182179	4182579	-1.097	0.000221663	SMOX	hand
chr20	4182179	4182579	-1.097	0.000221663	SMOX	hand
chr12	65651	66051	-0.64946	0.000232017	IQSEC3	hand
chr6	25151836	25152236	-0.663159	0.000233096		hand
chr15	68289823	68290223	0.766751	0.000234411		hand
chr9	134824631	134825031	0.827627	0.000237336	COL5A1	hand
chr9	134824631	134825031	0.827627	0.000237336	COL5A1	hand
chr12	11885158	11885558	-0.658438	0.000242693	ETV6	hand
chr3	15738200	15738600	0.673028	0.000245007		hand
chr5	89901869	89902269	1.01186	0.000254055	LOC102724637	hand
chr5	89901869	89902269	1.01186	0.000254055	LOC102724637	hand
chr1	1282156	1282556	-0.631087	0.000270063	SCNN1D	hand
chr5	151141800	151142200	-0.840904	0.000277861	ANXA6	hand
chr5	151141800	151142200	-0.840904	0.000277861	ANXA6	hand
chr15	40481885	40482285	-0.802123	0.000279232		hand
chr21	15841823	15842223	0.713391	0.000279807	USP25	hand
chr22	45448403	45448803	0.82475	0.000280529		hand
chr3	8682515	8682915	-0.616312	0.000285306		hand
chr3	8682515	8682915	-0.616312	0.000285306	SSUH2	hand
chr3	8682515	8682915	-0.616312	0.000285306	SSUH2	hand
chr4	6692833	6693233	0.641657	0.000294438	S100P	hand
chr4	6692833	6693233	0.641657	0.000294438	S100P	hand
chr4	6692833	6693233	0.641657	0.000294438		hand
chr4	6692833	6693233	0.641657	0.000294438		hand
chr2	229236903	229237303	-0.905021	0.000294971		hand
chr14	64726524	64726924	-0.666992	0.000295495	PLEKHG3	hand
chr14	64726524	64726924	-0.666992	0.000295495	PLEKHG3	hand
chr11	3367197	3367597	-0.886819	0.00029964	ZNF195	hand
chr7	2835070	2835470	-0.806842	0.000306215		hand
chr17	79041670	79042070	-0.70676	0.00031141	C1QTNF1	hand
chr19	27771529	27771929	-0.606981	0.000312116		hand
chr19	27771529	27771929	-0.606981	0.000312116		hand
chr4	137735272	137735672	-0.702127	0.000313744	LOC101927414	hand
chr7	2541166	2541566	1.05465	0.000313831	BRAT1	hand
chr4	88042171	88042571	-0.919481	0.000314675	PKD2	hand
chr9	76784799	76785199	0.704953	0.000321522		hand
chr17	42864527	42864927	-0.633052	0.000353685		hand
chr17	79025314	79025714	-0.652359	0.00035817	C1QTNF1	hand
chr2	206064044	206064444	-0.652707	0.000371392	INO80D	hand
chr2	43745390	43745790	0.785243	0.000371941	PLEKHH2	hand
chr7	76439521	76439921	-1.36531	0.000382384	ZP3	hand
chr3	9469996	9470396	-0.698161	0.000386886	SETD5	hand
chr17	78510709	78511109	-1.14193	0.000387933	DNAH17	hand
chr8	92698650	92699050	0.718816	0.000388261		hand
chr12	47247474	47247874	0.780666	0.000390112		hand
chr15	49282385	49282785	0.734287	0.000392676	GALK2	hand
chr3	195147504	195147904	-0.796035	0.000404969	XXYLT1-AS2	hand
chr3	195147504	195147904	-0.796035	0.000404969	XXYLT1-AS2	hand
chr3	195147504	195147904	-0.796035	0.000404969		hand
chr5	1077536	1077936	0.930448	0.000404982	SLC12A7	hand
chr11	60937765	60938165	-0.71725	0.000413105	SLC15A3	hand
chr8	125123752	125124152	0.617479	0.00041918	NSMCE2	hand
chr2	45568023	45568423	-0.629231	0.000433645	SRBD1	hand
chr12	26374616	26375016	-0.597519	0.000439036		hand
chr21	46111810	46112210	0.74554	0.000443269	COL6A2	hand
chr6	37012000	37012400	-0.634871	0.000473221	FGD2	hand
chr6	37012000	37012400	-0.634871	0.000473221	FGD2	hand
chr17	72445276	72445676	-0.9993	0.000481991	LINC00673	hand
chr17	40599156	40599556	-0.677215	0.000483746		hand
chr15	42342994	42343394	-0.873179	0.000494799	GANC	hand
chr6	111798288	111798688	-0.595592	0.00050409	FYN	hand
chr1	30966726	30967126	0.670465	0.000512561	PUM1	hand
chr16	66919543	66919943	-0.721516	0.000519219	CDH16	hand
chr16	66919543	66919943	-0.721516	0.000519219	CDH16	hand
chr16	66919543	66919943	-0.721516	0.000519219	CDH16	hand
chr16	66919543	66919943	-0.721516	0.000519219	CDH16	hand
chr16	66919543	66919943	-0.721516	0.000519219	CDH16	hand
chr16	66919543	66919943	-0.721516	0.000519219	CDH16	hand
chr16	66919543	66919943	-0.721516	0.000519219	CDH16	hand
chr16	66919543	66919943	-0.721516	0.000519219	CDH16	hand
chr7	143519478	143519878	-0.758576	0.000542302		hand
chr15	42348086	42348486	-0.925731	0.000545971	CAPN3	hand
chr15	42348086	42348486	-0.925731	0.000545971	CAPN3	hand
chr15	42348086	42348486	-0.925731	0.000545971	CAPN3	hand
chr15	42348086	42348486	-0.925731	0.000545971	CAPN3	hand
chr17	57911997	57912397	0.663072	0.000546266	LOC107985065	hand
chr17	57911997	57912397	0.663072	0.000546266	LOC107985065	hand
chr22	22074627	22075027	0.635842	0.000564439		hand
chr1	109412497	109412897	0.614299	0.000579635	PSMA5	hand
chr18	22087972	22088372	-0.830653	0.000587328		hand
chr9	134823604	134824004	0.723402	0.000629461	COL5A1	hand
chr9	134823604	134824004	0.723402	0.000629461	COL5A1	hand
chr8	104991457	104991857	-0.686429	0.000661396		hand
chr1	154860371	154860771	-0.595617	0.000668162	KCNN3	hand
chr11	19520693	19521093	-0.610655	0.000671882	NAV2-AS4	hand
chr3	75362386	75362786	-0.866957	0.000701855		hand
chr3	75362386	75362786	-0.866957	0.000701855		hand
chr4	188159340	188159740	-0.808528	0.00070824	LINC02434	hand
chr4	188159340	188159740	-0.808528	0.00070824	LINC02434	hand
chr4	188159340	188159740	-0.808528	0.00070824	LINC02434	hand
chr4	188159340	188159740	-0.808528	0.00070824	LINC02434	hand
chr4	188159340	188159740	-0.808528	0.00070824	LINC02434	hand
chr4	188159340	188159740	-0.808528	0.00070824	LINC02434	hand
chr4	188159340	188159740	-0.808528	0.00070824	LINC02434	hand
chr4	188159340	188159740	-0.808528	0.00070824	LINC02434	hand
chr4	188159340	188159740	-0.808528	0.00070824	LINC02434	hand
chr4	188159340	188159740	-0.808528	0.00070824	LINC02434	hand
chr4	188159340	188159740	-0.808528	0.00070824	LINC02434	hand
chr11	113447985	113448385	-0.627261	0.000733293	DRD2	hand
chr12	68731766	68732166	-0.601758	0.000787214		hand
chr19	24099800	24100200	-0.800861	0.000789537		hand
chr2	237340545	237340945	0.628029	0.000844023	COL6A3	hand
chr2	237340545	237340945	0.628029	0.000844023	COL6A3	hand
chr22	39471689	39472089	-0.638663	0.000844264	MGAT3	hand
chr1	16991725	16992125	0.728431	0.000853741	ATP13A2	hand
chr3	57666677	57667077	-0.686423	0.000864964	DENND6A	hand
chr6	32668281	32668681	-1.17157	0.000887152	HLA-DQB1	hand
chr17	28982353	28982753	-0.841679	0.000895492	SEZ6	hand
chr17	28982353	28982753	-0.841679	0.000895492	SEZ6	hand
chr2	164569338	164569738	-0.650722	0.000899377	GRB14	hand
chr1	66731455	66731855	-0.639303	0.000936374	SGIP1	hand
chr10	87843054	87843454	0.68272	0.000947528		hand
chr8	32748373	32748773	-0.714734	0.000989233		hand
chr1	85599003	85599403	-0.661811	0.00099332		hand
chr9	121035707	121036107	0.585175	0.00100318	C5	hand
chr3	38235461	38235861	-0.607714	0.00103362	OXSR1	hand
chr7	44116607	44117007	0.585937	0.00103548	POLD2	hand
chr9	34709959	34710359	-0.635119	0.00106245	CCL21	hand
chr9	34709959	34710359	-0.635119	0.00106245	CCL21	hand
chr2	241035164	241035564	0.829403	0.00108728	SNED1	hand
chr10	70007444	70007844	-0.979623	0.00110432	LINC02636	hand
chr2	46574816	46575216	0.612246	0.00112505	RHOQ	hand
chr1	114627189	114627589	0.691251	0.00113332	DENND2C	hand
chr6	63705720	63706120	-0.630603	0.00115881	PHF3	hand
chr7	46633582	46633982	-0.721409	0.00118535		hand
chr6	139855715	139856115	0.591617	0.00121348	FILNC1	hand
chr10	119562232	119562632	-0.663651	0.00123694		hand
chr18	51028435	51028835	0.613681	0.00123964	SMAD4	hand
chr22	29275176	29275576	-0.595843	0.00124025	EWSR1	hand
chr17	9647941	9648341	-0.785653	0.00126505	LOC107985011	hand
chr15	69443021	69443421	-0.586824	0.00129689	KIF23	hand
chr8	37331792	37332192	-0.727778	0.00130621	LOC100507403	hand
chr8	37331792	37332192	-0.727778	0.00130621	LOC100507403	hand
chr8	37331792	37332192	-0.727778	0.00130621	LOC100507403	hand
chr8	37331792	37332192	-0.727778	0.00130621	LOC100507403	hand
chr8	37331792	37332192	-0.727778	0.00130621	LOC100507403	hand
chr14	50739731	50740131	-0.658741	0.00134309	NIN	hand
chr15	39601662	39602062	0.692003	0.0013576	FSIP1	hand
chr15	39601662	39602062	0.692003	0.0013576	FSIP1	hand
chr15	59205969	59206369	-0.789284	0.00141291	LDHAL6B	hand
chr18	58088028	58088428	-0.652483	0.00141379	NEDD4L	hand
chr18	58088028	58088428	-0.652483	0.00141379	NEDD4L	hand
chr17	896826	897226	-1.04002	0.00151537	NXN	hand
chr19	44620702	44621102	-0.681406	0.00153404	CEACAM22P	hand
chr11	379235	379635	0.623501	0.00154745	B4GALNT4	hand
chr11	379235	379635	0.623501	0.00154745	B4GALNT4	hand
chr1	19257219	19257619	-0.607668	0.00160674	MRTO4	hand
chr3	43086163	43086563	-0.656858	0.00162244	LOC107986079	hand
chr3	120642487	120642887	-0.601188	0.00163545	HGD	hand
chr13	113105223	113105623	0.602934	0.00164238	F7	hand
chr13	113105223	113105623	0.602934	0.00164238	F7	hand
chr13	113105223	113105623	0.602934	0.00164238	F7	hand
chr13	113105223	113105623	0.602934	0.00164238	F7	hand
chr3	149783582	149783982	0.587357	0.00164433	ANKUB1	hand
chr3	125192921	125193321	-0.734201	0.00166231	SLC12A8	hand
chr22	40432081	40432481	-0.675493	0.00167614		hand
chr5	149694006	149694406	-0.913611	0.00179709		hand
chr6	73210200	73210600	-0.635652	0.00185955		hand
chr8	27886529	27886929	-0.739003	0.00205221	MIR4287	hand
chr18	63887428	63887828	-0.621291	0.00209225	SERPINB2	hand
chr18	63887428	63887828	-0.621291	0.00209225	SERPINB2	hand
chr18	63887428	63887828	-0.621291	0.00209225	SERPINB2	hand
chr18	627218	627618	-0.668022	0.00209242	LOC105371952	hand
chr3	119146951	119147351	-0.639181	0.00209405	TEX55	hand
chr3	119146951	119147351	-0.639181	0.00209405	TEX55	hand
chr3	119146951	119147351	-0.639181	0.00209405	IGSF11	hand
chr3	119146951	119147351	-0.639181	0.00209405	IGSF11	hand
chr3	119146951	119147351	-0.639181	0.00209405	IGSF11	hand
chr18	23555148	23555548	0.829357	0.00217744	NPC1	hand
chr13	34671840	34672240	-0.695577	0.00218144		hand
chr10	92996447	92996847	0.723059	0.00220161	EXOC6	hand
chr17	37461667	37462067	-0.622743	0.00239452	TADA2A	hand
chr17	36090255	36090655	-0.6583	0.00279655	CCL3	hand
chr17	36090255	36090655	-0.6583	0.00279655	CCL3	hand
chr17	36090255	36090655	-0.6583	0.00279655		hand
chr17	36196701	36197101	-0.643469	0.00362274	CCL3L3	hand
chr17	36196701	36197101	-0.643469	0.00362274	CCL3L3	hand
chr17	36196701	36197101	-0.643469	0.00362274	CCL3L3	hand
chr5	75169462	75169862	0.597099	0.00362459	ANKRD31	hand
chr8	22192883	22193283	-0.632197	0.00364683	BMP1	hand
chr8	22192883	22193283	-0.632197	0.00364683		hand
chr20	20216212	20216612	-0.617001	0.00465809		hand
chr2	121778639	121779039	0.624522	0.00515738	LINC01823	hand
chr15	73920500	73920900	-1.64827	4.76502e-09	LOXL1-AS1	hip
chr15	41834135	41834535	-1.48167	6.06079e-09	JMJD7-PLA2G4B	hip
chr5	150245366	150245766	-0.827102	1.18889e-08	CAMK2A	hip
chr6	30259288	30259688	-0.591736	6.13226e-08	HLA-L	hip
chr6	30259288	30259688	-0.591736	6.13226e-08	HLA-L	hip
chr6	30259288	30259688	-0.591736	6.13226e-08	HLA-L	hip
chr7	1447756	1448156	-1.26943	1.19378e-07	MICALL2	hip
chr7	1447756	1448156	-1.26943	1.19378e-07	MICALL2	hip
chr15	22572152	22572552	-1.61105	1.53593e-07	HERC2P2	hip
chr15	42405973	42406373	-1.2342	1.55715e-07		hip
chr4	74364705	74365105	-0.965012	1.7508e-07	EREG	hip
chr4	74364705	74365105	-0.965012	1.7508e-07	EREG	hip
chr3	58143698	58144098	-1.38499	2.20447e-07	FLNB	hip
chr6	138944403	138944803	-0.848808	2.476e-07	REPS1	hip
chr6	138944403	138944803	-0.848808	2.476e-07	REPS1	hip
chr10	102405653	102406053	-1.18779	3.67186e-07	PSD	hip
chr16	69298766	69299166	-1.35081	4.6865e-07	VPS4A	hip
chr3	188568676	188569076	-1.12819	5.08968e-07	LPP	hip
chr3	188568676	188569076	-1.12819	5.08968e-07	LPP-AS1	hip
chr16	56960959	56961359	-1.32138	5.59386e-07	CETP	hip
chr16	56960959	56961359	-1.32138	5.59386e-07	CETP	hip
chr16	56960959	56961359	-1.32138	5.59386e-07	CETP	hip
chr16	56960959	56961359	-1.32138	5.59386e-07	CETP	hip
chr4	57071283	57071683	-1.15639	6.40041e-07		hip
chr5	95973935	95974335	-1.22543	6.78033e-07		hip
chr5	160342504	160342904	-0.733261	7.60681e-07	CCNJL	hip
chr3	157128255	157128655	-0.643426	1.09778e-06	LINC00880	hip
chr6	137707774	137708174	-0.732729	1.30448e-06		hip
chr12	52650546	52650946	-1.31939	1.32192e-06	KRT2	hip
chr1	56414568	56414968	-1.33978	1.59513e-06	LINC01767	hip
chr1	56414568	56414968	-1.33978	1.59513e-06	LINC01767	hip
chr1	56414568	56414968	-1.33978	1.59513e-06	LINC01767	hip
chr1	56414568	56414968	-1.33978	1.59513e-06	LINC01767	hip
chr1	56414568	56414968	-1.33978	1.59513e-06	LINC01767	hip
chr1	56414568	56414968	-1.33978	1.59513e-06	LINC01767	hip
chr1	56414568	56414968	-1.33978	1.59513e-06	LINC01767	hip
chr16	1160064	1160464	-0.979805	1.70186e-06		hip
chr10	3757967	3758367	-1.34886	1.98914e-06		hip
chr4	151675734	151676134	-0.964754	2.06562e-06	GATB	hip
chr2	94860887	94861287	-1.22659	2.07332e-06		hip
chr1	155680551	155680951	-1.43619	2.3389e-06	YY1AP1	hip
chr1	155680551	155680951	-1.43619	2.3389e-06	YY1AP1	hip
chr12	56338666	56339066	-1.1457	2.42675e-06	IL23A	hip
chr13	106561760	106562160	-0.936179	2.47576e-06	ARGLU1	hip
chr5	160467891	160468291	-1.24962	2.93333e-06	MIR3142HG	hip
chr3	12737823	12738223	-1.253	3.06391e-06	TMEM40	hip
chr17	39864045	39864445	-1.14512	3.45029e-06	IKZF3	hip
chr17	39864045	39864445	-1.14512	3.45029e-06	IKZF3	hip
chr17	39864045	39864445	-1.14512	3.45029e-06	IKZF3	hip
chr17	39864045	39864445	-1.14512	3.45029e-06	IKZF3	hip
chr17	39864045	39864445	-1.14512	3.45029e-06	IKZF3	hip
chr17	39864045	39864445	-1.14512	3.45029e-06	IKZF3	hip
chr17	39864045	39864445	-1.14512	3.45029e-06	IKZF3	hip
chr17	39864045	39864445	-1.14512	3.45029e-06	IKZF3	hip
chr17	39864045	39864445	-1.14512	3.45029e-06	IKZF3	hip
chr17	39864045	39864445	-1.14512	3.45029e-06	IKZF3	hip
chr17	39864045	39864445	-1.14512	3.45029e-06	IKZF3	hip
chr17	39864045	39864445	-1.14512	3.45029e-06	IKZF3	hip
chr17	39864045	39864445	-1.14512	3.45029e-06	IKZF3	hip
chr17	39864045	39864445	-1.14512	3.45029e-06	IKZF3	hip
chr17	39864045	39864445	-1.14512	3.45029e-06	IKZF3	hip
chr17	39864045	39864445	-1.14512	3.45029e-06	IKZF3	hip
chr11	637005	637405	-0.645982	3.50446e-06	DRD4	hip
chr6	111368062	111368462	-1.11949	4.19164e-06	REV3L	hip
chr8	102902718	102903118	-1.03639	4.46074e-06		hip
chr16	10121494	10121894	-0.617088	4.56116e-06	GRIN2A	hip
chr22	31062825	31063225	-1.29533	6.14137e-06	SMTN	hip
chr22	31062825	31063225	-1.29533	6.14137e-06	SMTN	hip
chr2	112137738	112138138	-0.71272	6.25564e-06	FBLN7	hip
chr2	112137738	112138138	-0.71272	6.25564e-06	FBLN7	hip
chr2	112137738	112138138	-0.71272	6.25564e-06	FBLN7	hip
chr2	112137738	112138138	-0.71272	6.25564e-06	FBLN7	hip
chr13	36131756	36132156	-0.742819	6.82542e-06	DCLK1	hip
chr13	36131756	36132156	-0.742819	6.82542e-06	DCLK1	hip
chr13	36131756	36132156	-0.742819	6.82542e-06	DCLK1	hip
chr3	123123041	123123441	-1.05104	7.80695e-06	PDIA5	hip
chr22	41781098	41781498	-0.984522	8.82099e-06	MEI1	hip
chr22	41781098	41781498	-0.984522	8.82099e-06	MEI1	hip
chr22	41781098	41781498	-0.984522	8.82099e-06	MEI1	hip
chr22	41781098	41781498	-0.984522	8.82099e-06	MEI1	hip
chr17	29341721	29342121	-0.98918	9.58458e-06		hip
chr19	10289973	10290373	-0.709161	9.99265e-06		hip
chr19	10289973	10290373	-0.709161	9.99265e-06	ICAM5	hip
chr19	10289973	10290373	-0.709161	9.99265e-06	ICAM5	hip
chr19	10289973	10290373	-0.709161	9.99265e-06		hip
chr18	57837850	57838250	-1.15415	1.01287e-05		hip
chr3	98980937	98981337	-0.929358	1.02723e-05	LOC105374003	hip
chr5	35081138	35081538	-1.28699	1.03653e-05		hip
chr17	35880252	35880652	-1.22283	1.07833e-05	CCL5	hip
chr17	35880252	35880652	-1.22283	1.07833e-05	CCL5	hip
chr17	35880252	35880652	-1.22283	1.07833e-05	CCL5	hip
chr15	31033123	31033523	-1.07358	1.43548e-05	TRPM1	hip
chr2	111208990	111209390	-0.987658	1.61964e-05	MIR4435-2HG	hip
chr2	111208990	111209390	-0.987658	1.61964e-05		hip
chr2	232781677	232782077	-1.02565	1.7051e-05		hip
chr12	1115440	1115840	-0.664566	1.7071e-05	ERC1	hip
chr2	130158088	130158488	-1.05667	1.75155e-05	SMPD4	hip
chr2	130158088	130158488	-1.05667	1.75155e-05	SMPD4	hip
chr2	130158088	130158488	-1.05667	1.75155e-05	SMPD4	hip
chr19	18385946	18386346	0.663983	1.90749e-05	GDF15	hip
chr19	18385946	18386346	0.663983	1.90749e-05	MIR3189	hip
chr19	18385946	18386346	0.663983	1.90749e-05	GDF15	hip
chr7	66352155	66352555	-0.953758	1.91509e-05	TPST1	hip
chr1	229095032	229095432	-1.07623	2.03075e-05	LINC02814	hip
chr1	229095032	229095432	-1.07623	2.03075e-05	LINC02814	hip
chr2	201129165	201129565	-0.722063	2.05248e-05	CFLAR	hip
chr2	201129165	201129565	-0.722063	2.05248e-05	CFLAR	hip
chr2	201129165	201129565	-0.722063	2.05248e-05	CFLAR	hip
chr2	201129165	201129565	-0.722063	2.05248e-05	CFLAR	hip
chr2	201129165	201129565	-0.722063	2.05248e-05	CFLAR	hip
chr2	236215173	236215573	-1.10536	2.19327e-05	ASB18	hip
chr12	113470760	113471160	-0.664171	2.30981e-05	LHX5-AS1	hip
chr19	44648862	44649262	-1.046	2.41574e-05	PVR	hip
chr11	69337242	69337642	-1.06813	2.49117e-05	LOC105369370	hip
chr1	203281023	203281423	-0.829795	2.59509e-05	LINC01353	hip
chr18	63151044	63151444	-1.07432	2.66065e-05		hip
chr3	160269590	160269990	-0.971312	2.73763e-05	IFT80	hip
chr2	156472668	156473068	-1.15901	3.08085e-05	GPD2	hip
chr2	156472668	156473068	-1.15901	3.08085e-05	GPD2	hip
chr2	156472668	156473068	-1.15901	3.08085e-05	GPD2	hip
chr2	156472668	156473068	-1.15901	3.08085e-05	GPD2	hip
chr2	156472668	156473068	-1.15901	3.08085e-05	GPD2	hip
chr2	85760368	85760768	-0.789856	3.13016e-05	ATOH8	hip
chr2	240789762	240790162	-1.06138	3.13813e-05	KIF1A	hip
chr8	102894474	102894874	-1.02639	3.2344e-05	AZIN1	hip
chr2	241063725	241064125	0.999147	3.29539e-05	SNED1-AS1	hip
chr3	130850101	130850501	-0.980056	3.39605e-05	ATP2C1	hip
chr3	130850101	130850501	-0.980056	3.39605e-05	ATP2C1	hip
chr3	130850101	130850501	-0.980056	3.39605e-05	ATP2C1	hip
chr3	130850101	130850501	-0.980056	3.39605e-05	ATP2C1	hip
chr11	20374732	20375132	-0.955314	3.43249e-05	HTATIP2	hip
chr4	105895824	105896224	-0.837028	3.43618e-05	INTS12	hip
chr12	39341176	39341576	-1.1599	3.64115e-05	KIF21A	hip
chr12	39341176	39341576	-1.1599	3.64115e-05	KIF21A	hip
chr11	60944477	60944877	-1.13364	3.67343e-05	SLC15A3	hip
chr11	60944477	60944877	-1.13364	3.67343e-05	SLC15A3	hip
chr13	47908139	47908539	-0.707637	4.1086e-05	LINC00444	hip
chr2	161136709	161137109	-1.13713	4.20731e-05	TANK	hip
chr2	161136709	161137109	-1.13713	4.20731e-05	TANK	hip
chr2	161136709	161137109	-1.13713	4.20731e-05	TANK	hip
chr12	123737713	123738113	-1.11392	4.98272e-05	ATP6V0A2	hip
chr3	10292810	10293210	-0.902848	5.05568e-05	GHRL	hip
chr3	10292810	10293210	-0.902848	5.05568e-05	GHRL	hip
chr3	10292810	10293210	-0.902848	5.05568e-05	GHRL	hip
chr3	10292810	10293210	-0.902848	5.05568e-05	GHRL	hip
chr3	10292810	10293210	-0.902848	5.05568e-05	GHRL	hip
chr3	10292810	10293210	-0.902848	5.05568e-05	GHRL	hip
chr3	10292810	10293210	-0.902848	5.05568e-05	GHRL	hip
chr3	10292810	10293210	-0.902848	5.05568e-05	GHRL	hip
chr3	10292810	10293210	-0.902848	5.05568e-05	GHRL	hip
chr3	10292810	10293210	-0.902848	5.05568e-05	GHRL	hip
chr7	93890346	93890746	-0.665593	5.22589e-05	TFPI2-DT	hip
chr7	93890346	93890746	-0.665593	5.22589e-05	TFPI2	hip
chr2	207662181	207662581	-1.10327	5.33575e-05	LINC01857	hip
chr11	72171991	72172391	-1.0646	5.87717e-05		hip
chr8	26547634	26548034	-1.09046	5.88872e-05		hip
chr7	76479583	76479983	-1.05017	6.10414e-05	DTX2	hip
chr7	76479583	76479983	-1.05017	6.10414e-05		hip
chr11	57792871	57793271	-0.961639	6.33462e-05	CTNND1	hip
chr11	57792871	57793271	-0.961639	6.33462e-05	CTNND1	hip
chr1	226898249	226898649	-1.06323	6.35437e-05	PSEN2	hip
chr10	78552177	78552577	0.89374	6.3668e-05		hip
chr1	171206954	171207354	-1.06892	6.60208e-05	FMO2	hip
chr13	76663914	76664314	0.972693	6.64424e-05	LOC105370266	hip
chr9	105500415	105500815	-0.987608	6.66363e-05	FSD1L	hip
chr18	8784271	8784671	1.04521	6.70879e-05	MTCL1	hip
chr18	8784271	8784671	1.04521	6.70879e-05	MTCL1	hip
chr18	8784271	8784671	1.04521	6.70879e-05	MTCL1	hip
chr6	109236069	109236469	-1.04145	7.4484e-05	CCDC162P	hip
chr17	4536744	4537144	-0.878093	7.6397e-05	SPNS2	hip
chr8	130247551	130247951	-1.00192	7.90628e-05		hip
chr8	130247551	130247951	-1.00192	7.90628e-05	ASAP1	hip
chr1	15562851	15563251	-1.04358	8.05298e-05	DNAJC16	hip
chr10	15817619	15818019	-1.02037	8.19048e-05	MINDY3	hip
chr3	16606337	16606737	-0.766635	9.06233e-05	DAZL	hip
chr8	24339642	24340042	-0.961482	9.56488e-05	ADAM28	hip
chr5	178113351	178113751	-0.64527	9.60618e-05	N4BP3	hip
chr7	47539522	47539922	-0.624455	9.77093e-05	TNS3	hip
chr7	47539522	47539922	-0.624455	9.77093e-05	TNS3	hip
chr7	47539522	47539922	-0.624455	9.77093e-05	TNS3	hip
chr5	38403428	38403828	-0.649657	9.87397e-05	EGFLAM	hip
chr5	38403428	38403828	-0.649657	9.87397e-05	EGFLAM	hip
chr5	38403428	38403828	-0.649657	9.87397e-05	EGFLAM-AS2	hip
chr5	38403428	38403828	-0.649657	9.87397e-05	EGFLAM-AS2	hip
chr5	38403428	38403828	-0.649657	9.87397e-05	EGFLAM-AS2	hip
chr5	38403428	38403828	-0.649657	9.87397e-05	EGFLAM-AS2	hip
chr5	38403428	38403828	-0.649657	9.87397e-05	EGFLAM-AS2	hip
chr5	10563812	10564212	-0.634901	9.98715e-05	ANKRD33B	hip
chr5	10563812	10564212	-0.634901	9.98715e-05	ANKRD33B	hip
chr1	206472508	206472908	-0.90864	0.00010388	IKBKE	hip
chr1	88519058	88519458	0.62888	0.000106553		hip
chr1	31666415	31666815	-0.735789	0.000111529	COL16A1	hip
chr1	31666415	31666815	-0.735789	0.000111529	COL16A1	hip
chr1	31666415	31666815	-0.735789	0.000111529	COL16A1	hip
chr8	74999843	75000243	-0.835925	0.000115242	CRISPLD1	hip
chr8	74999843	75000243	-0.835925	0.000115242	CRISPLD1	hip
chr11	125938983	125939383	-0.818313	0.000115984		hip
chr11	125938983	125939383	-0.818313	0.000115984		hip
chr1	56332220	56332620	-0.967219	0.000116339		hip
chr21	21463463	21463863	-0.91249	0.000119374	NCAM2	hip
chr1	110487698	110488098	-0.826722	0.00012414	CYMP	hip
chr11	102361369	102361769	-0.727942	0.000129636	BIRC2	hip
chr2	108377434	108377834	-0.847748	0.000130818	SULT1C4	hip
chr2	108377434	108377834	-0.847748	0.000130818	SULT1C4	hip
chr2	108377434	108377834	-0.847748	0.000130818	SULT1C4	hip
chr3	134053176	134053576	-0.89734	0.000140256	SLCO2A1	hip
chr22	39264790	39265190	-0.927582	0.000144029		hip
chr18	48755183	48755583	-0.942388	0.000154572		hip
chr1	209607347	209607747	-0.908207	0.000158277	CAMK1G	hip
chr1	67166165	67166565	-0.898122	0.000165548	IL23R	hip
chr16	82832848	82833248	-0.63179	0.000172419		hip
chr17	79025318	79025718	-0.703192	0.000173742	C1QTNF1	hip
chr6	111798261	111798661	-0.615979	0.000174642	FYN	hip
chr3	55607858	55608258	-0.873996	0.000177908	ERC2	hip
chr2	120210385	120210785	-0.887324	0.000179633		hip
chr2	120210385	120210785	-0.887324	0.000179633		hip
chr19	16585776	16586176	-0.914096	0.000183765		hip
chr6	30234353	30234753	-0.845797	0.000185255	HCG17	hip
chr3	172046492	172046892	-0.630492	0.000193126	FNDC3B	hip
chr2	19880303	19880703	-0.816012	0.000217874		hip
chr2	19880303	19880703	-0.816012	0.000217874		hip
chr2	19880303	19880703	-0.816012	0.000217874		hip
chr2	19880303	19880703	-0.816012	0.000217874	LINC00954	hip
chr3	40208233	40208633	-0.875842	0.000219587		hip
chr22	33605184	33605584	-0.876237	0.000219966	LARGE1	hip
chr11	44916749	44917149	-0.727701	0.000228598	TSPAN18	hip
chr13	75539640	75540040	-0.706958	0.000231961	COMMD6	hip
chr13	75539640	75540040	-0.706958	0.000231961	COMMD6	hip
chr11	95698042	95698442	-0.745957	0.000234277	LOC107984377	hip
chr2	64204108	64204508	-0.872964	0.000234591	LINC00309	hip
chr4	132124195	132124595	-0.869272	0.000239076	LOC105377428	hip
chr16	50681573	50681973	-0.823991	0.000239336	SNX20	hip
chr16	50681573	50681973	-0.823991	0.000239336	SNX20	hip
chr16	50681573	50681973	-0.823991	0.000239336	SNX20	hip
chr16	50681573	50681973	-0.823991	0.000239336	SNX20	hip
chr16	50681573	50681973	-0.823991	0.000239336	SNX20	hip
chr8	99867322	99867722	-0.614533	0.000241658	VPS13B	hip
chr15	89496649	89497049	-0.745264	0.00024568	RHCG	hip
chr15	89496649	89497049	-0.745264	0.00024568	RHCG	hip
chr15	89496649	89497049	-0.745264	0.00024568	RHCG	hip
chr15	89496649	89497049	-0.745264	0.00024568	RHCG	hip
chr15	89496649	89497049	-0.745264	0.00024568	RHCG	hip
chr2	144454788	144455188	-0.692845	0.000245739	ZEB2	hip
chr18	11752555	11752955	-0.773521	0.000248541	GNAL	hip
chr18	11752555	11752955	-0.773521	0.000248541	GNAL	hip
chr18	11752555	11752955	-0.773521	0.000248541	GNAL	hip
chr11	77111310	77111710	-0.715191	0.000257125	CAPN5	hip
chr2	65498395	65498795	-0.854802	0.000260293		hip
chr21	42021791	42022191	-0.690085	0.000262568	ZNF295-AS1	hip
chr21	42021791	42022191	-0.690085	0.000262568	ZNF295-AS1	hip
chr21	42021791	42022191	-0.690085	0.000262568	LOC107985502	hip
chr21	42021791	42022191	-0.690085	0.000262568		hip
chr21	42021791	42022191	-0.690085	0.000262568	ZNF295-AS1	hip
chr17	37476760	37477160	-0.677636	0.000264602		hip
chr2	146144002	146144402	-0.807208	0.000267569		hip
chr4	122885945	122886345	-0.714353	0.000271018		hip
chr1	151748614	151749014	-0.674915	0.000277092		hip
chr15	68341551	68341951	-0.790451	0.000283791	ITGA11	hip
chr7	129351239	129351639	-0.837595	0.000287494	AHCYL2	hip
chr2	30155203	30155603	-0.77041	0.000295012	YPEL5	hip
chr12	116517573	116517973	-0.819083	0.000295939	LINC02457	hip
chr8	105911689	105912089	-0.657199	0.000298935	ZFPM2-AS1	hip
chr1	40363721	40364121	-0.787174	0.000299854		hip
chr5	38446981	38447381	-0.822384	0.000302965	EGFLAM	hip
chr11	102794392	102794792	-0.639058	0.000304833	MMP1	hip
chr14	77307056	77307456	-0.613905	0.000332844	POMT2	hip
chr14	77307056	77307456	-0.613905	0.000332844	POMT2	hip
chr14	77307056	77307456	-0.613905	0.000332844	POMT2	hip
chr14	77307056	77307456	-0.613905	0.000332844	POMT2	hip
chr14	77307056	77307456	-0.613905	0.000332844	POMT2	hip
chr14	77307056	77307456	-0.613905	0.000332844	POMT2	hip
chr14	77307056	77307456	-0.613905	0.000332844	POMT2	hip
chr14	77307056	77307456	-0.613905	0.000332844	POMT2	hip
chr14	77307056	77307456	-0.613905	0.000332844	POMT2	hip
chr14	77307056	77307456	-0.613905	0.000332844	POMT2	hip
chr14	77307056	77307456	-0.613905	0.000332844	POMT2	hip
chr1	182552492	182552892	-0.810553	0.000334997	RGSL1	hip
chr12	101401804	101402204	-0.677355	0.000339678	ARL1	hip
chr12	48356385	48356785	-0.636426	0.000357778		hip
chr12	89882040	89882440	-0.774813	0.000363715	LOC105369890	hip
chr20	38419825	38420225	-0.76406	0.000409976		hip
chr16	57014593	57014993	-0.764057	0.000410383		hip
chr7	116552582	116552982	-0.605467	0.000417399		hip
chr11	68608916	68609316	-0.763095	0.000423531	PPP6R3	hip
chr11	68608916	68609316	-0.763095	0.000423531	PPP6R3	hip
chr19	10270447	10270847	-0.714223	0.000446963	ICAM1	hip
chr19	10270447	10270847	-0.714223	0.000446963	ICAM1	hip
chr19	10270447	10270847	-0.714223	0.000446963	ICAM1	hip
chr4	7381157	7381557	-0.726535	0.000464948	SORCS2	hip
chr3	48423291	48423691	-0.69081	0.000482408	PLXNB1	hip
chr8	37331713	37332113	-0.678625	0.000490628	LOC100507403	hip
chr8	37331713	37332113	-0.678625	0.000490628	LOC100507403	hip
chr8	37331713	37332113	-0.678625	0.000490628	LOC100507403	hip
chr8	37331713	37332113	-0.678625	0.000490628	LOC100507403	hip
chr8	37331713	37332113	-0.678625	0.000490628	LOC100507403	hip
chr5	134543818	134544218	-0.740578	0.000493097	JADE2	hip
chr2	241039564	241039964	0.733858	0.000501964	SNED1	hip
chr3	149845579	149845979	-0.662384	0.000505923	RNF13	hip
chr18	34224097	34224497	-0.685424	0.000511677	NOL4	hip
chr18	34224097	34224497	-0.685424	0.000511677	NOL4	hip
chr9	69307802	69308202	0.681983	0.000513062	BANCR	hip
chr5	131224958	131225358	-0.732267	0.000515191	HINT1	hip
chr10	73803929	73804329	-0.612387	0.000523782	ZSWIM8-AS1	hip
chr10	73803929	73804329	-0.612387	0.000523782	NDST2	hip
chr15	45448084	45448484	-0.714379	0.000526755	LOC105376714	hip
chr15	45448084	45448484	-0.714379	0.000526755	LOC105376714	hip
chr19	43195484	43195884	-0.666309	0.000532089	PSG4	hip
chr19	43195484	43195884	-0.666309	0.000532089	PSG4	hip
chr1	203062412	203062812	-0.694348	0.000555943	PPFIA4	hip
chr6	26464005	26464405	-0.622728	0.000563267	BTN2A1	hip
chr8	130427897	130428297	-0.703408	0.000567979	ASAP1	hip
chr6	154606358	154606758	-0.691578	0.000580615		hip
chr10	51318428	51318828	-0.708903	0.000585627		hip
chr19	252360	252760	-0.705617	0.000590563		hip
chr19	17619002	17619402	-0.698054	0.000619635	UNC13A	hip
chr19	24099792	24100192	-0.694511	0.000633374		hip
chr8	24387528	24387928	-0.641885	0.000643688	LOC101929294	hip
chr8	24387528	24387928	-0.641885	0.000643688	LOC101929294	hip
chr17	31564875	31565275	-0.638677	0.00064967		hip
chr5	160230936	160231336	-0.658534	0.000656208	FABP6	hip
chr11	124315073	124315473	-0.668619	0.000658006	OR8D1	hip
chr2	233542483	233542883	-0.660506	0.00065846	USP40	hip
chr16	59655115	59655515	-0.669267	0.000669814		hip
chr12	110619465	110619865	-0.595447	0.000675605	TCTN1	hip
chr3	170448474	170448874	-0.658343	0.000677854	SLC7A14-AS1	hip
chr17	41982311	41982711	-0.669482	0.000687361	DNAJC7	hip
chr15	95470951	95471351	-0.671395	0.00068907	LOC105370993	hip
chr15	95470951	95471351	-0.671395	0.00068907	LOC105370993	hip
chr1	224214009	224214409	-0.648575	0.000718157	LOC101927143	hip
chr1	224214009	224214409	-0.648575	0.000718157	LOC101927143	hip
chr1	26542179	26542579	-0.64377	0.000723338	RPS6KA1	hip
chr1	26542179	26542579	-0.64377	0.000723338	RPS6KA1	hip
chr1	26542179	26542579	-0.64377	0.000723338	RPS6KA1	hip
chr5	151141738	151142138	-0.618225	0.000749597	ANXA6	hip
chr5	151141738	151142138	-0.618225	0.000749597	ANXA6	hip
chr22	40492223	40492623	0.592596	0.00075801	MRTFA	hip
chr8	38148667	38149067	-0.61384	0.000777594	LOC105379382	hip
chr8	38148667	38149067	-0.61384	0.000777594	STAR	hip
chr4	2746108	2746508	-0.64831	0.000791214	TNIP2	hip
chr10	77807955	77808355	-0.609434	0.000794942	DLG5	hip
chrUn_GL000218v1	54704	55104	-0.622066	0.000797777	LOC389834	hip
chr5	142006324	142006724	-0.635541	0.000809283	GNPDA1	hip
chr5	142006324	142006724	-0.635541	0.000809283	GNPDA1	hip
chr4	187309486	187309886	0.634926	0.00081798	LOC339975	hip
chr2	197088698	197089098	0.593003	0.000824887	ANKRD44	hip
chr13	110677931	110678331	-0.611554	0.000840791	CARS2	hip
chr13	110677931	110678331	-0.611554	0.000840791	CARS2	hip
chr7	2287749	2288149	-0.639993	0.000848016		hip
chr8	100492431	100492831	-0.638783	0.000853364		hip
chr10	119940467	119940867	-1.16966	3.44237e-13		knee
chr8	141129790	141130190	-0.855378	5.56257e-13	DENND3-AS1	knee
chr8	141129790	141130190	-0.855378	5.56257e-13	DENND3-AS1	knee
chr12	56338657	56339057	-1.70683	6.14349e-13	IL23A	knee
chr5	150600097	150600497	-1.67741	1.31788e-12	SYNPO	knee
chr2	201129167	201129567	-1.23612	2.66045e-12	CFLAR	knee
chr2	201129167	201129567	-1.23612	2.66045e-12	CFLAR	knee
chr2	201129167	201129567	-1.23612	2.66045e-12	CFLAR	knee
chr2	201129167	201129567	-1.23612	2.66045e-12	CFLAR	knee
chr2	201129167	201129567	-1.23612	2.66045e-12	CFLAR	knee
chr13	106561752	106562152	-1.15429	9.86451e-12	ARGLU1	knee
chr8	102894473	102894873	-1.32514	1.07087e-11	AZIN1	knee
chr8	74999846	75000246	-1.51627	2.93758e-11	CRISPLD1	knee
chr8	74999846	75000246	-1.51627	2.93758e-11	CRISPLD1	knee
[truncated: 1,224 more rows]
