# Supplementary material for: Joint-specific rheumatoid arthritis fibroblast-like synoviocyte regulation identified by integration of chromatin access and transcriptional activity
Source: JCI Insight. 2024 May 23;9(12):e179392. doi: 10.1172/jci.insight.179392 (PMC11383168; doi:10.1172/jci.insight.179392)
Supplement: Supplemental data set 6 [file jciinsight-9-179392-s238.zip]

Archive with 2 entries (2 files):
- Supp6_ConfidentEdges_filt.edges_20220722_New_Taiji_ControlAndTNF.csv
- __MACOSX/._Supp6_ConfidentEdges_filt.edges_20220722_New_Taiji_ControlAndTNF.csv
