# Supplementary material for: Joint-specific rheumatoid arthritis fibroblast-like synoviocyte regulation identified by integration of chromatin access and transcriptional activity
Source: JCI Insight. 2024 May 23;9(12):e179392. doi: 10.1172/jci.insight.179392 (PMC11383168; doi:10.1172/jci.insight.179392)
Supplement: Supporting data values [file jciinsight-9-179392-s239.xlsx]

## Sheet: Figure1B
	PC1	PC2	PC3	PC4	PC5	PC6	PC7	PC8	PC9	PC10	PC11	PC12	PC13	PC14	PC15	PC16	PC17	PC18	PC19	PC20	PC21	PC22	PC23	PC24	PC25	PC26	PC27	PC28	PC29	PC30	Treatment	assay	Joint	Anatomical_Location
RA2579	-38.1704	20.3187	-302.963	73.4886	-32.0928	144.031	-89.5068	18.9998	-164.464	15.9259	29.3996	40.6983	-22.7008	-57.0768	-163.464	4.23563	71.201	110.995	-35.5313	-44.4726	-20.978	-67.0314	-11.0762	-39.0327	87.386	1.94276	-42.89	17.7501	6.05778	3.18435e-14	Control	ATAC	knee	knee
RA2600	-41.4729	-16.3867	1.60068	-246.078	-98.0152	212.967	-37.5994	65.6216	-98.3209	57.5461	37.4843	-196.112	115.945	-70.1155	60.9045	68.2795	18.517	-13.7916	50.0743	55.6592	-5.64493	-28.1833	2.45992	-11.857	-50.001	-12.1825	52.2228	-64.5489	-22.8661	3.18721e-12	Control	ATAC	hip	hip
RA2711	-180.723	-161.691	-84.3997	122.558	-7.95896	1.16416	56.2938	-59.2402	44.2879	-15.4805	-47.9111	-12.2522	-7.45645	-37.8284	93.032	-87.6294	48.974	-64.2692	110.871	-71.6013	-179.436	-118.477	19.0841	27.3234	-7.05773	52.5283	-16.6197	-14.1471	24.9936	4.90922e-13	Control	ATAC	knee	knee
RA2729	-231.495	-59.6013	81.4378	-155.721	221.793	-63.709	53.0995	31.1075	-151.673	7.26333	-183.866	-1.89509	116.596	120.667	-33.4958	-56.1159	-69.6094	-4.75667	-57.9022	-80.1997	-16.8955	19.5405	20.5044	-56.0813	2.73941	-24.3997	-3.1281	-10.4409	6.90791	7.82814e-13	Control	ATAC	knee	knee
RA2753	-194.467	-241.713	-343.906	70.0611	-13.7884	32.5783	20.1305	-87.3536	98.1184	-63.447	7.29571	-4.0333	47.8557	-8.01495	94.4219	98.8392	-166.792	-2.1824	-78.8684	49.9859	38.8765	21.8608	-6.76568	-30.4833	40.1889	-1.53293	-10.0195	19.2531	-2.56644	7.6285e-13	Control	ATAC	knee	knee
RA2783	182.219	16.5383	-9.05286	45.5238	-90.8294	19.217	-129.828	128.574	18.9645	-53.8105	29.3507	-65.6998	75.2614	134.194	24.063	-18.7868	-4.31366	-45.9293	10.8269	-8.05556	25.2257	21.9609	-20.8921	44.3431	-12.9684	16.9857	-181.03	-2.63191	101.135	1.15186e-13	Control	ATAC	hip	hip
RA2806	178.222	39.1024	-173.373	4.86645	34.0845	-126.672	-87.6173	79.6184	14.4487	11.943	-14.9097	52.8222	42.8566	57.0316	64.7075	-18.6165	30.1259	52.0487	28.4942	-10.7594	-14.3029	33.1693	5.52611	29.5923	-25.8046	46.299	-26.5847	-41.8437	-209.007	-8.40711e-13	Control	ATAC	knee	knee
RA2817	178.268	55.4774	-190.762	-2.95862	45.1412	-111.121	-166.66	87.4696	-8.96655	21.6191	-45.6627	40.7956	36.0301	-52.8929	79.2922	-55.6306	14.4238	34.4673	13.4764	11.1596	-23.6665	36.8183	9.29416	23.6524	-63.2043	-78.4462	123.781	102.705	90.788	-5.71875e-14	Control	ATAC	knee	knee
RA2822	-219.121	-40.0757	-29.2133	-11.5535	88.8636	-52.6447	-63.1953	59.6797	-25.2864	-93.6547	65.9308	-70.3931	-180.699	-5.33097	-62.9917	-94.6038	-16.8488	-55.7787	6.26181	90.5611	7.3455	18.7342	-87.8542	-106.925	-125.43	25.1707	-10.878	15.0443	-23.9968	-3.52773e-13	Control	ATAC	knee	knee
RA2919	164.909	13.5031	72.7179	-50.6328	-57.6762	-109.298	26.137	-118.452	-163.753	-94.1904	32.4384	-11.5528	35.8301	-26.2917	11.8652	-72.6315	5.07427	-112.926	-0.0890664	141.43	-22.3627	27.0478	14.2364	31.0206	153.072	27.843	8.31018	55.9975	-24.7568	-7.90941e-13	Control	ATAC	hip	hip
RA2957	26.6213	-127.128	30.3024	-9.8173	-220.064	-56.6189	9.12231	-162.687	-26.137	47.5302	-71.065	-149.998	-146.934	40.8852	22.1625	-7.20725	53.0195	100.151	-62.4007	-58.4365	-34.6787	136.837	45.3697	26.7585	-15.9157	-17.5702	-8.30469	-1.76033	3.76425	-1.68986e-12	Control	ATAC	hip	hip
RA3124	-95.5139	165.688	-209.08	-197.632	-42.9897	132.889	57.0188	-112.915	106.753	-30.4466	64.3599	78.7668	5.84978	118.942	-93.7737	-99.987	18.4942	-45.7649	74.6003	-1.33284	51.7499	56.6828	91.2007	37.2357	-12.9575	-6.78982	51.6177	-47.5484	22.9372	1.94191e-12	Control	ATAC	knee	knee
RA3130	-0.166401	26.5105	132.446	102.871	50.1362	-48.0043	-159.332	-18.6687	111.948	71.792	-79.4742	-99.1847	8.69946	-54.7696	-188.323	31.11	-143.792	4.46825	70.6571	36.9293	-21.9054	-24.8429	84.9723	64.5125	14.3655	23.2177	6.35968	20.7264	-23.1348	-1.0288e-12	Control	ATAC	hand	finger
RA3162	361.465	-126.588	148.759	-90.3795	199.559	262.725	-57.9582	-118.014	-2.18288	-157.443	-40.6358	69.128	-51.2412	-95.255	30.4221	9.68805	-24.3401	2.20907	-2.30327	-73.7606	21.2631	15.8776	13.6334	6.24902	-46.7907	12.2486	-25.7381	13.5634	-14.7622	-1.05032e-12	Control	ATAC	hip	hip
RA3213	60.0633	-176.741	22.7712	-39.3602	-132.464	-56.879	47.0558	-86.2054	-77.2924	123.05	61.6523	106.583	29.196	21.671	-78.8613	38.6891	-20.4272	-92.129	-89.7471	-15.989	9.70108	-81.1647	-58.71	114.194	-139.259	-9.9988	0.373651	30.4858	-17.085	1.6421e-13	Control	ATAC	hip	hip
RA3234	-69.401	29.4797	146.608	128.865	136.872	-81.2796	-35.5561	-85.4804	40.7664	17.2012	279.616	-75.5391	118.714	-36.0448	15.9455	-75.0997	5.1563	42.5213	-62.7352	-108.85	11.5013	13.6886	10.5138	-29.0281	14.1923	-13.7422	20.7246	-6.36613	-4.92286	3.95726e-13	Control	ATAC	hand	finger
RA3243	-77.165	318.813	48.6755	47.7738	1.94043	77.5119	65.0062	19.1307	-59.9243	28.7104	-6.41432	-14.5616	-57.2667	52.544	88.584	6.07168	-69.5006	74.3498	-26.09	-18.4855	54.3475	-41.8399	-24.5265	58.8613	-7.75596	188.391	52.1667	54.3241	25.9854	-2.23515e-13	Control	ATAC	hand	finger
RA3254	-214.112	-39.0434	-44.2479	-118.547	134.059	-139.173	-25.5207	95.5087	30.5488	-14.1176	-21.371	-32.3982	-89.2396	-94.3869	22.0818	83.6636	129.291	-101.641	-30.6897	-66.535	133.703	-17.918	59.0141	89.7685	57.5932	9.88976	-13.0969	-7.08611	8.52635	8.92501e-13	Control	ATAC	knee	knee
RA3256	71.4248	-92.9886	73.4341	-45.7331	-139.97	-170.52	44.4104	-24.1262	-72.6559	-50.5892	32.7216	31.3052	-48.3269	27.698	26.3188	29.2873	-80.055	82.5657	184.704	-61.8055	121.484	-91.594	-13.079	-59.2616	20.3194	-60.23	5.60633	-10.5502	9.45119	2.92302e-13	Control	ATAC	hip	hip
RA3263	238.285	-130.295	-66.2364	-66.5429	260.566	-9.84108	230.584	39.9781	34.5692	202.978	43.5688	-14.9112	-49.1136	-19.236	5.26418	-28.9941	4.54341	76.7426	32.725	104.646	-1.8686	9.77161	0.217711	8.737	18.4948	-3.43893	-59.532	-10.6258	40.6934	2.16823e-13	Control	ATAC	knee	knee
RA3288	-79.5259	324.827	55.441	74.6501	-90.2064	76.5749	69.5889	52.1997	7.2325	9.60689	-40.6563	19.1432	-66.2979	-86.0441	74.4847	-98.2721	-79.9209	-8.45609	-82.5466	19.6394	6.80454	-62.0224	41.2796	33.1907	-0.231714	-152.982	-64.4905	-28.6157	-40.339	-2.63997e-13	Control	ATAC	hand	finger
RA3398	-8.96778	-151.427	141.457	-152.913	-216.44	-11.8883	-17.0446	70.4181	161.137	35.2647	-85.1697	77.4409	72.6556	-108.752	-23.2096	-127.179	30.5655	47.8846	-63.0825	12.1691	53.6254	-6.05574	-65.0215	-67.4806	43.5486	76.5787	7.99543	-16.931	12.4191	4.32385e-13	Control	ATAC	hip	hip
RA3399	-45.5822	5.70398	143.878	-233.981	-39.8399	-59.9506	-37.38	134.205	28.8258	-57.4881	122.811	117.841	-82.8337	40.7359	6.25468	115.651	-45.5373	43.8934	-51.6795	16.8306	-167.894	0.462665	65.5147	-11.6959	34.5627	5.34128	11.7072	-27.5535	27.3373	-1.01595e-12	Control	ATAC	hip	hip
RA3533	-215.693	-43.4728	146.323	165.804	-16.038	152.797	-98.4667	22.4304	-51.8105	188.111	16.385	133.321	-34.834	3.02724	56.7341	33.4816	-5.09591	-83.2072	92.4434	-14.7451	10.6604	138.022	-41.082	-32.2701	51.497	-16.484	-4.29826	10.3395	-11.338	7.66436e-13	Control	ATAC	hand	wrist
RA3578m	-30.5394	253.995	9.44595	-159.133	1.92852	-0.459055	98.5988	-65.1957	130.625	-6.74841	-26.6285	-46.8317	42.4642	11.692	-31.869	97.276	60.1692	-14.9255	40.5019	-45.7245	-54.4519	6.98492	-120.019	-45.4711	16.7671	-48.7352	-43.4139	140.179	-40.5045	1.0061e-12	Control	ATAC	hand	finger
RA3578s	186.892	196.179	-50.953	55.1059	77.7037	-89.1385	-73.4587	-118.214	24.8025	17.1149	-61.558	-6.71131	-33.732	11.8198	-8.48017	55.3807	-3.78369	-47.8206	-32.4716	-3.41242	-26.1477	-15.7639	-152.709	-11.7007	43.0121	-9.16195	52.8022	-163.887	51.0353	6.82249e-14	Control	ATAC	hand	finger
RA3585	-52.1322	-55.2793	156.833	127.94	58.4857	64.6056	-101.443	-95.1022	60.1644	11.5484	-42.66	19.9685	4.47581	157.432	45.7103	39.2678	140.326	42.4705	-44.6176	127.005	42.6157	-124.468	62.8262	-60.3444	-5.94437	-33.9359	21.8115	19.9476	-8.32194	-4.67409e-13	Control	ATAC	hand	wrist
RA3615	-229.637	-43.2578	109.301	179.866	20.1752	4.35593	119.355	48.6552	-17.8889	-171.308	-22.3075	40.3507	85.6369	-37.9238	-50.6367	37.3692	61.0223	117.308	43.432	73.9546	-4.3921	76.141	-68.1952	130.842	-37.0817	-30.1037	14.092	-36.3035	12.6155	6.69213e-15	Control	ATAC	hand	finger
RA3618	260.86	-137.785	9.21689	212.286	-59.7759	107.837	158.788	213.878	43.8387	-48.1352	1.90566	-72.9049	-37.1237	89.411	-60.2644	1.96315	-0.651448	-84.5618	-35.2832	-64.6187	0.584432	-3.29348	-2.3129	-22.6883	50.5731	-24.4262	110.391	13.6849	-31.1955	-2.61966e-12	Control	ATAC	hip	hip
RA3625	114.653	177.339	-26.4615	169.323	-73.1601	-102.057	125.377	-15.8187	-36.6753	-10.3456	-34.6299	46.8137	69.7318	-97.7873	-26.8797	90.5001	39.7646	-53.9343	-3.0304	8.81339	5.13761	49.0554	126.595	-141.961	-97.91	57.7233	-29.9374	-23.1604	30.1499	-6.8231e-13	Control	ATAC	hand	finger
RA2579_TNF	-103.557	278.762	-22.1815	64.2567	-135.499	174.418	-117.216	133.432	-17.4358	-62.156	86.5862	81.6675	-80.7918	-37.3881	10.0537	35.1863	137.99	20.6207	-0.32396	-62.118	-12.7464	-96.6293	-91.6937	14.8102	33.0056	69.3796	-7.43826	-3.2158	4.01798	-3.57304e-12	TNF	ATAC	knee	knee
RA2600_TNF	-10.2097	-107.477	-74.7261	232.307	-36.441	239.766	-81.3427	-18.9281	-23.756	-69.8386	130.554	31.0699	166.654	26.3884	83.3048	43.8218	-110.415	29.3404	17.3744	42.7846	35.326	-11.0538	34.6393	66.3486	-11.4515	-77.309	-15.3808	-19.8646	-13.2819	3.41399e-13	TNF	ATAC	hip	hip
RA2711_TNF	126.454	164.975	-102.852	-83.3089	89.3282	24.9395	78.8271	-29.5058	-81.3262	22.3093	-26.1163	115.268	-26.1205	21.5891	40.3819	23.5251	11.0259	-59.2841	128.945	221.1	38.9717	55.4669	-69.0931	14.8574	-2.4732	46.8605	-13.4937	14.0584	-5.57651	5.86689e-13	TNF	ATAC	knee	knee
RA2729_TNF	243.022	-73.8406	-51.6994	130.375	-134.82	-165.094	-44.843	17.2681	-89.211	-59.2149	-153.809	96.1878	113.787	-56.4329	98.2594	-107.428	29.9635	-60.3763	-44.4477	-42.1186	-22.0804	-2.78671	-82.0497	-69.3829	-29.8381	-18.2402	22.3563	-28.3932	-20.5666	1.54938e-12	TNF	ATAC	knee	knee
RA2753_TNF	77.1399	428.567	-283.467	-49.7728	32.1172	61.6105	144.768	-13.4309	65.6613	56.3805	-60.6191	-132.481	87.0607	70.3071	39.0095	-114.218	-37.0385	64.0093	-8.91594	-45.5972	-17.3269	-46.8871	14.0524	7.3855	9.22835	-8.53264	-11.388	1.15215	5.35175	-4.67646e-13	TNF	ATAC	knee	knee
RA2783_TNF	-149.511	-27.3264	14.7273	6.21778	15.5325	88.3251	-22.5323	-149.078	64.0402	-36.053	9.31059	-62.1701	116.876	-111.553	-21.512	-4.85344	3.11668	-57.8056	-52.9788	36.2908	-26.2715	21.0043	49.9351	-59.6374	30.0335	189.31	50.3511	35.9442	-56.605	6.45225e-13	TNF	ATAC	hip	hip
RA2806_TNF	-202.225	40.4615	-94.946	-27.6402	-25.5718	-54.7718	31.5586	-86.1002	35.6162	37.1489	-14.5321	29.3569	-27.9926	-121.74	51.1385	47.1403	6.41085	-24.7429	-47.1975	-3.86775	28.5122	42.1378	49.1588	-1.41368	-9.90406	3.19383	-109.2	-156.674	109.499	5.1952e-13	TNF	ATAC	knee	knee
RA2817_TNF	-257.43	120.576	-78.0735	-7.4299	-20.2142	-50.8662	-16.7475	-135.183	42.2602	68.8271	-18.9903	12.406	-60.0693	-80.8058	91.4425	99.3281	-14.088	-40.1259	24.8483	-61.4812	19.3052	37.7489	-42.9698	-5.70022	8.18086	-125.758	119.942	88.9483	-8.36646	-2.58569e-13	TNF	ATAC	knee	knee
RA2822_TNF	182.235	180.598	12.4527	40.4731	-23.0981	-124.968	-109.307	-89.195	36.3866	-107.158	86.7398	-1.65959	-104.055	-21.3404	-153.242	-45.8795	-176.197	-47.3121	-59.9205	3.58601	88.6578	-22.7772	-60.833	0.276284	-14.587	-3.88604	-7.82314	0.360778	2.72196	-1.04917e-12	TNF	ATAC	knee	knee
RA2919_TNF	-83.1002	-183.691	-14.5787	-107.375	114.25	-49.1446	27.6867	20.8531	-30.538	-65.8254	34.9823	-5.62766	-11.7305	-73.1295	13.2706	-62.8225	-60.1948	9.32426	69.4764	22.6494	-88.0315	-119.413	-17.1431	-56.2671	195.049	-52.7443	-38.8873	18.9353	25.9865	1.95405e-12	TNF	ATAC	hip	hip
RA2957_TNF	-34.7542	-36.0645	-81.5849	-137.655	197.09	28.0163	-98.3135	-56.9256	-201.558	-9.34499	70.8226	60.6024	9.74298	58.9326	-10.6814	-35.2515	30.9427	154.6	-65.9299	-66.4593	60.2519	102.998	0.495528	-85.6286	2.34183	13.894	19.4185	13.8191	28.1724	-2.72883e-12	TNF	ATAC	hip	hip
RA3124_TNF	-149.847	126.688	15.1399	134.503	1.67143	22.6306	-72.7162	71.834	4.64093	25.1463	-3.06062	57.6283	-42.3805	-50.5893	-116.612	-138.401	76.4175	-18.664	26.4398	71.2759	-48.3729	47.939	164.906	-49.3932	-36.472	-99.0745	-8.0286	17.8524	-37.5988	-8.30648e-13	TNF	ATAC	knee	knee
RA3130_TNF	94.8133	12.4305	129.192	14.4506	64.3528	-24.0133	60.804	-88.3384	-38.0469	76.3657	45.3984	40.9574	50.3175	136.155	-20.7883	72.9944	76.6859	-138.491	-11.1212	-35.6689	75.0387	-160.311	82.1701	-90.4482	-12.3706	-16.8964	-5.32785	7.79723	29.3234	6.92425e-13	TNF	ATAC	hand	finger
RA3162_TNF	-188.139	-136.91	-101.834	237.962	78.1217	82.3523	267.91	35.532	-78.3026	-151.027	-55.7946	-97.3574	-100.213	49.026	-55.442	35.4353	-4.92678	-37.6588	9.55411	-31.1331	-25.9037	32.4409	-54.2016	-50.8395	-59.1047	8.66445	-2.25766	2.56483	14.7301	2.20547e-12	TNF	ATAC	hip	hip
RA3213_TNF	4.94702	-27.599	-168.669	-30.8272	83.8519	-78.4066	-191.749	254.628	-64.6895	112.818	4.7464	-159.318	69.8543	-23.2145	-46.3035	84.7816	-38.8671	-107.984	42.0338	-21.4046	11.2359	41.2787	-11.0153	-10.127	-7.19187	18.9832	3.01507	-3.73356	16.8789	-3.07553e-13	TNF	ATAC	hip	hip
RA3234_TNF	156.831	-53.5207	143.415	18.835	-10.061	-118.648	130.092	-26.3135	65.399	49.4019	278.867	-80.02	37.8856	-30.3735	22.3615	-73.357	97.1923	-8.75632	65.5268	-29.2265	-42.7768	78.7323	-72.1044	10.8549	-33.9698	-13.3598	5.14195	-19.9926	1.85219	1.33481e-12	TNF	ATAC	hand	finger
RA3243_TNF	-78.7734	12.9876	282.474	25.0058	-74.1309	-8.91602	-55.0571	-17.3615	-34.8289	13.8491	-63.944	-24.976	4.92143	10.0572	63.71	-51.9066	-43.2717	1.91231	49.1481	-44.0038	-0.89152	27.9956	12.0531	48.6445	-49.0219	47.7643	-124.818	152.061	88.3584	-3.03384e-13	TNF	ATAC	hand	finger
RA3254_TNF	159.505	81.2387	-78.2505	36.5635	-38.6197	-183.748	-54.2594	-48.2052	28.8272	-51.7598	10.3652	63.9525	-11.5036	82.0051	-12.429	160.469	-34.6168	77.7891	36.3995	-18.708	-210.545	19.2486	70.1866	-14.2487	-21.4283	34.0788	-13.0189	-0.301657	-10.5651	3.4574e-13	TNF	ATAC	knee	knee
RA3256_TNF	-7.17224	-126.267	-92.3619	-126.268	162.539	-51.0734	-25.0005	-18.0904	-82.8093	-49.3884	13.3814	-11.1264	-68.1773	-38.1615	49.4357	-62.6334	25.9519	-33.6804	-44.1432	3.81185	-49.529	-107.953	57.9967	185.831	-110.337	21.3835	62.8068	-5.57438	-0.585615	5.89637e-14	TNF	ATAC	hip	hip
RA3263_TNF	-47.1862	-216.076	-234.159	-44.6583	-326.028	-94.1072	140.696	86.3462	-10.2785	84.8664	58.9244	67.6934	-69.9654	27.6081	9.89727	-28.743	-56.2064	41.5922	22.0957	-19.5301	94.2366	-8.63168	83.8914	4.44338	23.0212	68.4512	19.5404	29.5054	-32.5725	6.13581e-14	TNF	ATAC	knee	knee
RA3288_TNF	-84.6151	38.7807	303.901	-36.4106	46.8732	58.7665	-59.5453	21.096	31.0351	-13.9886	-67.7175	8.67651	-58.5487	78.9701	60.9623	-57.4612	-85.6309	-7.98792	153.237	-84.4219	22.2543	25.687	30.9077	-10.4939	8.92235	44.6103	75.2773	-121.255	-39.9115	-1.51988e-12	TNF	ATAC	hand	finger
RA3398_TNF	179.884	-249.222	-171.81	4.7564	179.524	157.656	-28.5623	-20.6541	218.079	90.432	-72.5756	133.608	-12.1263	-17.0908	-81.9556	-12.106	20.223	0.863033	39.7218	-91.4272	6.02421	10.3849	-53.4199	21.4241	-21.8165	5.88276	-45.7475	23.2598	-9.75254	1.57336e-12	TNF	ATAC	hip	hip
RA3399_TNF	10.8895	-120.148	-52.4097	82.6527	35.6251	-139.728	-159.466	-13.484	157.395	-99.056	-48.3998	-141.375	-70.4849	83.5325	95.5055	7.97469	118.201	78.4763	-8.47183	90.7499	103.696	-12.8565	9.20438	-17.7748	25.2162	-6.34509	-21.5357	5.6049	-21.2122	6.20139e-13	TNF	ATAC	hip	hip
RA3533_TNF	305.142	-67.3478	124.145	90.3728	-39.6992	195.134	-16.5878	-11.2481	-49.8131	178.629	-15.292	-75.511	-162.717	2.86294	70.7691	1.34923	-34.5616	-7.43528	-133.832	51.8333	-74.2639	24.0634	4.14766	-18.8772	54.3651	-4.26225	16.9587	-11.2623	2.45751	-2.29322e-13	TNF	ATAC	hand	wrist
RA3578m_TNF	-198.831	-23.0065	126.683	88.6451	5.52008	-86.5156	35.1694	84.0534	92.4412	50.2618	-32.6953	79.787	86.0354	99.362	-74.8739	-25.9578	-5.28607	34.0367	-86.5418	76.6588	-24.6315	11.8252	-53.3565	64.6617	50.8582	16.435	108.981	-7.37853	120.209	2.18276e-12	TNF	ATAC	hand	finger
RA3578s_TNF	-239.463	28.3489	115.296	32.0355	47.3932	-117.242	41.9458	-28.6679	-70.415	90.7091	-31.9218	14.8977	33.4834	56.2408	-41.267	24.5987	11.7092	-2.53347	-75.8295	-19.7779	2.03806	14.3144	-62.4527	100.374	61.7534	-15.954	-99.4244	-22.5069	-159.376	4.38833e-13	TNF	ATAC	hand	finger
RA3585_TNF	195.546	-4.03299	157.692	73.3456	-42.0372	-10.2042	66.81	-42.8238	-87.1606	47.7451	-100.879	-73.9059	47.4726	-148.944	-120.261	79.8319	40.3415	163.205	82.7185	10.5074	66.1537	-65.4062	10.6848	38.4813	-4.85182	-11.9276	36.1595	-17.7215	8.08931	-6.7896e-13	TNF	ATAC	hand	wrist
RA3615_TNF	252.343	78.4852	121.747	-159.763	13.9431	46.6529	131.119	122.007	43.599	-178.512	-29.2153	26.4423	26.6955	-29.6128	10.4141	66.8452	37.9047	-59.4486	-68.92	-47.7711	50.2612	106.384	90.5751	64.3689	87.8692	-38.7254	6.12497	26.4243	-4.57189	-1.20292e-13	TNF	ATAC	hand	finger
RA3618_TNF	-57.0685	-135.332	-27.141	-296.452	-291.113	152.765	-81.7216	-108.6	-19.1965	-50.2784	-49.7255	-82.0637	32.6603	87.5519	-102.199	-8.73041	49.7474	-38.9478	16.9227	27.893	-52.9542	17.7926	-53.5799	6.56099	-25.0687	-65.5082	-4.27164	-27.1272	10.0453	-2.27785e-12	TNF	ATAC	hip	hip
RA3625_TNF	-96.8695	-5.03794	183.879	-205.197	29.6002	24.4149	77.5798	155.084	93.9855	-1.2896	14.6087	27.3897	23.4296	-50.2125	47.6509	46.468	-72.5236	75.4651	-75.8672	65.5744	-5.63814	-62.7355	-41.0924	-109.09	-139.957	-30.3679	-18.0324	6.71264	-47.1508	-4.2467e-13	TNF	ATAC	hand	finger
RA2579	-29.3086	-15.152	60.8756																												Control	RNA	knee
RA2600	-25.8677	-18.6643	-50.0251																												Control	RNA	hip
RA2711	-120.465	-3.55114	41.7788																												Control	RNA	knee
RA2729	49.3922	-83.1025	-44.3661																												Control	RNA	knee
RA2753	50.1777	-17.9768	45.583																												Control	RNA	knee
RA2783	21.4528	60.9793	13.3622																												Control	RNA	hip
RA2806	-75.6153	-54.1599	-46.5385																												Control	RNA	knee
RA2817	25.5577	-18.6628	0.520335																												Control	RNA	knee
RA2822	68.4099	-67.3174	-14.0727																												Control	RNA	knee
RA2919	-18.6459	38.7447	-6.02966																												Control	RNA	hip
RA2957	-6.97986	-0.798	31.7859																												Control	RNA	hip
RA3124	-161.456	-17.345	6.88931																												Control	RNA	knee
RA3130	78.9197	33.3457	-11.1764																												Control	RNA	hand
RA3162	85.2234	69.1844	-101.141																												Control	RNA	hip
RA3213	-13.9775	-27.2341	-2.76934																												Control	RNA	hip
RA3234	29.3016	48.6823	3.92262																												Control	RNA	hand
RA3243	-45.8869	-12.3541	21.7521																												Control	RNA	hand
RA3254	85.1978	-77.0313	-21.5233																												Control	RNA	knee
RA3256	-25.6192	13.1007	23.7622																												Control	RNA	hip
RA3263	-31.3223	58.72	-10.372																												Control	RNA	knee
RA3288	12.1619	-10.555	11.2001																												Control	RNA	hand
RA3398	128.732	-35.6868	-10.9263																												Control	RNA	hip
RA3399	-149.57	-52.9424	-74.3085																												Control	RNA	hip
RA3533	-74.9731	112.493	-52.0351																												Control	RNA	hand
RA3578m	-86.3647	-6.1455	35.2645																												Control	RNA	hand
RA3578s	50.378	-14.1336	33.5494																												Control	RNA	hand
RA3585	70.0968	47.4196	-10.6858																												Control	RNA	hand
RA3615	26.1557	-15.0337	41.4449																												Control	RNA	hand
RA3618	58.2738	-5.17247	40.6928																												Control	RNA	hip
RA3625	26.6207	70.3491	43.5858																												Control	RNA	hand
RA2579_TNF	-2.69599	-38.5667	29.6854																												TNF	RNA	knee
RA2600_TNF	22.143	33.5351	-17.1276																												TNF	RNA	hip
RA2711_TNF	-15.6773	-12.835	42.4265																												TNF	RNA	knee
RA2729_TNF	39.4061	17.3612	-88.2665																												TNF	RNA	knee
RA2753_TNF	-42.1415	-35.6021	110.13																												TNF	RNA	knee
RA2783_TNF	49.6874	-6.36002	19.1525																												TNF	RNA	hip
RA2806_TNF	-6.5922	6.23989	-37.9486																												TNF	RNA	knee
RA2817_TNF	-144.033	-27.5378	14.6858																												TNF	RNA	knee
RA2822_TNF	-40.0341	-20.5822	-58.0111																												TNF	RNA	knee
RA2919_TNF	39.2468	5.09153	36.4627																												TNF	RNA	hip
RA2957_TNF	1.06152	-21.953	26.1229																												TNF	RNA	hip
RA3124_TNF	-27.1875	-17.9712	2.67245																												TNF	RNA	knee
RA3130_TNF	37.6515	19.8626	0.0249632																												TNF	RNA	hand
RA3162_TNF	-131.686	207.253	39.5302																												TNF	RNA	hip
RA3213_TNF	-4.47619	-9.68448	-0.430183																												TNF	RNA	hip
RA3234_TNF	45.0046	-3.45726	-10.1393																												TNF	RNA	hand
RA3243_TNF	-8.60413	-14.7856	-30.9036																												TNF	RNA	hand
RA3254_TNF	62.2734	-2.59453	-37.8645																												TNF	RNA	knee
RA3256_TNF	-19.8502	-21.3295	27.2596																												TNF	RNA	hip
RA3263_TNF	23.009	6.70118	2.54314																												TNF	RNA	knee
RA3288_TNF	16.6954	-6.85234	-13.9613																												TNF	RNA	hand
RA3398_TNF	146.391	21.7273	22.9983																												TNF	RNA	hip
RA3399_TNF	-59.8126	20.2393	-75.6344																												TNF	RNA	hip
RA3533_TNF	48.9584	59.2257	-5.95308																												TNF	RNA	hand
RA3578m_TNF	-38.8495	-32.2724	-42.8212																												TNF	RNA	hand
RA3578s_TNF	-92.7562	-52.7246	-14.9913																												TNF	RNA	hand
RA3585_TNF	99.6183	25.469	-2.52604																												TNF	RNA	hand
RA3615_TNF	-122.174	-56.2182	1.05678																												TNF	RNA	hand
RA3618_TNF	102.873	-19.7835	40.4439																												TNF	RNA	hip
RA3625_TNF	22.5506	-21.5959	21.3839																												TNF	RNA	hand

## Sheet: Figure1C
Treatment	gene	sample	norm_count	group
Control	IFNE	RA3130	0.0915317	cytokine
Control	IFNE	RA3234	0.204254	cytokine
Control	IFNE	RA3243	0.400792	cytokine
Control	IFNE	RA3288	-0.700526	cytokine
Control	IFNE	RA3533	0.964703	cytokine
Control	IFNE	RA3578m	-1.0169	cytokine
Control	IFNE	RA3578s	-0.321317	cytokine
Control	IFNE	RA3585	1.2326	cytokine
Control	IFNE	RA3615	0.255831	cytokine
Control	IFNE	RA3625	1.55102	cytokine
Control	IFNE	RA2600	-0.0909637	cytokine
Control	IFNE	RA2783	0.771118	cytokine
Control	IFNE	RA2919	0.721433	cytokine
Control	IFNE	RA2957	-0.438585	cytokine
Control	IFNE	RA3162	1.89562	cytokine
Control	IFNE	RA3213	-0.396829	cytokine
Control	IFNE	RA3256	0.0265998	cytokine
Control	IFNE	RA3398	0.0789216	cytokine
Control	IFNE	RA3399	1.6748	cytokine
Control	IFNE	RA3618	0.455206	cytokine
Control	IFNE	RA2579	-1.47342	cytokine
Control	IFNE	RA2711	0.914945	cytokine
Control	IFNE	RA2729	-0.629026	cytokine
Control	IFNE	RA2753	-1.82343	cytokine
Control	IFNE	RA2806	-0.978925	cytokine
Control	IFNE	RA2817	-0.779269	cytokine
Control	IFNE	RA2822	-1.4377	cytokine
Control	IFNE	RA3124	-1.50888	cytokine
Control	IFNE	RA3254	-0.674167	cytokine
Control	IFNE	RA3263	1.03055	cytokine
Control	IL11	RA3130	1.00448	cytokine
Control	IL11	RA3234	0.36991	cytokine
Control	IL11	RA3243	-0.246597	cytokine
Control	IL11	RA3288	-0.394294	cytokine
Control	IL11	RA3533	0.996616	cytokine
Control	IL11	RA3578m	-0.514632	cytokine
Control	IL11	RA3578s	-0.52997	cytokine
Control	IL11	RA3585	2.12527	cytokine
Control	IL11	RA3615	-0.488993	cytokine
Control	IL11	RA3625	0.206803	cytokine
Control	IL11	RA2600	-0.642238	cytokine
Control	IL11	RA2783	1.36217	cytokine
Control	IL11	RA2919	0.0694524	cytokine
Control	IL11	RA2957	-0.420112	cytokine
Control	IL11	RA3162	3.87778	cytokine
Control	IL11	RA3213	-0.588585	cytokine
Control	IL11	RA3256	-0.149802	cytokine
Control	IL11	RA3398	-0.349371	cytokine
Control	IL11	RA3399	-0.0642853	cytokine
Control	IL11	RA3618	-0.2731	cytokine
Control	IL11	RA2579	-0.491537	cytokine
Control	IL11	RA2711	-0.251688	cytokine
Control	IL11	RA2729	-0.683012	cytokine
Control	IL11	RA2753	-0.451119	cytokine
Control	IL11	RA2806	-0.726448	cytokine
Control	IL11	RA2817	-0.652411	cytokine
Control	IL11	RA2822	-0.677934	cytokine
Control	IL11	RA3124	-0.629382	cytokine
Control	IL11	RA3254	-0.667771	cytokine
Control	IL11	RA3263	-0.119201	cytokine
Control	IL13RA2	RA3130	-0.397658	cytokine
Control	IL13RA2	RA3234	-0.830109	cytokine
Control	IL13RA2	RA3243	-0.728408	cytokine
Control	IL13RA2	RA3288	-0.662475	cytokine
Control	IL13RA2	RA3533	-0.646368	cytokine
Control	IL13RA2	RA3578m	-0.697513	cytokine
Control	IL13RA2	RA3578s	-0.707831	cytokine
Control	IL13RA2	RA3585	-0.782832	cytokine
Control	IL13RA2	RA3615	-0.582298	cytokine
Control	IL13RA2	RA3625	-0.788452	cytokine
Control	IL13RA2	RA2600	-0.130283	cytokine
Control	IL13RA2	RA2783	-0.65542	cytokine
Control	IL13RA2	RA2919	-0.66947	cytokine
Control	IL13RA2	RA2957	-0.58223	cytokine
Control	IL13RA2	RA3162	-0.0484273	cytokine
Control	IL13RA2	RA3213	-0.537605	cytokine
Control	IL13RA2	RA3256	-0.373023	cytokine
Control	IL13RA2	RA3398	-0.420001	cytokine
Control	IL13RA2	RA3399	-0.0947179	cytokine
Control	IL13RA2	RA3618	-0.450593	cytokine
Control	IL13RA2	RA2579	1.36396	cytokine
Control	IL13RA2	RA2711	0.898067	cytokine
Control	IL13RA2	RA2729	-0.02781	cytokine
Control	IL13RA2	RA2753	2.70855	cytokine
Control	IL13RA2	RA2806	2.4773	cytokine
Control	IL13RA2	RA2817	-0.214848	cytokine
Control	IL13RA2	RA2822	0.157086	cytokine
Control	IL13RA2	RA3124	2.09	cytokine
Control	IL13RA2	RA3254	0.082352	cytokine
Control	IL13RA2	RA3263	1.25106	cytokine
Control	IL15RA	RA3130	0.0245113	cytokine
Control	IL15RA	RA3234	-0.248014	cytokine
Control	IL15RA	RA3243	0.40368	cytokine
Control	IL15RA	RA3288	1.18029	cytokine
Control	IL15RA	RA3533	1.45486	cytokine
Control	IL15RA	RA3578m	0.0123653	cytokine
Control	IL15RA	RA3578s	-0.861515	cytokine
Control	IL15RA	RA3585	0.31464	cytokine
Control	IL15RA	RA3615	-0.639558	cytokine
Control	IL15RA	RA3625	1.23271	cytokine
Control	IL15RA	RA2600	2.27832	cytokine
Control	IL15RA	RA2783	1.05323	cytokine
Control	IL15RA	RA2919	1.66074	cytokine
Control	IL15RA	RA2957	0.055039	cytokine
Control	IL15RA	RA3162	1.83958	cytokine
Control	IL15RA	RA3213	-0.275722	cytokine
Control	IL15RA	RA3256	-0.62317	cytokine
Control	IL15RA	RA3398	-0.163151	cytokine
Control	IL15RA	RA3399	-0.225425	cytokine
Control	IL15RA	RA3618	-1.18532	cytokine
Control	IL15RA	RA2579	-0.102454	cytokine
Control	IL15RA	RA2711	0.192801	cytokine
Control	IL15RA	RA2729	-0.863284	cytokine
Control	IL15RA	RA2753	-1.20506	cytokine
Control	IL15RA	RA2806	-0.116472	cytokine
Control	IL15RA	RA2817	-1.21579	cytokine
Control	IL15RA	RA2822	-0.602733	cytokine
Control	IL15RA	RA3124	-0.777682	cytokine
Control	IL15RA	RA3254	-1.18655	cytokine
Control	IL15RA	RA3263	-1.41085	cytokine
Control	IL16	RA3130	-1.10011	cytokine
Control	IL16	RA3234	-0.446692	cytokine
Control	IL16	RA3243	1.23973	cytokine
Control	IL16	RA3288	0.476796	cytokine
Control	IL16	RA3533	-0.438537	cytokine
Control	IL16	RA3578m	0.185939	cytokine
Control	IL16	RA3578s	-0.531535	cytokine
Control	IL16	RA3585	1.47887	cytokine
Control	IL16	RA3615	-0.53333	cytokine
Control	IL16	RA3625	-1.13119	cytokine
Control	IL16	RA2600	-0.808186	cytokine
Control	IL16	RA2783	-0.74975	cytokine
Control	IL16	RA2919	-0.990106	cytokine
Control	IL16	RA2957	-1.05277	cytokine
Control	IL16	RA3162	-0.989083	cytokine
Control	IL16	RA3213	-0.422405	cytokine
Control	IL16	RA3256	-0.514026	cytokine
Control	IL16	RA3398	-0.228655	cytokine
Control	IL16	RA3399	2.0545	cytokine
Control	IL16	RA3618	-0.362716	cytokine
Control	IL16	RA2579	0.798182	cytokine
Control	IL16	RA2711	0.786927	cytokine
Control	IL16	RA2729	3.13314	cytokine
Control	IL16	RA2753	-0.0466978	cytokine
Control	IL16	RA2806	0.915541	cytokine
Control	IL16	RA2817	-0.359143	cytokine
Control	IL16	RA2822	-0.3699	cytokine
Control	IL16	RA3124	0.289068	cytokine
Control	IL16	RA3254	0.11577	cytokine
Control	IL16	RA3263	-0.399632	cytokine
Control	IL1B	RA3130	-0.386469	cytokine
Control	IL1B	RA3234	-0.0234091	cytokine
Control	IL1B	RA3243	-0.0954334	cytokine
Control	IL1B	RA3288	-0.288441	cytokine
Control	IL1B	RA3533	-0.459147	cytokine
Control	IL1B	RA3578m	-0.289227	cytokine
Control	IL1B	RA3578s	-0.386197	cytokine
Control	IL1B	RA3585	0.443915	cytokine
Control	IL1B	RA3615	-0.28893	cytokine
Control	IL1B	RA3625	-0.362178	cytokine
Control	IL1B	RA2600	1.38855	cytokine
Control	IL1B	RA2783	-0.239364	cytokine
Control	IL1B	RA2919	1.41522	cytokine
Control	IL1B	RA2957	-0.0217895	cytokine
Control	IL1B	RA3162	4.67955	cytokine
Control	IL1B	RA3213	-0.313153	cytokine
Control	IL1B	RA3256	0.100455	cytokine
Control	IL1B	RA3398	-0.338559	cytokine
Control	IL1B	RA3399	-0.385643	cytokine
Control	IL1B	RA3618	-0.36167	cytokine
Control	IL1B	RA2579	-0.459147	cytokine
Control	IL1B	RA2711	-0.191309	cytokine
Control	IL1B	RA2729	-0.459147	cytokine
Control	IL1B	RA2753	-0.410596	cytokine
Control	IL1B	RA2806	-0.434879	cytokine
Control	IL1B	RA2817	-0.434782	cytokine
Control	IL1B	RA2822	-0.264677	cytokine
Control	IL1B	RA3124	-0.336986	cytokine
Control	IL1B	RA3254	-0.459147	cytokine
Control	IL1B	RA3263	-0.337405	cytokine
Control	IL6	RA3130	0.41437	cytokine
Control	IL6	RA3234	0.441922	cytokine
Control	IL6	RA3243	-0.309346	cytokine
Control	IL6	RA3288	-0.11924	cytokine
Control	IL6	RA3533	-0.276531	cytokine
Control	IL6	RA3578m	-0.322885	cytokine
Control	IL6	RA3578s	-0.442036	cytokine
Control	IL6	RA3585	2.14561	cytokine
Control	IL6	RA3615	-0.563947	cytokine
Control	IL6	RA3625	0.864591	cytokine
Control	IL6	RA2600	0.0980717	cytokine
Control	IL6	RA2783	0.224525	cytokine
Control	IL6	RA2919	0.806299	cytokine
Control	IL6	RA2957	-0.372752	cytokine
Control	IL6	RA3162	4.23553	cytokine
Control	IL6	RA3213	-0.279094	cytokine
Control	IL6	RA3256	-0.119391	cytokine
Control	IL6	RA3398	-0.412021	cytokine
Control	IL6	RA3399	-0.265773	cytokine
Control	IL6	RA3618	-0.63855	cytokine
Control	IL6	RA2579	-0.596245	cytokine
Control	IL6	RA2711	-0.323426	cytokine
Control	IL6	RA2729	-0.637406	cytokine
Control	IL6	RA2753	-0.658933	cytokine
Control	IL6	RA2806	-0.59066	cytokine
Control	IL6	RA2817	-0.511647	cytokine
Control	IL6	RA2822	-0.643222	cytokine
Control	IL6	RA3124	-0.523797	cytokine
Control	IL6	RA3254	-0.590085	cytokine
Control	IL6	RA3263	-0.0339286	cytokine
Control	IL7	RA3130	-0.805895	cytokine
Control	IL7	RA3234	-1.20385	cytokine
Control	IL7	RA3243	0.0793243	cytokine
Control	IL7	RA3288	0.103786	cytokine
Control	IL7	RA3533	-0.152631	cytokine
Control	IL7	RA3578m	0.171398	cytokine
Control	IL7	RA3578s	-0.335015	cytokine
Control	IL7	RA3585	-0.876198	cytokine
Control	IL7	RA3615	0.198051	cytokine
Control	IL7	RA3625	-0.765227	cytokine
Control	IL7	RA2600	0.526172	cytokine
Control	IL7	RA2783	-0.803903	cytokine
Control	IL7	RA2919	-1.09432	cytokine
Control	IL7	RA2957	-0.98579	cytokine
Control	IL7	RA3162	-0.761015	cytokine
Control	IL7	RA3213	0.0279887	cytokine
Control	IL7	RA3256	-0.842334	cytokine
Control	IL7	RA3398	-0.723417	cytokine
Control	IL7	RA3399	1.82995	cytokine
Control	IL7	RA3618	-0.935293	cytokine
Control	IL7	RA2579	0.954353	cytokine
Control	IL7	RA2711	-0.372703	cytokine
Control	IL7	RA2729	1.36692	cytokine
Control	IL7	RA2753	2.07055	cytokine
Control	IL7	RA2806	1.42108	cytokine
Control	IL7	RA2817	-0.181675	cytokine
Control	IL7	RA2822	-0.153435	cytokine
Control	IL7	RA3124	2.51627	cytokine
Control	IL7	RA3254	0.386765	cytokine
Control	IL7	RA3263	-0.65991	cytokine
Control	TNFAIP3	RA3130	-0.0411875	cytokine
Control	TNFAIP3	RA3234	0.554355	cytokine
Control	TNFAIP3	RA3243	-0.190114	cytokine
Control	TNFAIP3	RA3288	-0.174985	cytokine
Control	TNFAIP3	RA3533	0.446026	cytokine
Control	TNFAIP3	RA3578m	0.476831	cytokine
Control	TNFAIP3	RA3578s	0.209885	cytokine
Control	TNFAIP3	RA3585	0.595257	cytokine
Control	TNFAIP3	RA3615	0.0834613	cytokine
Control	TNFAIP3	RA3625	0.793295	cytokine
Control	TNFAIP3	RA2600	1.32407	cytokine
Control	TNFAIP3	RA2783	-0.198576	cytokine
Control	TNFAIP3	RA2919	1.24316	cytokine
Control	TNFAIP3	RA2957	0.0833558	cytokine
Control	TNFAIP3	RA3162	4.06368	cytokine
Control	TNFAIP3	RA3213	-0.590917	cytokine
Control	TNFAIP3	RA3256	-0.0959222	cytokine
Control	TNFAIP3	RA3398	-0.514462	cytokine
Control	TNFAIP3	RA3399	-0.816274	cytokine
Control	TNFAIP3	RA3618	-0.550299	cytokine
Control	TNFAIP3	RA2579	-0.675585	cytokine
Control	TNFAIP3	RA2711	-0.194841	cytokine
Control	TNFAIP3	RA2729	-0.894786	cytokine
Control	TNFAIP3	RA2753	-0.889204	cytokine
Control	TNFAIP3	RA2806	-0.611466	cytokine
Control	TNFAIP3	RA2817	-0.919412	cytokine
Control	TNFAIP3	RA2822	-0.955178	cytokine
Control	TNFAIP3	RA3124	-0.7346	cytokine
Control	TNFAIP3	RA3254	-0.967257	cytokine
Control	TNFAIP3	RA3263	0.141687	cytokine
Control	TNFAIP8L1	RA3130	-1.19359	cytokine
Control	TNFAIP8L1	RA3234	-0.161917	cytokine
Control	TNFAIP8L1	RA3243	2.68985	cytokine
Control	TNFAIP8L1	RA3288	0.87652	cytokine
Control	TNFAIP8L1	RA3533	-0.94795	cytokine
Control	TNFAIP8L1	RA3578m	1.24654	cytokine
Control	TNFAIP8L1	RA3578s	0.82511	cytokine
Control	TNFAIP8L1	RA3585	-1.03068	cytokine
Control	TNFAIP8L1	RA3615	1.00063	cytokine
Control	TNFAIP8L1	RA3625	0.275855	cytokine
Control	TNFAIP8L1	RA2600	-0.704295	cytokine
Control	TNFAIP8L1	RA2783	-1.15375	cytokine
Control	TNFAIP8L1	RA2919	-1.16375	cytokine
Control	TNFAIP8L1	RA2957	-0.366609	cytokine
Control	TNFAIP8L1	RA3162	-1.44867	cytokine
Control	TNFAIP8L1	RA3213	0.183119	cytokine
Control	TNFAIP8L1	RA3256	-0.704787	cytokine
Control	TNFAIP8L1	RA3398	-1.21323	cytokine
Control	TNFAIP8L1	RA3399	0.108772	cytokine
Control	TNFAIP8L1	RA3618	-0.0123329	cytokine
Control	TNFAIP8L1	RA2579	1.27298	cytokine
Control	TNFAIP8L1	RA2711	0.100621	cytokine
Control	TNFAIP8L1	RA2729	-0.060653	cytokine
Control	TNFAIP8L1	RA2753	0.681786	cytokine
Control	TNFAIP8L1	RA2806	0.194757	cytokine
Control	TNFAIP8L1	RA2817	-1.18399	cytokine
Control	TNFAIP8L1	RA2822	-0.0609977	cytokine
Control	TNFAIP8L1	RA3124	1.79847	cytokine
Control	TNFAIP8L1	RA3254	-0.090114	cytokine
Control	TNFAIP8L1	RA3263	0.242304	cytokine
Control	TNFRSF11A	RA3130	-0.0970667	cytokine
Control	TNFRSF11A	RA3234	-0.739386	cytokine
Control	TNFRSF11A	RA3243	0.746868	cytokine
Control	TNFRSF11A	RA3288	2.88016	cytokine
Control	TNFRSF11A	RA3533	-0.654749	cytokine
Control	TNFRSF11A	RA3578m	-0.654587	cytokine
Control	TNFRSF11A	RA3578s	-0.649663	cytokine
Control	TNFRSF11A	RA3585	0.560051	cytokine
Control	TNFRSF11A	RA3615	0.230305	cytokine
Control	TNFRSF11A	RA3625	0.964325	cytokine
Control	TNFRSF11A	RA2600	-0.412026	cytokine
Control	TNFRSF11A	RA2783	0.501364	cytokine
Control	TNFRSF11A	RA2919	0.466334	cytokine
Control	TNFRSF11A	RA2957	0.0565271	cytokine
Control	TNFRSF11A	RA3162	-0.292438	cytokine
Control	TNFRSF11A	RA3213	0.116618	cytokine
Control	TNFRSF11A	RA3256	3.37164	cytokine
Control	TNFRSF11A	RA3398	0.0361396	cytokine
Control	TNFRSF11A	RA3399	-0.803363	cytokine
Control	TNFRSF11A	RA3618	0.327739	cytokine
Control	TNFRSF11A	RA2579	-0.822851	cytokine
Control	TNFRSF11A	RA2711	-0.296134	cytokine
Control	TNFRSF11A	RA2729	-0.738476	cytokine
Control	TNFRSF11A	RA2753	-0.695098	cytokine
Control	TNFRSF11A	RA2806	-0.812248	cytokine
Control	TNFRSF11A	RA2817	-0.759724	cytokine
Control	TNFRSF11A	RA2822	-0.518908	cytokine
Control	TNFRSF11A	RA3124	-0.0204797	cytokine
Control	TNFRSF11A	RA3254	-0.742385	cytokine
Control	TNFRSF11A	RA3263	-0.548492	cytokine
Control	TNFRSF11B	RA3130	-0.586374	cytokine
Control	TNFRSF11B	RA3234	-0.524798	cytokine
Control	TNFRSF11B	RA3243	-0.150288	cytokine
Control	TNFRSF11B	RA3288	-0.621471	cytokine
Control	TNFRSF11B	RA3533	-0.149998	cytokine
Control	TNFRSF11B	RA3578m	-0.624285	cytokine
Control	TNFRSF11B	RA3578s	-0.829457	cytokine
Control	TNFRSF11B	RA3585	0.0238812	cytokine
Control	TNFRSF11B	RA3615	-0.650944	cytokine
Control	TNFRSF11B	RA3625	-0.420596	cytokine
Control	TNFRSF11B	RA2600	1.95337	cytokine
Control	TNFRSF11B	RA2783	0.364121	cytokine
Control	TNFRSF11B	RA2919	3.81218	cytokine
Control	TNFRSF11B	RA2957	0.98977	cytokine
Control	TNFRSF11B	RA3162	-0.781638	cytokine
Control	TNFRSF11B	RA3213	0.436884	cytokine
Control	TNFRSF11B	RA3256	0.213663	cytokine
Control	TNFRSF11B	RA3398	-0.374645	cytokine
Control	TNFRSF11B	RA3399	0.16058	cytokine
Control	TNFRSF11B	RA3618	-0.400011	cytokine
Control	TNFRSF11B	RA2579	1.80952	cytokine
Control	TNFRSF11B	RA2711	0.147681	cytokine
Control	TNFRSF11B	RA2729	-0.465742	cytokine
Control	TNFRSF11B	RA2753	-0.616897	cytokine
Control	TNFRSF11B	RA2806	-0.278507	cytokine
Control	TNFRSF11B	RA2817	-0.528313	cytokine
Control	TNFRSF11B	RA2822	-0.428348	cytokine
Control	TNFRSF11B	RA3124	0.0679255	cytokine
Control	TNFRSF11B	RA3254	-0.794046	cytokine
Control	TNFRSF11B	RA3263	-0.75322	cytokine
Control	TNFRSF19	RA3130	0.0467833	cytokine
Control	TNFRSF19	RA3234	-0.765739	cytokine
Control	TNFRSF19	RA3243	0.666616	cytokine
Control	TNFRSF19	RA3288	0.789067	cytokine
Control	TNFRSF19	RA3533	1.20397	cytokine
Control	TNFRSF19	RA3578m	1.38704	cytokine
Control	TNFRSF19	RA3578s	-0.168875	cytokine
Control	TNFRSF19	RA3585	1.26974	cytokine
Control	TNFRSF19	RA3615	0.790536	cytokine
Control	TNFRSF19	RA3625	-0.0773919	cytokine
Control	TNFRSF19	RA2600	0.0744273	cytokine
Control	TNFRSF19	RA2783	-0.123128	cytokine
Control	TNFRSF19	RA2919	0.252844	cytokine
Control	TNFRSF19	RA2957	-0.457029	cytokine
Control	TNFRSF19	RA3162	-1.24818	cytokine
Control	TNFRSF19	RA3213	0.472916	cytokine
Control	TNFRSF19	RA3256	0.839388	cytokine
Control	TNFRSF19	RA3398	-0.440624	cytokine
Control	TNFRSF19	RA3399	1.55666	cytokine
Control	TNFRSF19	RA3618	2.53324	cytokine
Control	TNFRSF19	RA2579	-0.8649	cytokine
Control	TNFRSF19	RA2711	-1.33471	cytokine
Control	TNFRSF19	RA2729	-0.452718	cytokine
Control	TNFRSF19	RA2753	-1.58809	cytokine
Control	TNFRSF19	RA2806	0.167068	cytokine
Control	TNFRSF19	RA2817	-1.48587	cytokine
Control	TNFRSF19	RA2822	-0.579074	cytokine
Control	TNFRSF19	RA3124	-0.7021	cytokine
Control	TNFRSF19	RA3254	-0.802115	cytokine
Control	TNFRSF19	RA3263	-0.959753	cytokine
Control	TNFRSF21	RA3130	-0.837396	cytokine
Control	TNFRSF21	RA3234	0.524726	cytokine
Control	TNFRSF21	RA3243	-0.421372	cytokine
Control	TNFRSF21	RA3288	0.965946	cytokine
Control	TNFRSF21	RA3533	0.249192	cytokine
Control	TNFRSF21	RA3578m	-1.31033	cytokine
Control	TNFRSF21	RA3578s	-1.15328	cytokine
Control	TNFRSF21	RA3585	1.49805	cytokine
Control	TNFRSF21	RA3615	-0.156716	cytokine
Control	TNFRSF21	RA3625	-0.699325	cytokine
Control	TNFRSF21	RA2600	-0.522475	cytokine
Control	TNFRSF21	RA2783	-0.209398	cytokine
Control	TNFRSF21	RA2919	-1.23271	cytokine
Control	TNFRSF21	RA2957	-0.905974	cytokine
Control	TNFRSF21	RA3162	-0.748455	cytokine
Control	TNFRSF21	RA3213	-0.473054	cytokine
Control	TNFRSF21	RA3256	-0.995943	cytokine
Control	TNFRSF21	RA3398	0.16184	cytokine
Control	TNFRSF21	RA3399	-0.484877	cytokine
Control	TNFRSF21	RA3618	-0.00176109	cytokine
Control	TNFRSF21	RA2579	0.166667	cytokine
Control	TNFRSF21	RA2711	0.619728	cytokine
Control	TNFRSF21	RA2729	0.464678	cytokine
Control	TNFRSF21	RA2753	3.5944	cytokine
Control	TNFRSF21	RA2806	0.0604663	cytokine
Control	TNFRSF21	RA2817	1.14076	cytokine
Control	TNFRSF21	RA2822	-0.797882	cytokine
Control	TNFRSF21	RA3124	0.715211	cytokine
Control	TNFRSF21	RA3254	0.535195	cytokine
Control	TNFRSF21	RA3263	0.254091	cytokine
Control	TNFRSF25	RA3130	-0.275065	cytokine
Control	TNFRSF25	RA3234	-0.757184	cytokine
Control	TNFRSF25	RA3243	-0.608753	cytokine
Control	TNFRSF25	RA3288	-0.866589	cytokine
Control	TNFRSF25	RA3533	-0.260035	cytokine
Control	TNFRSF25	RA3578m	-0.568903	cytokine
Control	TNFRSF25	RA3578s	-0.738588	cytokine
Control	TNFRSF25	RA3585	-0.325788	cytokine
Control	TNFRSF25	RA3615	1.18564	cytokine
Control	TNFRSF25	RA3625	-0.925115	cytokine
Control	TNFRSF25	RA2600	-0.86733	cytokine
Control	TNFRSF25	RA2783	-0.868847	cytokine
Control	TNFRSF25	RA2919	-0.82988	cytokine
Control	TNFRSF25	RA2957	0.485465	cytokine
Control	TNFRSF25	RA3162	-0.720427	cytokine
Control	TNFRSF25	RA3213	0.193867	cytokine
Control	TNFRSF25	RA3256	-0.104393	cytokine
Control	TNFRSF25	RA3398	-0.489939	cytokine
Control	TNFRSF25	RA3399	0.565079	cytokine
Control	TNFRSF25	RA3618	-0.10802	cytokine
Control	TNFRSF25	RA2579	2.59178	cytokine
Control	TNFRSF25	RA2711	3.44365	cytokine
Control	TNFRSF25	RA2729	0.149719	cytokine
Control	TNFRSF25	RA2753	-0.385261	cytokine
Control	TNFRSF25	RA2806	0.71671	cytokine
Control	TNFRSF25	RA2817	-0.556314	cytokine
Control	TNFRSF25	RA2822	0.633785	cytokine
Control	TNFRSF25	RA3124	0.103229	cytokine
Control	TNFRSF25	RA3254	0.515025	cytokine
Control	TNFRSF25	RA3263	-0.327518	cytokine
Control	TNFSF10	RA3130	-0.408602	cytokine
Control	TNFSF10	RA3234	-0.109143	cytokine
Control	TNFSF10	RA3243	1.96539	cytokine
Control	TNFSF10	RA3288	-0.424296	cytokine
Control	TNFSF10	RA3533	-0.655111	cytokine
Control	TNFSF10	RA3578m	-0.653968	cytokine
Control	TNFSF10	RA3578s	-0.984259	cytokine
Control	TNFSF10	RA3585	-0.652536	cytokine
Control	TNFSF10	RA3615	0.487015	cytokine
Control	TNFSF10	RA3625	-0.859344	cytokine
Control	TNFSF10	RA2600	1.74053	cytokine
Control	TNFSF10	RA2783	-0.983894	cytokine
Control	TNFSF10	RA2919	-0.858655	cytokine
Control	TNFSF10	RA2957	-0.35722	cytokine
Control	TNFSF10	RA3162	-0.859359	cytokine
Control	TNFSF10	RA3213	-0.640992	cytokine
Control	TNFSF10	RA3256	-0.984215	cytokine
Control	TNFSF10	RA3398	-0.542113	cytokine
Control	TNFSF10	RA3399	1.06608	cytokine
Control	TNFSF10	RA3618	-0.481503	cytokine
Control	TNFSF10	RA2579	-0.523362	cytokine
Control	TNFSF10	RA2711	0.0313243	cytokine
Control	TNFSF10	RA2729	1.74183	cytokine
Control	TNFSF10	RA2753	-0.608552	cytokine
Control	TNFSF10	RA2806	2.19374	cytokine
Control	TNFSF10	RA2817	-0.196605	cytokine
Control	TNFSF10	RA2822	1.17071	cytokine
Control	TNFSF10	RA3124	1.29813	cytokine
Control	TNFSF10	RA3254	0.856457	cytokine
Control	TNFSF10	RA3263	-0.767477	cytokine
Control	TNFSF15	RA3130	-0.853527	cytokine
Control	TNFSF15	RA3234	-0.508001	cytokine
Control	TNFSF15	RA3243	-0.567867	cytokine
Control	TNFSF15	RA3288	-0.779141	cytokine
Control	TNFSF15	RA3533	-0.282146	cytokine
Control	TNFSF15	RA3578m	-0.733516	cytokine
Control	TNFSF15	RA3578s	-0.165193	cytokine
Control	TNFSF15	RA3585	-0.00129048	cytokine
Control	TNFSF15	RA3615	-0.878628	cytokine
Control	TNFSF15	RA3625	-0.770369	cytokine
Control	TNFSF15	RA2600	1.90155	cytokine
Control	TNFSF15	RA2783	-1.01773	cytokine
Control	TNFSF15	RA2919	-0.555177	cytokine
Control	TNFSF15	RA2957	-0.328796	cytokine
Control	TNFSF15	RA3162	0.00143498	cytokine
Control	TNFSF15	RA3213	-0.659193	cytokine
Control	TNFSF15	RA3256	-0.674446	cytokine
Control	TNFSF15	RA3398	-0.683692	cytokine
Control	TNFSF15	RA3399	0.189645	cytokine
Control	TNFSF15	RA3618	-0.809318	cytokine
Control	TNFSF15	RA2579	0.626917	cytokine
Control	TNFSF15	RA2711	0.627151	cytokine
Control	TNFSF15	RA2729	1.82907	cytokine
Control	TNFSF15	RA2753	1.60166	cytokine
Control	TNFSF15	RA2806	3.27077	cytokine
Control	TNFSF15	RA2817	-0.196265	cytokine
Control	TNFSF15	RA2822	-0.47908	cytokine
Control	TNFSF15	RA3124	0.190241	cytokine
Control	TNFSF15	RA3254	0.422797	cytokine
Control	TNFSF15	RA3263	0.282134	cytokine
Control	IL17RE	RA3130	-0.754619	cytokine
Control	IL17RE	RA3234	-0.578065	cytokine
Control	IL17RE	RA3243	-0.390815	cytokine
Control	IL17RE	RA3288	-1.01195	cytokine
Control	IL17RE	RA3533	-0.391254	cytokine
Control	IL17RE	RA3578m	-0.19981	cytokine
Control	IL17RE	RA3578s	-0.336597	cytokine
Control	IL17RE	RA3585	-0.734766	cytokine
Control	IL17RE	RA3615	-0.553037	cytokine
Control	IL17RE	RA3625	-0.674498	cytokine
Control	IL17RE	RA2600	0.429661	cytokine
Control	IL17RE	RA2783	0.0172061	cytokine
Control	IL17RE	RA2919	2.10256	cytokine
Control	IL17RE	RA2957	-0.311095	cytokine
Control	IL17RE	RA3162	-0.523749	cytokine
Control	IL17RE	RA3213	0.223916	cytokine
Control	IL17RE	RA3256	0.1123	cytokine
Control	IL17RE	RA3398	-0.997207	cytokine
Control	IL17RE	RA3399	0.433285	cytokine
Control	IL17RE	RA3618	0.605951	cytokine
Control	IL17RE	RA2579	-0.817221	cytokine
Control	IL17RE	RA2711	-0.294372	cytokine
Control	IL17RE	RA2729	0.805035	cytokine
Control	IL17RE	RA2753	0.117605	cytokine
Control	IL17RE	RA2806	0.00973404	cytokine
Control	IL17RE	RA2817	-0.457887	cytokine
Control	IL17RE	RA2822	-0.32034	cytokine
Control	IL17RE	RA3124	-0.154039	cytokine
Control	IL17RE	RA3254	0.563113	cytokine
Control	IL17RE	RA3263	4.08095	cytokine
Control	IL1A	RA3130	0.286841	cytokine
Control	IL1A	RA3234	0.0246234	cytokine
Control	IL1A	RA3243	-0.105489	cytokine
Control	IL1A	RA3288	0.0278353	cytokine
Control	IL1A	RA3533	-0.892732	cytokine
Control	IL1A	RA3578m	0.288378	cytokine
Control	IL1A	RA3578s	-0.104983	cytokine
Control	IL1A	RA3585	2.13329	cytokine
Control	IL1A	RA3615	-0.630052	cytokine
Control	IL1A	RA3625	0.942847	cytokine
Control	IL1A	RA2600	1.6017	cytokine
Control	IL1A	RA2783	-0.366671	cytokine
Control	IL1A	RA2919	2.39	cytokine
Control	IL1A	RA2957	0.0263518	cytokine
Control	IL1A	RA3162	2.77843	cytokine
Control	IL1A	RA3213	-0.761381	cytokine
Control	IL1A	RA3256	0.0264373	cytokine
Control	IL1A	RA3398	-0.76188	cytokine
Control	IL1A	RA3399	-0.76098	cytokine
Control	IL1A	RA3618	-0.761333	cytokine
Control	IL1A	RA2579	-0.49847	cytokine
Control	IL1A	RA2711	-0.10451	cytokine
Control	IL1A	RA2729	-0.76138	cytokine
Control	IL1A	RA2753	-0.1058	cytokine
Control	IL1A	RA2806	-0.499114	cytokine
Control	IL1A	RA2817	-0.761336	cytokine
Control	IL1A	RA2822	-0.630117	cytokine
Control	IL1A	RA3124	-0.235041	cytokine
Control	IL1A	RA3254	-0.892732	cytokine
Control	IL1A	RA3263	-0.892732	cytokine
Control	IL21-AS1	RA3130	-0.536239	cytokine
Control	IL21-AS1	RA3234	-0.536239	cytokine
Control	IL21-AS1	RA3243	-0.536239	cytokine
Control	IL21-AS1	RA3288	-0.536239	cytokine
Control	IL21-AS1	RA3533	-0.536239	cytokine
Control	IL21-AS1	RA3578m	-0.536239	cytokine
Control	IL21-AS1	RA3578s	-0.536239	cytokine
Control	IL21-AS1	RA3585	-0.536239	cytokine
Control	IL21-AS1	RA3615	-0.123558	cytokine
Control	IL21-AS1	RA3625	-0.536239	cytokine
Control	IL21-AS1	RA2600	1.52577	cytokine
Control	IL21-AS1	RA2783	-0.536239	cytokine
Control	IL21-AS1	RA2919	-0.536239	cytokine
Control	IL21-AS1	RA2957	-0.536239	cytokine
Control	IL21-AS1	RA3162	1.11451	cytokine
Control	IL21-AS1	RA3213	-0.536239	cytokine
Control	IL21-AS1	RA3256	-0.536239	cytokine
Control	IL21-AS1	RA3398	-0.122853	cytokine
Control	IL21-AS1	RA3399	0.699055	cytokine
Control	IL21-AS1	RA3618	-0.536239	cytokine
Control	IL21-AS1	RA2579	-0.123998	cytokine
Control	IL21-AS1	RA2711	-0.536239	cytokine
Control	IL21-AS1	RA2729	-0.123535	cytokine
Control	IL21-AS1	RA2753	0.288225	cytokine
Control	IL21-AS1	RA2806	4.41675	cytokine
Control	IL21-AS1	RA2817	0.287888	cytokine
Control	IL21-AS1	RA2822	0.701583	cytokine
Control	IL21-AS1	RA3124	-0.124537	cytokine
Control	IL21-AS1	RA3254	-0.123242	cytokine
Control	IL21-AS1	RA3263	0.287755	cytokine
Control	IL22RA1	RA3130	-0.749901	cytokine
Control	IL22RA1	RA3234	-1.11965	cytokine
Control	IL22RA1	RA3243	-1.26763	cytokine
Control	IL22RA1	RA3288	-1.1936	cytokine
Control	IL22RA1	RA3533	-0.971665	cytokine
Control	IL22RA1	RA3578m	0.138737	cytokine
Control	IL22RA1	RA3578s	-0.453874	cytokine
Control	IL22RA1	RA3585	-1.11955	cytokine
Control	IL22RA1	RA3615	-1.04555	cytokine
Control	IL22RA1	RA3625	-0.601876	cytokine
Control	IL22RA1	RA2600	0.28603	cytokine
Control	IL22RA1	RA2783	-0.0102943	cytokine
Control	IL22RA1	RA2919	0.137157	cytokine
Control	IL22RA1	RA2957	-0.231239	cytokine
Control	IL22RA1	RA3162	-1.04569	cytokine
Control	IL22RA1	RA3213	2.58045	cytokine
Control	IL22RA1	RA3256	-0.232132	cytokine
Control	IL22RA1	RA3398	-0.231567	cytokine
Control	IL22RA1	RA3399	-0.0834903	cytokine
Control	IL22RA1	RA3618	-0.158167	cytokine
Control	IL22RA1	RA2579	-0.0837411	cytokine
Control	IL22RA1	RA2711	1.32172	cytokine
Control	IL22RA1	RA2729	0.657181	cytokine
Control	IL22RA1	RA2753	0.654739	cytokine
Control	IL22RA1	RA2806	2.28469	cytokine
Control	IL22RA1	RA2817	0.655567	cytokine
Control	IL22RA1	RA2822	-0.0834448	cytokine
Control	IL22RA1	RA3124	1.98645	cytokine
Control	IL22RA1	RA3254	0.0647975	cytokine
Control	IL22RA1	RA3263	-0.0844546	cytokine
Control	IL26	RA3130	-0.576665	cytokine
Control	IL26	RA3234	-0.272394	cytokine
Control	IL26	RA3243	1.00312	cytokine
Control	IL26	RA3288	2.26416	cytokine
Control	IL26	RA3533	-0.122379	cytokine
Control	IL26	RA3578m	3.56316	cytokine
Control	IL26	RA3578s	0.657344	cytokine
Control	IL26	RA3585	1.13291	cytokine
Control	IL26	RA3615	-0.0102739	cytokine
Control	IL26	RA3625	1.3614	cytokine
Control	IL26	RA2600	-0.830608	cytokine
Control	IL26	RA2783	-0.570788	cytokine
Control	IL26	RA2919	-0.418684	cytokine
Control	IL26	RA2957	-0.626038	cytokine
Control	IL26	RA3162	-0.780255	cytokine
Control	IL26	RA3213	0.0426245	cytokine
Control	IL26	RA3256	-0.213895	cytokine
Control	IL26	RA3398	-0.277493	cytokine
Control	IL26	RA3399	0.160686	cytokine
Control	IL26	RA3618	-0.881626	cytokine
Control	IL26	RA2579	-0.572615	cytokine
Control	IL26	RA2711	-0.212955	cytokine
Control	IL26	RA2729	-0.574219	cytokine
Control	IL26	RA2753	-0.933171	cytokine
Control	IL26	RA2806	-0.422413	cytokine
Control	IL26	RA2817	-0.727067	cytokine
Control	IL26	RA2822	-0.318188	cytokine
Control	IL26	RA3124	0.155144	cytokine
Control	IL26	RA3254	-0.220043	cytokine
Control	IL26	RA3263	-0.778772	cytokine
Control	IL27RA	RA3130	2.95159	cytokine
Control	IL27RA	RA3234	0.178556	cytokine
Control	IL27RA	RA3243	-0.193171	cytokine
Control	IL27RA	RA3288	1.93544	cytokine
Control	IL27RA	RA3533	0.00299372	cytokine
Control	IL27RA	RA3578m	-0.0811433	cytokine
Control	IL27RA	RA3578s	-0.180015	cytokine
Control	IL27RA	RA3585	0.122695	cytokine
Control	IL27RA	RA3615	-0.383283	cytokine
Control	IL27RA	RA3625	-0.109735	cytokine
Control	IL27RA	RA2600	-0.68558	cytokine
Control	IL27RA	RA2783	-0.440042	cytokine
Control	IL27RA	RA2919	0.612492	cytokine
Control	IL27RA	RA2957	-0.291896	cytokine
Control	IL27RA	RA3162	-0.32737	cytokine
Control	IL27RA	RA3213	-0.348369	cytokine
Control	IL27RA	RA3256	-0.109975	cytokine
Control	IL27RA	RA3398	-0.256748	cytokine
Control	IL27RA	RA3399	-0.54513	cytokine
Control	IL27RA	RA3618	-0.531232	cytokine
Control	IL27RA	RA2579	-0.671527	cytokine
Control	IL27RA	RA2711	-0.250245	cytokine
Control	IL27RA	RA2729	-0.348112	cytokine
Control	IL27RA	RA2753	-0.692739	cytokine
Control	IL27RA	RA2806	3.39637	cytokine
Control	IL27RA	RA2817	-0.713736	cytokine
Control	IL27RA	RA2822	-0.355286	cytokine
Control	IL27RA	RA3124	-0.454122	cytokine
Control	IL27RA	RA3254	-0.636217	cytokine
Control	IL27RA	RA3263	-0.594473	cytokine
Control	IL36B	RA3130	-0.160263	cytokine
Control	IL36B	RA3234	-0.786597	cytokine
Control	IL36B	RA3243	-0.159895	cytokine
Control	IL36B	RA3288	-0.720821	cytokine
Control	IL36B	RA3533	-0.598713	cytokine
Control	IL36B	RA3578m	0.12181	cytokine
Control	IL36B	RA3578s	-0.499351	cytokine
Control	IL36B	RA3585	-0.469201	cytokine
Control	IL36B	RA3615	-0.880748	cytokine
Control	IL36B	RA3625	-0.880927	cytokine
Control	IL36B	RA2600	2.00501	cytokine
Control	IL36B	RA2783	-0.564403	cytokine
Control	IL36B	RA2919	-0.625661	cytokine
Control	IL36B	RA2957	0.635914	cytokine
Control	IL36B	RA3162	0.760621	cytokine
Control	IL36B	RA3213	-0.562562	cytokine
Control	IL36B	RA3256	-0.0308966	cytokine
Control	IL36B	RA3398	0.805051	cytokine
Control	IL36B	RA3399	0.336219	cytokine
Control	IL36B	RA3618	-0.784778	cytokine
Control	IL36B	RA2579	0.0128482	cytokine
Control	IL36B	RA2711	-0.466351	cytokine
Control	IL36B	RA2729	0.384843	cytokine
Control	IL36B	RA2753	-0.120295	cytokine
Control	IL36B	RA2806	0.126772	cytokine
Control	IL36B	RA2817	4.03638	cytokine
Control	IL36B	RA2822	-0.690301	cytokine
Control	IL36B	RA3124	0.291162	cytokine
Control	IL36B	RA3254	0.301991	cytokine
Control	IL36B	RA3263	-0.816859	cytokine
Control	IL6R-AS1	RA3130	0.5983	cytokine
Control	IL6R-AS1	RA3234	-0.736413	cytokine
Control	IL6R-AS1	RA3243	-0.736413	cytokine
Control	IL6R-AS1	RA3288	-0.736413	cytokine
Control	IL6R-AS1	RA3533	-0.736413	cytokine
Control	IL6R-AS1	RA3578m	-0.0679949	cytokine
Control	IL6R-AS1	RA3578s	-0.736413	cytokine
Control	IL6R-AS1	RA3585	-0.736413	cytokine
Control	IL6R-AS1	RA3615	-0.736413	cytokine
Control	IL6R-AS1	RA3625	-0.736413	cytokine
Control	IL6R-AS1	RA2600	2.60856	cytokine
Control	IL6R-AS1	RA2783	0.605408	cytokine
Control	IL6R-AS1	RA2919	-0.736413	cytokine
Control	IL6R-AS1	RA2957	-0.736413	cytokine
Control	IL6R-AS1	RA3162	1.26655	cytokine
Control	IL6R-AS1	RA3213	-0.0669832	cytokine
Control	IL6R-AS1	RA3256	-0.0671337	cytokine
Control	IL6R-AS1	RA3398	-0.736413	cytokine
Control	IL6R-AS1	RA3399	1.28119	cytokine
Control	IL6R-AS1	RA3618	-0.736413	cytokine
Control	IL6R-AS1	RA2579	-0.736413	cytokine
Control	IL6R-AS1	RA2711	0.602918	cytokine
Control	IL6R-AS1	RA2729	2.60995	cytokine
Control	IL6R-AS1	RA2753	-0.736413	cytokine
Control	IL6R-AS1	RA2806	0.600102	cytokine
Control	IL6R-AS1	RA2817	0.603461	cytokine
Control	IL6R-AS1	RA2822	-0.736413	cytokine
Control	IL6R-AS1	RA3124	1.27692	cytokine
Control	IL6R-AS1	RA3254	-0.0686408	cytokine
Control	IL6R-AS1	RA3263	-0.736413	cytokine
Control	TNFAIP2	RA3130	-0.691623	cytokine
Control	TNFAIP2	RA3234	-0.622053	cytokine
Control	TNFAIP2	RA3243	-0.417279	cytokine
Control	TNFAIP2	RA3288	-0.658718	cytokine
Control	TNFAIP2	RA3533	-0.152644	cytokine
Control	TNFAIP2	RA3578m	0.240877	cytokine
Control	TNFAIP2	RA3578s	-0.250551	cytokine
Control	TNFAIP2	RA3585	-0.131361	cytokine
Control	TNFAIP2	RA3615	-0.794845	cytokine
Control	TNFAIP2	RA3625	-0.52081	cytokine
Control	TNFAIP2	RA2600	4.26588	cytokine
Control	TNFAIP2	RA2783	-0.325795	cytokine
Control	TNFAIP2	RA2919	-0.395437	cytokine
Control	TNFAIP2	RA2957	-0.472146	cytokine
Control	TNFAIP2	RA3162	2.34318	cytokine
Control	TNFAIP2	RA3213	-0.126655	cytokine
Control	TNFAIP2	RA3256	-0.471342	cytokine
Control	TNFAIP2	RA3398	-0.605485	cytokine
Control	TNFAIP2	RA3399	0.330284	cytokine
Control	TNFAIP2	RA3618	-0.702061	cytokine
Control	TNFAIP2	RA2579	0.0119272	cytokine
Control	TNFAIP2	RA2711	0.0746155	cytokine
Control	TNFAIP2	RA2729	0.138296	cytokine
Control	TNFAIP2	RA2753	-0.105177	cytokine
Control	TNFAIP2	RA2806	0.740627	cytokine
Control	TNFAIP2	RA2817	-0.597255	cytokine
Control	TNFAIP2	RA2822	-0.15616	cytokine
Control	TNFAIP2	RA3124	0.115001	cytokine
Control	TNFAIP2	RA3254	-0.256482	cytokine
Control	TNFAIP2	RA3263	0.193191	cytokine
Control	TNFAIP6	RA3130	0.736612	cytokine
Control	TNFAIP6	RA3234	0.86748	cytokine
Control	TNFAIP6	RA3243	1.43904	cytokine
Control	TNFAIP6	RA3288	0.601387	cytokine
Control	TNFAIP6	RA3533	-0.575087	cytokine
Control	TNFAIP6	RA3578m	3.23308	cytokine
Control	TNFAIP6	RA3578s	0.95962	cytokine
Control	TNFAIP6	RA3585	-0.201424	cytokine
Control	TNFAIP6	RA3615	-0.713422	cytokine
Control	TNFAIP6	RA3625	-0.0930487	cytokine
Control	TNFAIP6	RA2600	2.26016	cytokine
Control	TNFAIP6	RA2783	-0.661172	cytokine
Control	TNFAIP6	RA2919	-0.273354	cytokine
Control	TNFAIP6	RA2957	-0.623998	cytokine
Control	TNFAIP6	RA3162	0.0837301	cytokine
Control	TNFAIP6	RA3213	0.199459	cytokine
Control	TNFAIP6	RA3256	-0.854672	cytokine
Control	TNFAIP6	RA3398	-0.94425	cytokine
Control	TNFAIP6	RA3399	-0.385577	cytokine
Control	TNFAIP6	RA3618	-1.04505	cytokine
Control	TNFAIP6	RA2579	0.562758	cytokine
Control	TNFAIP6	RA2711	-0.600192	cytokine
Control	TNFAIP6	RA2729	-0.534109	cytokine
Control	TNFAIP6	RA2753	-1.15644	cytokine
Control	TNFAIP6	RA2806	-0.955629	cytokine
Control	TNFAIP6	RA2817	-0.631623	cytokine
Control	TNFAIP6	RA2822	0.103698	cytokine
Control	TNFAIP6	RA3124	-0.678916	cytokine
Control	TNFAIP6	RA3254	-0.0599416	cytokine
Control	TNFAIP6	RA3263	-0.059132	cytokine
Control	TNFRSF10A	RA3130	0.924264	cytokine
Control	TNFRSF10A	RA3234	1.38997	cytokine
Control	TNFRSF10A	RA3243	0.472489	cytokine
Control	TNFRSF10A	RA3288	-1.20288	cytokine
Control	TNFRSF10A	RA3533	0.364364	cytokine
Control	TNFRSF10A	RA3578m	1.29549	cytokine
Control	TNFRSF10A	RA3578s	1.17983	cytokine
Control	TNFRSF10A	RA3585	0.701097	cytokine
Control	TNFRSF10A	RA3615	-0.361295	cytokine
Control	TNFRSF10A	RA3625	-0.152872	cytokine
Control	TNFRSF10A	RA2600	0.20718	cytokine
Control	TNFRSF10A	RA2783	-0.248753	cytokine
Control	TNFRSF10A	RA2919	1.16049	cytokine
Control	TNFRSF10A	RA2957	-0.0280933	cytokine
Control	TNFRSF10A	RA3162	-0.976395	cytokine
Control	TNFRSF10A	RA3213	-1.30879	cytokine
Control	TNFRSF10A	RA3256	0.373079	cytokine
Control	TNFRSF10A	RA3398	-0.608225	cytokine
Control	TNFRSF10A	RA3399	1.75287	cytokine
Control	TNFRSF10A	RA3618	1.82809	cytokine
Control	TNFRSF10A	RA2579	-0.721463	cytokine
Control	TNFRSF10A	RA2711	1.0663	cytokine
Control	TNFRSF10A	RA2729	-0.545323	cytokine
Control	TNFRSF10A	RA2753	-1.1173	cytokine
Control	TNFRSF10A	RA2806	-1.83488	cytokine
Control	TNFRSF10A	RA2817	-1.23912	cytokine
Control	TNFRSF10A	RA2822	-0.861525	cytokine
Control	TNFRSF10A	RA3124	-0.327711	cytokine
Control	TNFRSF10A	RA3254	-0.607235	cytokine
Control	TNFRSF10A	RA3263	-0.573652	cytokine
Control	TNFRSF14	RA3130	-1.32477	cytokine
Control	TNFRSF14	RA3234	-1.03617	cytokine
Control	TNFRSF14	RA3243	-0.0136506	cytokine
Control	TNFRSF14	RA3288	-0.459672	cytokine
Control	TNFRSF14	RA3533	-0.533388	cytokine
Control	TNFRSF14	RA3578m	-0.32804	cytokine
Control	TNFRSF14	RA3578s	-0.77384	cytokine
Control	TNFRSF14	RA3585	-1.13307	cytokine
Control	TNFRSF14	RA3615	-0.898874	cytokine
Control	TNFRSF14	RA3625	-0.979037	cytokine
Control	TNFRSF14	RA2600	2.13893	cytokine
Control	TNFRSF14	RA2783	-0.920925	cytokine
Control	TNFRSF14	RA2919	-0.0186274	cytokine
Control	TNFRSF14	RA2957	-0.566922	cytokine
Control	TNFRSF14	RA3162	1.44135	cytokine
Control	TNFRSF14	RA3213	0.592402	cytokine
Control	TNFRSF14	RA3256	0.245551	cytokine
Control	TNFRSF14	RA3398	-0.664405	cytokine
Control	TNFRSF14	RA3399	1.90424	cytokine
Control	TNFRSF14	RA3618	-0.585459	cytokine
Control	TNFRSF14	RA2579	-0.632399	cytokine
Control	TNFRSF14	RA2711	-0.165425	cytokine
Control	TNFRSF14	RA2729	1.20313	cytokine
Control	TNFRSF14	RA2753	-0.582538	cytokine
Control	TNFRSF14	RA2806	1.85528	cytokine
Control	TNFRSF14	RA2817	-0.848431	cytokine
Control	TNFRSF14	RA2822	0.701298	cytokine
Control	TNFRSF14	RA3124	1.37936	cytokine
Control	TNFRSF14	RA3254	0.496333	cytokine
Control	TNFRSF14	RA3263	0.507764	cytokine
Control	TNFRSF14-AS1	RA3130	-0.790473	cytokine
Control	TNFRSF14-AS1	RA3234	-0.607791	cytokine
Control	TNFRSF14-AS1	RA3243	-0.242122	cytokine
Control	TNFRSF14-AS1	RA3288	-0.24358	cytokine
Control	TNFRSF14-AS1	RA3533	-0.607688	cytokine
Control	TNFRSF14-AS1	RA3578m	-0.60789	cytokine
Control	TNFRSF14-AS1	RA3578s	-0.0612059	cytokine
Control	TNFRSF14-AS1	RA3585	-0.608204	cytokine
Control	TNFRSF14-AS1	RA3615	-0.607995	cytokine
Control	TNFRSF14-AS1	RA3625	-0.790473	cytokine
Control	TNFRSF14-AS1	RA2600	-0.243421	cytokine
Control	TNFRSF14-AS1	RA2783	-0.790473	cytokine
Control	TNFRSF14-AS1	RA2919	-0.790473	cytokine
Control	TNFRSF14-AS1	RA2957	-0.607936	cytokine
Control	TNFRSF14-AS1	RA3162	1.76526	cytokine
Control	TNFRSF14-AS1	RA3213	0.121281	cytokine
Control	TNFRSF14-AS1	RA3256	-0.24378	cytokine
Control	TNFRSF14-AS1	RA3398	0.673524	cytokine
Control	TNFRSF14-AS1	RA3399	1.39214	cytokine
Control	TNFRSF14-AS1	RA3618	-0.0620135	cytokine
Control	TNFRSF14-AS1	RA2579	-0.426027	cytokine
Control	TNFRSF14-AS1	RA2711	0.485164	cytokine
Control	TNFRSF14-AS1	RA2729	0.486968	cytokine
Control	TNFRSF14-AS1	RA2753	-0.608174	cytokine
Control	TNFRSF14-AS1	RA2806	4.13863	cytokine
Control	TNFRSF14-AS1	RA2817	-0.426189	cytokine
Control	TNFRSF14-AS1	RA2822	0.1218	cytokine
Control	TNFRSF14-AS1	RA3124	-0.244753	cytokine
Control	TNFRSF14-AS1	RA3254	0.305757	cytokine
Control	TNFRSF14-AS1	RA3263	0.120139	cytokine
Control	TNFSF11	RA3130	0.498415	cytokine
Control	TNFSF11	RA3234	0.368143	cytokine
Control	TNFSF11	RA3243	1.02185	cytokine
Control	TNFSF11	RA3288	3.76896	cytokine
Control	TNFSF11	RA3533	-0.674666	cytokine
Control	TNFSF11	RA3578m	0.108451	cytokine
Control	TNFSF11	RA3578s	-0.674445	cytokine
Control	TNFSF11	RA3585	0.371596	cytokine
Control	TNFSF11	RA3615	0.370117	cytokine
Control	TNFSF11	RA3625	1.67221	cytokine
Control	TNFSF11	RA2600	-0.543943	cytokine
Control	TNFSF11	RA2783	1.41608	cytokine
Control	TNFSF11	RA2919	1.15244	cytokine
Control	TNFSF11	RA2957	-0.152277	cytokine
Control	TNFSF11	RA3162	-0.674569	cytokine
Control	TNFSF11	RA3213	-0.804949	cytokine
Control	TNFSF11	RA3256	-0.543933	cytokine
Control	TNFSF11	RA3398	-0.284097	cytokine
Control	TNFSF11	RA3399	-0.281598	cytokine
Control	TNFSF11	RA3618	-0.413236	cytokine
Control	TNFSF11	RA2579	-0.804949	cytokine
Control	TNFSF11	RA2711	-0.41327	cytokine
Control	TNFSF11	RA2729	-0.543804	cytokine
Control	TNFSF11	RA2753	-0.804949	cytokine
Control	TNFSF11	RA2806	-0.544029	cytokine
Control	TNFSF11	RA2817	-0.674378	cytokine
Control	TNFSF11	RA2822	-0.413353	cytokine
Control	TNFSF11	RA3124	-0.804949	cytokine
Control	TNFSF11	RA3254	0.108083	cytokine
Control	TNFSF11	RA3263	-0.804949	cytokine
Control	TNFSF14	RA3130	-0.110902	cytokine
Control	TNFSF14	RA3234	-0.205405	cytokine
Control	TNFSF14	RA3243	-0.110637	cytokine
Control	TNFSF14	RA3288	-0.205581	cytokine
Control	TNFSF14	RA3533	0.268204	cytokine
Control	TNFSF14	RA3578m	-0.20545	cytokine
Control	TNFSF14	RA3578s	-0.300063	cytokine
Control	TNFSF14	RA3585	0.266744	cytokine
Control	TNFSF14	RA3615	-0.300063	cytokine
Control	TNFSF14	RA3625	-0.110904	cytokine
Control	TNFSF14	RA2600	-0.0239282	cytokine
Control	TNFSF14	RA2783	0.159205	cytokine
Control	TNFSF14	RA2919	-0.300063	cytokine
Control	TNFSF14	RA2957	-0.300063	cytokine
Control	TNFSF14	RA3162	5.22849	cytokine
Control	TNFSF14	RA3213	-0.300063	cytokine
Control	TNFSF14	RA3256	-0.205625	cytokine
Control	TNFSF14	RA3398	-0.205252	cytokine
Control	TNFSF14	RA3399	-0.300063	cytokine
Control	TNFSF14	RA3618	-0.300063	cytokine
Control	TNFSF14	RA2579	-0.300063	cytokine
Control	TNFSF14	RA2711	-0.20562	cytokine
Control	TNFSF14	RA2729	-0.207946	cytokine
Control	TNFSF14	RA2753	-0.300063	cytokine
Control	TNFSF14	RA2806	-0.300063	cytokine
Control	TNFSF14	RA2817	-0.208119	cytokine
Control	TNFSF14	RA2822	-0.20551	cytokine
Control	TNFSF14	RA3124	-0.300063	cytokine
Control	TNFSF14	RA3254	-0.205392	cytokine
Control	TNFSF14	RA3263	-0.205676	cytokine
Control	TNFSF9	RA3130	-1.41387	cytokine
Control	TNFSF9	RA3234	-0.957477	cytokine
Control	TNFSF9	RA3243	-0.131586	cytokine
Control	TNFSF9	RA3288	-1.35087	cytokine
Control	TNFSF9	RA3533	-0.400189	cytokine
Control	TNFSF9	RA3578m	-0.80528	cytokine
Control	TNFSF9	RA3578s	-0.596805	cytokine
Control	TNFSF9	RA3585	-0.993582	cytokine
Control	TNFSF9	RA3615	-0.619513	cytokine
Control	TNFSF9	RA3625	-0.212511	cytokine
Control	TNFSF9	RA2600	1.21409	cytokine
Control	TNFSF9	RA2783	-1.49942	cytokine
Control	TNFSF9	RA2919	1.09116	cytokine
Control	TNFSF9	RA2957	1.49926	cytokine
Control	TNFSF9	RA3162	0.301879	cytokine
Control	TNFSF9	RA3213	-0.113941	cytokine
Control	TNFSF9	RA3256	1.11296	cytokine
Control	TNFSF9	RA3398	0.13153	cytokine
Control	TNFSF9	RA3399	0.625864	cytokine
Control	TNFSF9	RA3618	-0.593683	cytokine
Control	TNFSF9	RA2579	0.589093	cytokine
Control	TNFSF9	RA2711	0.977554	cytokine
Control	TNFSF9	RA2729	-0.000115154	cytokine
Control	TNFSF9	RA2753	-0.301819	cytokine
Control	TNFSF9	RA2806	0.648072	cytokine
Control	TNFSF9	RA2817	0.244418	cytokine
Control	TNFSF9	RA2822	-1.10149	cytokine
Control	TNFSF9	RA3124	0.0660828	cytokine
Control	TNFSF9	RA3254	-0.429798	cytokine
Control	TNFSF9	RA3263	3.01998	cytokine
Control	IL12RB1	RA3130	0.573362	cytokine
Control	IL12RB1	RA3234	0.573022	cytokine
Control	IL12RB1	RA3243	0.575108	cytokine
Control	IL12RB1	RA3288	-0.248469	cytokine
Control	IL12RB1	RA3533	0.590729	cytokine
Control	IL12RB1	RA3578m	3.05435	cytokine
Control	IL12RB1	RA3578s	-0.249992	cytokine
Control	IL12RB1	RA3585	1.16072	cytokine
Control	IL12RB1	RA3615	0.57728	cytokine
Control	IL12RB1	RA3625	-0.251343	cytokine
Control	IL12RB1	RA2600	1.13551	cytokine
Control	IL12RB1	RA2783	-0.248246	cytokine
Control	IL12RB1	RA2919	-1.07675	cytokine
Control	IL12RB1	RA2957	-0.250067	cytokine
Control	IL12RB1	RA3162	-1.07675	cytokine
Control	IL12RB1	RA3213	-0.249588	cytokine
Control	IL12RB1	RA3256	-0.249828	cytokine
Control	IL12RB1	RA3398	-1.07675	cytokine
Control	IL12RB1	RA3399	0.312683	cytokine
Control	IL12RB1	RA3618	-1.07675	cytokine
Control	IL12RB1	RA2579	0.578655	cytokine
Control	IL12RB1	RA2711	-0.249409	cytokine
Control	IL12RB1	RA2729	1.40449	cytokine
Control	IL12RB1	RA2753	-1.07675	cytokine
Control	IL12RB1	RA2806	1.40135	cytokine
Control	IL12RB1	RA2817	-1.07675	cytokine
Control	IL12RB1	RA2822	-1.07675	cytokine
Control	IL12RB1	RA3124	-1.07675	cytokine
Control	IL12RB1	RA3254	-1.07675	cytokine
Control	IL12RB1	RA3263	-0.249587	cytokine
Control	IL18BP	RA3130	-0.248684	cytokine
Control	IL18BP	RA3234	0.441464	cytokine
Control	IL18BP	RA3243	5.04561	cytokine
Control	IL18BP	RA3288	-0.312575	cytokine
Control	IL18BP	RA3533	0.546369	cytokine
Control	IL18BP	RA3578m	0.289128	cytokine
Control	IL18BP	RA3578s	-0.266338	cytokine
Control	IL18BP	RA3585	-0.0082547	cytokine
Control	IL18BP	RA3615	-0.0502233	cytokine
Control	IL18BP	RA3625	0.111824	cytokine
Control	IL18BP	RA2600	0.0601967	cytokine
Control	IL18BP	RA2783	-0.456856	cytokine
Control	IL18BP	RA2919	-0.674121	cytokine
Control	IL18BP	RA2957	-0.198058	cytokine
Control	IL18BP	RA3162	-0.301745	cytokine
Control	IL18BP	RA3213	-0.435557	cytokine
Control	IL18BP	RA3256	-0.612191	cytokine
Control	IL18BP	RA3398	-0.348265	cytokine
Control	IL18BP	RA3399	-0.34549	cytokine
Control	IL18BP	RA3618	-0.414935	cytokine
Control	IL18BP	RA2579	-0.0644322	cytokine
Control	IL18BP	RA2711	-0.251466	cytokine
Control	IL18BP	RA2729	-0.467481	cytokine
Control	IL18BP	RA2753	-0.113435	cytokine
Control	IL18BP	RA2806	0.0964033	cytokine
Control	IL18BP	RA2817	-0.609321	cytokine
Control	IL18BP	RA2822	-0.292458	cytokine
Control	IL18BP	RA3124	0.286432	cytokine
Control	IL18BP	RA3254	-0.29149	cytokine
Control	IL18BP	RA3263	-0.114048	cytokine
Control	IL1RL1	RA3130	-0.718778	cytokine
Control	IL1RL1	RA3234	-0.659348	cytokine
Control	IL1RL1	RA3243	-0.644345	cytokine
Control	IL1RL1	RA3288	-0.595621	cytokine
Control	IL1RL1	RA3533	0.141147	cytokine
Control	IL1RL1	RA3578m	-0.812482	cytokine
Control	IL1RL1	RA3578s	-0.896473	cytokine
Control	IL1RL1	RA3585	0.907346	cytokine
Control	IL1RL1	RA3615	-0.427578	cytokine
Control	IL1RL1	RA3625	-0.929586	cytokine
Control	IL1RL1	RA2600	0.592986	cytokine
Control	IL1RL1	RA2783	-0.103798	cytokine
Control	IL1RL1	RA2919	0.107689	cytokine
Control	IL1RL1	RA2957	0.115568	cytokine
Control	IL1RL1	RA3162	4.26834	cytokine
Control	IL1RL1	RA3213	0.537296	cytokine
Control	IL1RL1	RA3256	-0.640173	cytokine
Control	IL1RL1	RA3398	0.127246	cytokine
Control	IL1RL1	RA3399	-0.389438	cytokine
Control	IL1RL1	RA3618	-0.349612	cytokine
Control	IL1RL1	RA2579	0.1141	cytokine
Control	IL1RL1	RA2711	0.0598616	cytokine
Control	IL1RL1	RA2729	-0.748361	cytokine
Control	IL1RL1	RA2753	1.38612	cytokine
Control	IL1RL1	RA2806	-0.432398	cytokine
Control	IL1RL1	RA2817	0.733721	cytokine
Control	IL1RL1	RA2822	-0.639846	cytokine
Control	IL1RL1	RA3124	0.628758	cytokine
Control	IL1RL1	RA3254	-0.496286	cytokine
Control	IL1RL1	RA3263	-0.236051	cytokine
Control	IL20RA	RA3130	-0.700238	cytokine
Control	IL20RA	RA3234	0.764325	cytokine
Control	IL20RA	RA3243	2.65486	cytokine
Control	IL20RA	RA3288	2.94164	cytokine
Control	IL20RA	RA3533	1.9034	cytokine
Control	IL20RA	RA3578m	0.370802	cytokine
Control	IL20RA	RA3578s	-0.520072	cytokine
Control	IL20RA	RA3585	-0.736538	cytokine
Control	IL20RA	RA3615	0.726364	cytokine
Control	IL20RA	RA3625	0.0796201	cytokine
Control	IL20RA	RA2600	-0.619074	cytokine
Control	IL20RA	RA2783	-1.13662	cytokine
Control	IL20RA	RA2919	-0.700815	cytokine
Control	IL20RA	RA2957	-0.618281	cytokine
Control	IL20RA	RA3162	-0.143152	cytokine
Control	IL20RA	RA3213	-0.091967	cytokine
Control	IL20RA	RA3256	-0.71125	cytokine
Control	IL20RA	RA3398	-0.889062	cytokine
Control	IL20RA	RA3399	-0.0540298	cytokine
Control	IL20RA	RA3618	-0.801484	cytokine
Control	IL20RA	RA2579	0.142766	cytokine
Control	IL20RA	RA2711	-0.358894	cytokine
Control	IL20RA	RA2729	-0.717595	cytokine
Control	IL20RA	RA2753	-0.817743	cytokine
Control	IL20RA	RA2806	0.666399	cytokine
Control	IL20RA	RA2817	-0.0178888	cytokine
Control	IL20RA	RA2822	0.10809	cytokine
Control	IL20RA	RA3124	-0.359582	cytokine
Control	IL20RA	RA3254	0.371669	cytokine
Control	IL20RA	RA3263	-0.735645	cytokine
Control	IL33	RA3130	-0.845899	cytokine
Control	IL33	RA3234	-0.642964	cytokine
Control	IL33	RA3243	-0.722454	cytokine
Control	IL33	RA3288	-0.885599	cytokine
Control	IL33	RA3533	1.28517	cytokine
Control	IL33	RA3578m	-0.863991	cytokine
Control	IL33	RA3578s	-0.916678	cytokine
Control	IL33	RA3585	0.278641	cytokine
Control	IL33	RA3615	-0.595883	cytokine
Control	IL33	RA3625	-0.900345	cytokine
Control	IL33	RA2600	1.85627	cytokine
Control	IL33	RA2783	1.22693	cytokine
Control	IL33	RA2919	-0.375166	cytokine
Control	IL33	RA2957	-0.50508	cytokine
Control	IL33	RA3162	0.664813	cytokine
Control	IL33	RA3213	-0.0961387	cytokine
Control	IL33	RA3256	0.688997	cytokine
Control	IL33	RA3398	0.0725418	cytokine
Control	IL33	RA3399	-0.370294	cytokine
Control	IL33	RA3618	-0.710225	cytokine
Control	IL33	RA2579	-0.435512	cytokine
Control	IL33	RA2711	0.709687	cytokine
Control	IL33	RA2729	-0.933198	cytokine
Control	IL33	RA2753	3.25551	cytokine
Control	IL33	RA2806	-0.628982	cytokine
Control	IL33	RA2817	0.986743	cytokine
Control	IL33	RA2822	-0.540557	cytokine
Control	IL33	RA3124	0.925768	cytokine
Control	IL33	RA3254	-0.486238	cytokine
Control	IL33	RA3263	-0.495863	cytokine
Control	TNFRSF6B	RA3130	2.05695	cytokine
Control	TNFRSF6B	RA3234	-0.189323	cytokine
Control	TNFRSF6B	RA3243	-0.151131	cytokine
Control	TNFRSF6B	RA3288	-0.289252	cytokine
Control	TNFRSF6B	RA3533	1.81766	cytokine
Control	TNFRSF6B	RA3578m	1.78855	cytokine
Control	TNFRSF6B	RA3578s	2.41318	cytokine
Control	TNFRSF6B	RA3585	-0.0586348	cytokine
Control	TNFRSF6B	RA3615	-0.285844	cytokine
Control	TNFRSF6B	RA3625	-0.63076	cytokine
Control	TNFRSF6B	RA2600	-0.79396	cytokine
Control	TNFRSF6B	RA2783	-1.23179	cytokine
Control	TNFRSF6B	RA2919	-0.217221	cytokine
Control	TNFRSF6B	RA2957	1.17045	cytokine
Control	TNFRSF6B	RA3162	-1.18332	cytokine
Control	TNFRSF6B	RA3213	-0.814327	cytokine
Control	TNFRSF6B	RA3256	-0.463531	cytokine
Control	TNFRSF6B	RA3398	-0.873757	cytokine
Control	TNFRSF6B	RA3399	-0.0519256	cytokine
Control	TNFRSF6B	RA3618	-0.912447	cytokine
Control	TNFRSF6B	RA2579	-0.733641	cytokine
Control	TNFRSF6B	RA2711	0.545415	cytokine
Control	TNFRSF6B	RA2729	-0.255867	cytokine
Control	TNFRSF6B	RA2753	0.760178	cytokine
Control	TNFRSF6B	RA2806	1.00457	cytokine
Control	TNFRSF6B	RA2817	-0.54004	cytokine
Control	TNFRSF6B	RA2822	-1.03523	cytokine
Control	TNFRSF6B	RA3124	-0.713067	cytokine
Control	TNFRSF6B	RA3254	-0.00738345	cytokine
Control	TNFRSF6B	RA3263	-0.124516	cytokine
TNF	IL13RA2	RA3130_TNF	-0.343854	cytokine
TNF	IL13RA2	RA3234_TNF	-0.696202	cytokine
TNF	IL13RA2	RA3243_TNF	-0.654308	cytokine
TNF	IL13RA2	RA3288_TNF	-0.587076	cytokine
TNF	IL13RA2	RA3533_TNF	-0.610169	cytokine
TNF	IL13RA2	RA3578m_TNF	-0.644185	cytokine
TNF	IL13RA2	RA3578s_TNF	-0.53685	cytokine
TNF	IL13RA2	RA3585_TNF	-0.673438	cytokine
TNF	IL13RA2	RA3615_TNF	-0.459328	cytokine
TNF	IL13RA2	RA3625_TNF	-0.695295	cytokine
TNF	IL13RA2	RA2600_TNF	-0.199868	cytokine
TNF	IL13RA2	RA2783_TNF	-0.600411	cytokine
TNF	IL13RA2	RA2919_TNF	-0.627406	cytokine
TNF	IL13RA2	RA2957_TNF	-0.464727	cytokine
TNF	IL13RA2	RA3162_TNF	0.101463	cytokine
TNF	IL13RA2	RA3213_TNF	-0.45461	cytokine
TNF	IL13RA2	RA3256_TNF	-0.431073	cytokine
TNF	IL13RA2	RA3398_TNF	-0.411314	cytokine
TNF	IL13RA2	RA3399_TNF	-0.253463	cytokine
TNF	IL13RA2	RA3618_TNF	-0.438772	cytokine
TNF	IL13RA2	RA2579_TNF	0.815109	cytokine
TNF	IL13RA2	RA2711_TNF	0.163103	cytokine
TNF	IL13RA2	RA2729_TNF	-0.0745776	cytokine
TNF	IL13RA2	RA2753_TNF	4.21134	cytokine
TNF	IL13RA2	RA2806_TNF	1.50891	cytokine
TNF	IL13RA2	RA2817_TNF	0.824509	cytokine
TNF	IL13RA2	RA2822_TNF	0.242038	cytokine
TNF	IL13RA2	RA3124_TNF	1.33302	cytokine
TNF	IL13RA2	RA3254_TNF	0.0818904	cytokine
TNF	IL13RA2	RA3263_TNF	0.575546	cytokine
TNF	IL18	RA3130_TNF	1.30135	cytokine
TNF	IL18	RA3234_TNF	-0.533415	cytokine
TNF	IL18	RA3243_TNF	1.30201	cytokine
TNF	IL18	RA3288_TNF	-0.529569	cytokine
TNF	IL18	RA3533_TNF	0.723343	cytokine
TNF	IL18	RA3578m_TNF	1.28282	cytokine
TNF	IL18	RA3578s_TNF	0.0932112	cytokine
TNF	IL18	RA3585_TNF	-0.526269	cytokine
TNF	IL18	RA3615_TNF	-0.533671	cytokine
TNF	IL18	RA3625_TNF	-0.535069	cytokine
TNF	IL18	RA2600_TNF	1.91746	cytokine
TNF	IL18	RA2783_TNF	-1.14848	cytokine
TNF	IL18	RA2919_TNF	-0.527958	cytokine
TNF	IL18	RA2957_TNF	-0.534646	cytokine
TNF	IL18	RA3162_TNF	-0.532794	cytokine
TNF	IL18	RA3213_TNF	-0.52648	cytokine
TNF	IL18	RA3256_TNF	-1.14848	cytokine
TNF	IL18	RA3398_TNF	-0.534369	cytokine
TNF	IL18	RA3399_TNF	-1.14848	cytokine
TNF	IL18	RA3618_TNF	-1.14848	cytokine
TNF	IL18	RA2579_TNF	0.707657	cytokine
TNF	IL18	RA2711_TNF	0.0855564	cytokine
TNF	IL18	RA2729_TNF	0.087423	cytokine
TNF	IL18	RA2753_TNF	0.0772241	cytokine
TNF	IL18	RA2806_TNF	-1.14848	cytokine
TNF	IL18	RA2817_TNF	0.705599	cytokine
TNF	IL18	RA2822_TNF	1.32026	cytokine
TNF	IL18	RA3124_TNF	-1.14848	cytokine
TNF	IL18	RA3254_TNF	2.49913	cytokine
TNF	IL18	RA3263_TNF	0.10208	cytokine
TNF	IL1RN	RA3130_TNF	-0.558326	cytokine
TNF	IL1RN	RA3234_TNF	-1.07516	cytokine
TNF	IL1RN	RA3243_TNF	0.756229	cytokine
TNF	IL1RN	RA3288_TNF	-0.258247	cytokine
TNF	IL1RN	RA3533_TNF	0.348867	cytokine
TNF	IL1RN	RA3578m_TNF	0.209656	cytokine
TNF	IL1RN	RA3578s_TNF	-0.522607	cytokine
TNF	IL1RN	RA3585_TNF	0.143652	cytokine
TNF	IL1RN	RA3615_TNF	-0.725747	cytokine
TNF	IL1RN	RA3625_TNF	-1.07109	cytokine
TNF	IL1RN	RA2600_TNF	-0.653137	cytokine
TNF	IL1RN	RA2783_TNF	-0.458248	cytokine
TNF	IL1RN	RA2919_TNF	-1.24211	cytokine
TNF	IL1RN	RA2957_TNF	-0.0677584	cytokine
TNF	IL1RN	RA3162_TNF	0.308647	cytokine
TNF	IL1RN	RA3213_TNF	-0.730834	cytokine
TNF	IL1RN	RA3256_TNF	-0.813039	cytokine
TNF	IL1RN	RA3398_TNF	0.140452	cytokine
TNF	IL1RN	RA3399_TNF	-0.479101	cytokine
TNF	IL1RN	RA3618_TNF	-0.632636	cytokine
TNF	IL1RN	RA2579_TNF	1.02162	cytokine
TNF	IL1RN	RA2711_TNF	1.52699	cytokine
TNF	IL1RN	RA2729_TNF	-0.349602	cytokine
TNF	IL1RN	RA2753_TNF	3.74684	cytokine
TNF	IL1RN	RA2806_TNF	0.403	cytokine
TNF	IL1RN	RA2817_TNF	0.450198	cytokine
TNF	IL1RN	RA2822_TNF	0.766896	cytokine
TNF	IL1RN	RA3124_TNF	0.792927	cytokine
TNF	IL1RN	RA3254_TNF	0.231762	cytokine
TNF	IL1RN	RA3263_TNF	-1.21009	cytokine
TNF	IL20RB	RA3130_TNF	-0.478145	cytokine
TNF	IL20RB	RA3234_TNF	-0.698227	cytokine
TNF	IL20RB	RA3243_TNF	-0.764668	cytokine
TNF	IL20RB	RA3288_TNF	-0.277086	cytokine
TNF	IL20RB	RA3533_TNF	-0.873658	cytokine
TNF	IL20RB	RA3578m_TNF	3.32073	cytokine
TNF	IL20RB	RA3578s_TNF	1.80201	cytokine
TNF	IL20RB	RA3585_TNF	-0.763152	cytokine
TNF	IL20RB	RA3615_TNF	0.00832794	cytokine
TNF	IL20RB	RA3625_TNF	-0.58809	cytokine
TNF	IL20RB	RA2600_TNF	-0.522279	cytokine
TNF	IL20RB	RA2783_TNF	-0.697664	cytokine
TNF	IL20RB	RA2919_TNF	-0.87433	cytokine
TNF	IL20RB	RA2957_TNF	0.668829	cytokine
TNF	IL20RB	RA3162_TNF	-0.609738	cytokine
TNF	IL20RB	RA3213_TNF	-0.497851	cytokine
TNF	IL20RB	RA3256_TNF	-0.74325	cytokine
TNF	IL20RB	RA3398_TNF	-0.521844	cytokine
TNF	IL20RB	RA3399_TNF	-0.256581	cytokine
TNF	IL20RB	RA3618_TNF	-0.190467	cytokine
TNF	IL20RB	RA2579_TNF	1.35729	cytokine
TNF	IL20RB	RA2711_TNF	0.847502	cytokine
TNF	IL20RB	RA2729_TNF	-0.565293	cytokine
TNF	IL20RB	RA2753_TNF	2.05598	cytokine
TNF	IL20RB	RA2806_TNF	0.273167	cytokine
TNF	IL20RB	RA2817_TNF	-0.0130659	cytokine
TNF	IL20RB	RA2822_TNF	-0.631448	cytokine
TNF	IL20RB	RA3124_TNF	-0.253668	cytokine
TNF	IL20RB	RA3254_TNF	-0.189745	cytokine
TNF	IL20RB	RA3263_TNF	0.676411	cytokine
TNF	IL22RA1	RA3130_TNF	-0.658537	cytokine
TNF	IL22RA1	RA3234_TNF	-1.02939	cytokine
TNF	IL22RA1	RA3243_TNF	0.0838192	cytokine
TNF	IL22RA1	RA3288_TNF	-0.782041	cytokine
TNF	IL22RA1	RA3533_TNF	-1.15291	cytokine
TNF	IL22RA1	RA3578m_TNF	0.699821	cytokine
TNF	IL22RA1	RA3578s_TNF	1.06969	cytokine
TNF	IL22RA1	RA3585_TNF	-1.27655	cytokine
TNF	IL22RA1	RA3615_TNF	-0.905701	cytokine
TNF	IL22RA1	RA3625_TNF	-0.411142	cytokine
TNF	IL22RA1	RA2600_TNF	0.823684	cytokine
TNF	IL22RA1	RA2783_TNF	-0.658373	cytokine
TNF	IL22RA1	RA2919_TNF	-0.782581	cytokine
TNF	IL22RA1	RA2957_TNF	-1.02952	cytokine
TNF	IL22RA1	RA3162_TNF	-1.02936	cytokine
TNF	IL22RA1	RA3213_TNF	0.6997	cytokine
TNF	IL22RA1	RA3256_TNF	-0.287998	cytokine
TNF	IL22RA1	RA3398_TNF	-1.27655	cytokine
TNF	IL22RA1	RA3399_TNF	0.454273	cytokine
TNF	IL22RA1	RA3618_TNF	-0.6591	cytokine
TNF	IL22RA1	RA2579_TNF	-0.288703	cytokine
TNF	IL22RA1	RA2711_TNF	0.0816492	cytokine
TNF	IL22RA1	RA2729_TNF	1.44065	cytokine
TNF	IL22RA1	RA2753_TNF	-0.0419336	cytokine
TNF	IL22RA1	RA2806_TNF	0.453445	cytokine
TNF	IL22RA1	RA2817_TNF	2.18103	cytokine
TNF	IL22RA1	RA2822_TNF	2.06077	cytokine
TNF	IL22RA1	RA3124_TNF	-0.288637	cytokine
TNF	IL22RA1	RA3254_TNF	1.31909	cytokine
TNF	IL22RA1	RA3263_TNF	1.19139	cytokine
TNF	IL24	RA3130_TNF	-0.561344	cytokine
TNF	IL24	RA3234_TNF	-1.11395	cytokine
TNF	IL24	RA3243_TNF	1.37396	cytokine
TNF	IL24	RA3288_TNF	0.0317898	cytokine
TNF	IL24	RA3533_TNF	3.04294	cytokine
TNF	IL24	RA3578m_TNF	-0.285596	cytokine
TNF	IL24	RA3578s_TNF	0.963693	cytokine
TNF	IL24	RA3585_TNF	-0.559161	cytokine
TNF	IL24	RA3615_TNF	0.822119	cytokine
TNF	IL24	RA3625_TNF	-1.11395	cytokine
TNF	IL24	RA2600_TNF	-0.285109	cytokine
TNF	IL24	RA2783_TNF	-0.560207	cytokine
TNF	IL24	RA2919_TNF	-1.11395	cytokine
TNF	IL24	RA2957_TNF	-0.766189	cytokine
TNF	IL24	RA3162_TNF	-0.560671	cytokine
TNF	IL24	RA3213_TNF	-1.11395	cytokine
TNF	IL24	RA3256_TNF	-0.766941	cytokine
TNF	IL24	RA3398_TNF	-0.418048	cytokine
TNF	IL24	RA3399_TNF	-0.0694807	cytokine
TNF	IL24	RA3618_TNF	0.545265	cytokine
TNF	IL24	RA2579_TNF	0.269931	cytokine
TNF	IL24	RA2711_TNF	1.09868	cytokine
TNF	IL24	RA2729_TNF	-0.560465	cytokine
TNF	IL24	RA2753_TNF	1.37102	cytokine
TNF	IL24	RA2806_TNF	-0.201809	cytokine
TNF	IL24	RA2817_TNF	-0.416465	cytokine
TNF	IL24	RA2822_TNF	1.37744	cytokine
TNF	IL24	RA3124_TNF	1.10125	cytokine
TNF	IL24	RA3254_TNF	-0.416827	cytokine
TNF	IL24	RA3263_TNF	-1.11395	cytokine
TNF	IL6	RA3130_TNF	0.787574	cytokine
TNF	IL6	RA3234_TNF	0.567749	cytokine
TNF	IL6	RA3243_TNF	-0.179132	cytokine
TNF	IL6	RA3288_TNF	-0.322111	cytokine
TNF	IL6	RA3533_TNF	1.37449	cytokine
TNF	IL6	RA3578m_TNF	0.350135	cytokine
TNF	IL6	RA3578s_TNF	0.461063	cytokine
TNF	IL6	RA3585_TNF	2.07659	cytokine
TNF	IL6	RA3615_TNF	-1.0056	cytokine
TNF	IL6	RA3625_TNF	0.695394	cytokine
TNF	IL6	RA2600_TNF	-0.337116	cytokine
TNF	IL6	RA2783_TNF	-0.580672	cytokine
TNF	IL6	RA2919_TNF	1.10759	cytokine
TNF	IL6	RA2957_TNF	0.167513	cytokine
TNF	IL6	RA3162_TNF	2.51609	cytokine
TNF	IL6	RA3213_TNF	-0.316987	cytokine
TNF	IL6	RA3256_TNF	0.774725	cytokine
TNF	IL6	RA3398_TNF	-0.567793	cytokine
TNF	IL6	RA3399_TNF	0.515651	cytokine
TNF	IL6	RA3618_TNF	-1.21616	cytokine
TNF	IL6	RA2579_TNF	-1.29769	cytokine
TNF	IL6	RA2711_TNF	0.0243288	cytokine
TNF	IL6	RA2729_TNF	-0.854145	cytokine
TNF	IL6	RA2753_TNF	-0.718343	cytokine
TNF	IL6	RA2806_TNF	-1.46376	cytokine
TNF	IL6	RA2817_TNF	-0.871897	cytokine
TNF	IL6	RA2822_TNF	-0.961086	cytokine
TNF	IL6	RA3124_TNF	-0.522117	cytokine
TNF	IL6	RA3254_TNF	-1.11102	cytokine
TNF	IL6	RA3263_TNF	0.906724	cytokine
TNF	IL7	RA3130_TNF	-0.946261	cytokine
TNF	IL7	RA3234_TNF	-1.29574	cytokine
TNF	IL7	RA3243_TNF	-0.245045	cytokine
TNF	IL7	RA3288_TNF	-0.236027	cytokine
TNF	IL7	RA3533_TNF	0.415741	cytokine
TNF	IL7	RA3578m_TNF	0.403927	cytokine
TNF	IL7	RA3578s_TNF	-0.241584	cytokine
TNF	IL7	RA3585_TNF	-0.151724	cytokine
TNF	IL7	RA3615_TNF	1.39144	cytokine
TNF	IL7	RA3625_TNF	-0.52112	cytokine
TNF	IL7	RA2600_TNF	0.498274	cytokine
TNF	IL7	RA2783_TNF	-0.103758	cytokine
TNF	IL7	RA2919_TNF	-1.08438	cytokine
TNF	IL7	RA2957_TNF	-0.717266	cytokine
TNF	IL7	RA3162_TNF	-0.807409	cytokine
TNF	IL7	RA3213_TNF	0.169257	cytokine
TNF	IL7	RA3256_TNF	-0.480948	cytokine
TNF	IL7	RA3398_TNF	-0.887245	cytokine
TNF	IL7	RA3399_TNF	0.460112	cytokine
TNF	IL7	RA3618_TNF	-1.47104	cytokine
TNF	IL7	RA2579_TNF	0.925886	cytokine
TNF	IL7	RA2711_TNF	-0.770029	cytokine
TNF	IL7	RA2729_TNF	0.802244	cytokine
TNF	IL7	RA2753_TNF	0.867068	cytokine
TNF	IL7	RA2806_TNF	-0.478024	cytokine
TNF	IL7	RA2817_TNF	3.56703	cytokine
TNF	IL7	RA2822_TNF	1.01214	cytokine
TNF	IL7	RA3124_TNF	0.287874	cytokine
TNF	IL7	RA3254_TNF	0.405495	cytokine
TNF	IL7	RA3263_TNF	-0.768898	cytokine
TNF	ILDR2	RA3130_TNF	-0.904786	cytokine
TNF	ILDR2	RA3234_TNF	-0.904786	cytokine
TNF	ILDR2	RA3243_TNF	-0.904786	cytokine
TNF	ILDR2	RA3288_TNF	0.100804	cytokine
TNF	ILDR2	RA3533_TNF	-0.904786	cytokine
TNF	ILDR2	RA3578m_TNF	1.1073	cytokine
TNF	ILDR2	RA3578s_TNF	0.0979089	cytokine
TNF	ILDR2	RA3585_TNF	1.1022	cytokine
TNF	ILDR2	RA3615_TNF	0.10336	cytokine
TNF	ILDR2	RA3625_TNF	-0.904786	cytokine
TNF	ILDR2	RA2600_TNF	-0.904786	cytokine
TNF	ILDR2	RA2783_TNF	0.102052	cytokine
TNF	ILDR2	RA2919_TNF	2.10428	cytokine
TNF	ILDR2	RA2957_TNF	1.11043	cytokine
TNF	ILDR2	RA3162_TNF	-0.904786	cytokine
TNF	ILDR2	RA3213_TNF	0.0975959	cytokine
TNF	ILDR2	RA3256_TNF	1.11621	cytokine
TNF	ILDR2	RA3398_TNF	0.103523	cytokine
TNF	ILDR2	RA3399_TNF	0.103625	cytokine
TNF	ILDR2	RA3618_TNF	2.11231	cytokine
TNF	ILDR2	RA2579_TNF	-0.904786	cytokine
TNF	ILDR2	RA2711_TNF	-0.904786	cytokine
TNF	ILDR2	RA2729_TNF	-0.904786	cytokine
TNF	ILDR2	RA2753_TNF	-0.904786	cytokine
TNF	ILDR2	RA2806_TNF	-0.904786	cytokine
TNF	ILDR2	RA2817_TNF	2.10896	cytokine
TNF	ILDR2	RA2822_TNF	0.101607	cytokine
TNF	ILDR2	RA3124_TNF	0.0959202	cytokine
TNF	ILDR2	RA3254_TNF	-0.904786	cytokine
TNF	ILDR2	RA3263_TNF	0.0941272	cytokine
TNF	TNF	RA3130_TNF	-0.597422	cytokine
TNF	TNF	RA3234_TNF	-0.796459	cytokine
TNF	TNF	RA3243_TNF	-0.896085	cytokine
TNF	TNF	RA3288_TNF	-1.02903	cytokine
TNF	TNF	RA3533_TNF	-0.961082	cytokine
TNF	TNF	RA3578m_TNF	1.40313	cytokine
TNF	TNF	RA3578s_TNF	1.66039	cytokine
TNF	TNF	RA3585_TNF	-0.895419	cytokine
TNF	TNF	RA3615_TNF	0.0487656	cytokine
TNF	TNF	RA3625_TNF	0.0019441	cytokine
TNF	TNF	RA2600_TNF	-0.996431	cytokine
TNF	TNF	RA2783_TNF	-0.545781	cytokine
TNF	TNF	RA2919_TNF	-0.709801	cytokine
TNF	TNF	RA2957_TNF	-0.796796	cytokine
TNF	TNF	RA3162_TNF	-0.962349	cytokine
TNF	TNF	RA3213_TNF	-0.393914	cytokine
TNF	TNF	RA3256_TNF	-0.149916	cytokine
TNF	TNF	RA3398_TNF	-0.646845	cytokine
TNF	TNF	RA3399_TNF	1.50158	cytokine
TNF	TNF	RA3618_TNF	0.00327957	cytokine
TNF	TNF	RA2579_TNF	0.505404	cytokine
TNF	TNF	RA2711_TNF	-0.64626	cytokine
TNF	TNF	RA2729_TNF	2.05587	cytokine
TNF	TNF	RA2753_TNF	0.598929	cytokine
TNF	TNF	RA2806_TNF	-0.296827	cytokine
TNF	TNF	RA2817_TNF	-0.89609	cytokine
TNF	TNF	RA2822_TNF	1.35534	cytokine
TNF	TNF	RA3124_TNF	-0.0413885	cytokine
TNF	TNF	RA3254_TNF	1.00419	cytokine
TNF	TNF	RA3263_TNF	2.11907	cytokine
TNF	TNFAIP2	RA3130_TNF	-0.257586	cytokine
TNF	TNFAIP2	RA3234_TNF	-1.17484	cytokine
TNF	TNFAIP2	RA3243_TNF	-0.456774	cytokine
TNF	TNFAIP2	RA3288_TNF	-1.18176	cytokine
TNF	TNFAIP2	RA3533_TNF	-0.22201	cytokine
TNF	TNFAIP2	RA3578m_TNF	0.986926	cytokine
TNF	TNFAIP2	RA3578s_TNF	0.138209	cytokine
TNF	TNFAIP2	RA3585_TNF	-0.286816	cytokine
TNF	TNFAIP2	RA3615_TNF	0.337858	cytokine
TNF	TNFAIP2	RA3625_TNF	-0.562833	cytokine
TNF	TNFAIP2	RA2600_TNF	1.67248	cytokine
TNF	TNFAIP2	RA2783_TNF	-0.148298	cytokine
TNF	TNFAIP2	RA2919_TNF	-1.67926	cytokine
TNF	TNFAIP2	RA2957_TNF	-1.40199	cytokine
TNF	TNFAIP2	RA3162_TNF	-0.761643	cytokine
TNF	TNFAIP2	RA3213_TNF	-0.738078	cytokine
TNF	TNFAIP2	RA3256_TNF	-1.08122	cytokine
TNF	TNFAIP2	RA3398_TNF	-0.491747	cytokine
TNF	TNFAIP2	RA3399_TNF	0.954146	cytokine
TNF	TNFAIP2	RA3618_TNF	-0.650393	cytokine
TNF	TNFAIP2	RA2579_TNF	1.19493	cytokine
TNF	TNFAIP2	RA2711_TNF	-0.483416	cytokine
TNF	TNFAIP2	RA2729_TNF	2.09246	cytokine
TNF	TNFAIP2	RA2753_TNF	0.314442	cytokine
TNF	TNFAIP2	RA2806_TNF	1.40478	cytokine
TNF	TNFAIP2	RA2817_TNF	-0.77813	cytokine
TNF	TNFAIP2	RA2822_TNF	1.51058	cytokine
TNF	TNFAIP2	RA3124_TNF	-0.0237845	cytokine
TNF	TNFAIP2	RA3254_TNF	0.471183	cytokine
TNF	TNFAIP2	RA3263_TNF	1.30259	cytokine
TNF	TNFAIP6	RA3130_TNF	0.132178	cytokine
TNF	TNFAIP6	RA3234_TNF	0.752949	cytokine
TNF	TNFAIP6	RA3243_TNF	0.63841	cytokine
TNF	TNFAIP6	RA3288_TNF	-0.079779	cytokine
TNF	TNFAIP6	RA3533_TNF	0.290975	cytokine
TNF	TNFAIP6	RA3578m_TNF	2.21495	cytokine
TNF	TNFAIP6	RA3578s_TNF	0.593976	cytokine
TNF	TNFAIP6	RA3585_TNF	0.251915	cytokine
TNF	TNFAIP6	RA3615_TNF	-0.418655	cytokine
TNF	TNFAIP6	RA3625_TNF	-0.452024	cytokine
TNF	TNFAIP6	RA2600_TNF	0.443029	cytokine
TNF	TNFAIP6	RA2783_TNF	-0.827821	cytokine
TNF	TNFAIP6	RA2919_TNF	-0.93095	cytokine
TNF	TNFAIP6	RA2957_TNF	-0.854367	cytokine
TNF	TNFAIP6	RA3162_TNF	-0.624326	cytokine
TNF	TNFAIP6	RA3213_TNF	-0.321094	cytokine
TNF	TNFAIP6	RA3256_TNF	-1.09959	cytokine
TNF	TNFAIP6	RA3398_TNF	-1.15506	cytokine
TNF	TNFAIP6	RA3399_TNF	0.223421	cytokine
TNF	TNFAIP6	RA3618_TNF	-1.28185	cytokine
TNF	TNFAIP6	RA2579_TNF	0.294786	cytokine
TNF	TNFAIP6	RA2711_TNF	-0.690041	cytokine
TNF	TNFAIP6	RA2729_TNF	3.25279	cytokine
TNF	TNFAIP6	RA2753_TNF	-1.11372	cytokine
TNF	TNFAIP6	RA2806_TNF	0.395314	cytokine
TNF	TNFAIP6	RA2817_TNF	-0.710309	cytokine
TNF	TNFAIP6	RA2822_TNF	0.774142	cytokine
TNF	TNFAIP6	RA3124_TNF	-0.546356	cytokine
TNF	TNFAIP6	RA3254_TNF	-0.170689	cytokine
TNF	TNFAIP6	RA3263_TNF	1.0178	cytokine
TNF	TNFAIP8L1	RA3130_TNF	-0.352319	cytokine
TNF	TNFAIP8L1	RA3234_TNF	0.219863	cytokine
TNF	TNFAIP8L1	RA3243_TNF	1.64004	cytokine
TNF	TNFAIP8L1	RA3288_TNF	1.46277	cytokine
TNF	TNFAIP8L1	RA3533_TNF	-0.672622	cytokine
TNF	TNFAIP8L1	RA3578m_TNF	0.693439	cytokine
TNF	TNFAIP8L1	RA3578s_TNF	1.88298	cytokine
TNF	TNFAIP8L1	RA3585_TNF	-0.940432	cytokine
TNF	TNFAIP8L1	RA3615_TNF	2.22229	cytokine
TNF	TNFAIP8L1	RA3625_TNF	0.685627	cytokine
TNF	TNFAIP8L1	RA2600_TNF	-1.17096	cytokine
TNF	TNFAIP8L1	RA2783_TNF	-1.17101	cytokine
TNF	TNFAIP8L1	RA2919_TNF	-1.22133	cytokine
TNF	TNFAIP8L1	RA2957_TNF	-0.3785	cytokine
TNF	TNFAIP8L1	RA3162_TNF	-1.67126	cytokine
TNF	TNFAIP8L1	RA3213_TNF	0.142115	cytokine
TNF	TNFAIP8L1	RA3256_TNF	-1.29241	cytokine
TNF	TNFAIP8L1	RA3398_TNF	-1.29283	cytokine
TNF	TNFAIP8L1	RA3399_TNF	-0.401556	cytokine
TNF	TNFAIP8L1	RA3618_TNF	0.0589513	cytokine
TNF	TNFAIP8L1	RA2579_TNF	0.946803	cytokine
TNF	TNFAIP8L1	RA2711_TNF	-0.124415	cytokine
TNF	TNFAIP8L1	RA2729_TNF	-0.709037	cytokine
TNF	TNFAIP8L1	RA2753_TNF	0.19415	cytokine
TNF	TNFAIP8L1	RA2806_TNF	0.524515	cytokine
TNF	TNFAIP8L1	RA2817_TNF	-0.331703	cytokine
TNF	TNFAIP8L1	RA2822_TNF	0.109493	cytokine
TNF	TNFAIP8L1	RA3124_TNF	0.736655	cytokine
TNF	TNFAIP8L1	RA3254_TNF	-0.134222	cytokine
TNF	TNFAIP8L1	RA3263_TNF	0.344908	cytokine
TNF	TNFRSF11A	RA3130_TNF	0.210046	cytokine
TNF	TNFRSF11A	RA3234_TNF	-0.742758	cytokine
TNF	TNFRSF11A	RA3243_TNF	0.571766	cytokine
TNF	TNFRSF11A	RA3288_TNF	2.92503	cytokine
TNF	TNFRSF11A	RA3533_TNF	-0.549987	cytokine
TNF	TNFRSF11A	RA3578m_TNF	-0.630121	cytokine
TNF	TNFRSF11A	RA3578s_TNF	-0.488826	cytokine
TNF	TNFRSF11A	RA3585_TNF	0.129618	cytokine
TNF	TNFRSF11A	RA3615_TNF	1.01063	cytokine
TNF	TNFRSF11A	RA3625_TNF	0.713194	cytokine
TNF	TNFRSF11A	RA2600_TNF	-0.246474	cytokine
TNF	TNFRSF11A	RA2783_TNF	0.77649	cytokine
TNF	TNFRSF11A	RA2919_TNF	-0.314603	cytokine
TNF	TNFRSF11A	RA2957_TNF	-0.251572	cytokine
TNF	TNFRSF11A	RA3162_TNF	0.0381554	cytokine
TNF	TNFRSF11A	RA3213_TNF	-0.12178	cytokine
TNF	TNFRSF11A	RA3256_TNF	3.44242	cytokine
TNF	TNFRSF11A	RA3398_TNF	-0.115121	cytokine
TNF	TNFRSF11A	RA3399_TNF	-0.665741	cytokine
TNF	TNFRSF11A	RA3618_TNF	-0.236613	cytokine
TNF	TNFRSF11A	RA2579_TNF	-0.76144	cytokine
TNF	TNFRSF11A	RA2711_TNF	-0.0755134	cytokine
TNF	TNFRSF11A	RA2729_TNF	-0.529925	cytokine
TNF	TNFRSF11A	RA2753_TNF	-0.75251	cytokine
TNF	TNFRSF11A	RA2806_TNF	-0.638658	cytokine
TNF	TNFRSF11A	RA2817_TNF	-0.686442	cytokine
TNF	TNFRSF11A	RA2822_TNF	-0.465919	cytokine
TNF	TNFRSF11A	RA3124_TNF	0.0539251	cytokine
TNF	TNFRSF11A	RA3254_TNF	-0.689262	cytokine
TNF	TNFRSF11A	RA3263_TNF	-0.908009	cytokine
TNF	TNFRSF19	RA3130_TNF	1.50751	cytokine
TNF	TNFRSF19	RA3234_TNF	-0.300946	cytokine
TNF	TNFRSF19	RA3243_TNF	0.372078	cytokine
TNF	TNFRSF19	RA3288_TNF	0.348437	cytokine
TNF	TNFRSF19	RA3533_TNF	2.09917	cytokine
TNF	TNFRSF19	RA3578m_TNF	0.0706225	cytokine
TNF	TNFRSF19	RA3578s_TNF	0.486833	cytokine
TNF	TNFRSF19	RA3585_TNF	1.28153	cytokine
TNF	TNFRSF19	RA3615_TNF	2.0967	cytokine
TNF	TNFRSF19	RA3625_TNF	0.257333	cytokine
TNF	TNFRSF19	RA2600_TNF	0.255311	cytokine
TNF	TNFRSF19	RA2783_TNF	-0.164325	cytokine
TNF	TNFRSF19	RA2919_TNF	-0.108152	cytokine
TNF	TNFRSF19	RA2957_TNF	0.434966	cytokine
TNF	TNFRSF19	RA3162_TNF	-0.539157	cytokine
TNF	TNFRSF19	RA3213_TNF	0.722989	cytokine
TNF	TNFRSF19	RA3256_TNF	0.310494	cytokine
TNF	TNFRSF19	RA3398_TNF	-0.86027	cytokine
TNF	TNFRSF19	RA3399_TNF	-0.447928	cytokine
TNF	TNFRSF19	RA3618_TNF	1.77846	cytokine
TNF	TNFRSF19	RA2579_TNF	-0.950464	cytokine
TNF	TNFRSF19	RA2711_TNF	-0.584612	cytokine
TNF	TNFRSF19	RA2729_TNF	-0.644077	cytokine
TNF	TNFRSF19	RA2753_TNF	-1.09997	cytokine
TNF	TNFRSF19	RA2806_TNF	-1.28942	cytokine
TNF	TNFRSF19	RA2817_TNF	-1.10328	cytokine
TNF	TNFRSF19	RA2822_TNF	-0.595183	cytokine
TNF	TNFRSF19	RA3124_TNF	-1.40858	cytokine
TNF	TNFRSF19	RA3254_TNF	-1.39563	cytokine
TNF	TNFRSF19	RA3263_TNF	-0.530452	cytokine
TNF	TNFRSF21	RA3130_TNF	-0.471622	cytokine
TNF	TNFRSF21	RA3234_TNF	0.547042	cytokine
TNF	TNFRSF21	RA3243_TNF	0.109456	cytokine
TNF	TNFRSF21	RA3288_TNF	1.2544	cytokine
TNF	TNFRSF21	RA3533_TNF	0.212049	cytokine
TNF	TNFRSF21	RA3578m_TNF	-1.39591	cytokine
TNF	TNFRSF21	RA3578s_TNF	-0.871554	cytokine
TNF	TNFRSF21	RA3585_TNF	3.68641	cytokine
TNF	TNFRSF21	RA3615_TNF	0.461978	cytokine
TNF	TNFRSF21	RA3625_TNF	-0.0311781	cytokine
TNF	TNFRSF21	RA2600_TNF	-0.429622	cytokine
TNF	TNFRSF21	RA2783_TNF	-0.869576	cytokine
TNF	TNFRSF21	RA2919_TNF	-0.989291	cytokine
TNF	TNFRSF21	RA2957_TNF	-0.601806	cytokine
TNF	TNFRSF21	RA3162_TNF	0.439662	cytokine
TNF	TNFRSF21	RA3213_TNF	-0.603696	cytokine
TNF	TNFRSF21	RA3256_TNF	-0.761516	cytokine
TNF	TNFRSF21	RA3398_TNF	-0.182345	cytokine
TNF	TNFRSF21	RA3399_TNF	-0.525551	cytokine
TNF	TNFRSF21	RA3618_TNF	-0.763499	cytokine
TNF	TNFRSF21	RA2579_TNF	0.3932	cytokine
TNF	TNFRSF21	RA2711_TNF	0.0936363	cytokine
TNF	TNFRSF21	RA2729_TNF	-0.484921	cytokine
TNF	TNFRSF21	RA2753_TNF	1.32838	cytokine
TNF	TNFRSF21	RA2806_TNF	-0.107885	cytokine
TNF	TNFRSF21	RA2817_TNF	1.77609	cytokine
TNF	TNFRSF21	RA2822_TNF	-0.526475	cytokine
TNF	TNFRSF21	RA3124_TNF	-0.32617	cytokine
TNF	TNFRSF21	RA3254_TNF	0.171211	cytokine
TNF	TNFRSF21	RA3263_TNF	-0.530907	cytokine
TNF	TNFSF13B	RA3130_TNF	-0.666776	cytokine
TNF	TNFSF13B	RA3234_TNF	-0.114025	cytokine
TNF	TNFSF13B	RA3243_TNF	-0.331723	cytokine
TNF	TNFSF13B	RA3288_TNF	-0.553469	cytokine
TNF	TNFSF13B	RA3533_TNF	-0.145988	cytokine
TNF	TNFSF13B	RA3578m_TNF	0.914239	cytokine
TNF	TNFSF13B	RA3578s_TNF	0.313982	cytokine
TNF	TNFSF13B	RA3585_TNF	-0.47256	cytokine
TNF	TNFSF13B	RA3615_TNF	1.22449	cytokine
TNF	TNFSF13B	RA3625_TNF	-0.445058	cytokine
TNF	TNFSF13B	RA2600_TNF	0.097309	cytokine
TNF	TNFSF13B	RA2783_TNF	-0.671414	cytokine
TNF	TNFSF13B	RA2919_TNF	-0.652716	cytokine
TNF	TNFSF13B	RA2957_TNF	-0.751701	cytokine
TNF	TNFSF13B	RA3162_TNF	-0.742214	cytokine
TNF	TNFSF13B	RA3213_TNF	-0.0303904	cytokine
TNF	TNFSF13B	RA3256_TNF	-0.695118	cytokine
TNF	TNFSF13B	RA3398_TNF	-0.632983	cytokine
TNF	TNFSF13B	RA3399_TNF	1.55134	cytokine
TNF	TNFSF13B	RA3618_TNF	-0.714011	cytokine
TNF	TNFSF13B	RA2579_TNF	-0.57544	cytokine
TNF	TNFSF13B	RA2711_TNF	-0.567966	cytokine
TNF	TNFSF13B	RA2729_TNF	2.6276	cytokine
TNF	TNFSF13B	RA2753_TNF	-0.553165	cytokine
TNF	TNFSF13B	RA2806_TNF	-0.0208722	cytokine
TNF	TNFSF13B	RA2817_TNF	-0.553791	cytokine
TNF	TNFSF13B	RA2822_TNF	3.02803	cytokine
TNF	TNFSF13B	RA3124_TNF	-0.563126	cytokine
TNF	TNFSF13B	RA3254_TNF	1.22785	cytokine
TNF	TNFSF13B	RA3263_TNF	-0.530334	cytokine
TNF	TNFSF15	RA3130_TNF	-0.547192	cytokine
TNF	TNFSF15	RA3234_TNF	-0.346406	cytokine
TNF	TNFSF15	RA3243_TNF	-0.707323	cytokine
TNF	TNFSF15	RA3288_TNF	-0.781715	cytokine
TNF	TNFSF15	RA3533_TNF	-0.316177	cytokine
TNF	TNFSF15	RA3578m_TNF	0.142644	cytokine
TNF	TNFSF15	RA3578s_TNF	0.515444	cytokine
TNF	TNFSF15	RA3585_TNF	-0.384078	cytokine
TNF	TNFSF15	RA3615_TNF	-0.744245	cytokine
TNF	TNFSF15	RA3625_TNF	-0.531752	cytokine
TNF	TNFSF15	RA2600_TNF	2.08631	cytokine
TNF	TNFSF15	RA2783_TNF	-0.836813	cytokine
TNF	TNFSF15	RA2919_TNF	-0.81378	cytokine
TNF	TNFSF15	RA2957_TNF	-0.702596	cytokine
TNF	TNFSF15	RA3162_TNF	0.799201	cytokine
TNF	TNFSF15	RA3213_TNF	-0.487441	cytokine
TNF	TNFSF15	RA3256_TNF	-0.769396	cytokine
TNF	TNFSF15	RA3398_TNF	-0.728286	cytokine
TNF	TNFSF15	RA3399_TNF	-0.108418	cytokine
TNF	TNFSF15	RA3618_TNF	-0.765811	cytokine
TNF	TNFSF15	RA2579_TNF	0.30575	cytokine
TNF	TNFSF15	RA2711_TNF	-0.615425	cytokine
TNF	TNFSF15	RA2729_TNF	0.296246	cytokine
TNF	TNFSF15	RA2753_TNF	-0.382643	cytokine
TNF	TNFSF15	RA2806_TNF	3.84919	cytokine
TNF	TNFSF15	RA2817_TNF	0.367992	cytokine
TNF	TNFSF15	RA2822_TNF	0.127677	cytokine
TNF	TNFSF15	RA3124_TNF	0.364319	cytokine
TNF	TNFSF15	RA3254_TNF	0.767737	cytokine
TNF	TNFSF15	RA3263_TNF	0.946993	cytokine
TNF	IL11	RA3130_TNF	0.264406	cytokine
TNF	IL11	RA3234_TNF	0.0022169	cytokine
TNF	IL11	RA3243_TNF	0.0317529	cytokine
TNF	IL11	RA3288_TNF	-0.290996	cytokine
TNF	IL11	RA3533_TNF	4.70389	cytokine
TNF	IL11	RA3578m_TNF	-0.481467	cytokine
TNF	IL11	RA3578s_TNF	-0.465338	cytokine
TNF	IL11	RA3585_TNF	1.15631	cytokine
TNF	IL11	RA3615_TNF	-0.444903	cytokine
TNF	IL11	RA3625_TNF	-0.289407	cytokine
TNF	IL11	RA2600_TNF	-0.485693	cytokine
TNF	IL11	RA2783_TNF	-0.199152	cytokine
TNF	IL11	RA2919_TNF	-0.0387443	cytokine
TNF	IL11	RA2957_TNF	-0.231671	cytokine
TNF	IL11	RA3162_TNF	1.36112	cytokine
TNF	IL11	RA3213_TNF	-0.471797	cytokine
TNF	IL11	RA3256_TNF	-0.217709	cytokine
TNF	IL11	RA3398_TNF	0.208571	cytokine
TNF	IL11	RA3399_TNF	-0.204113	cytokine
TNF	IL11	RA3618_TNF	-0.361926	cytokine
TNF	IL11	RA2579_TNF	-0.463461	cytokine
TNF	IL11	RA2711_TNF	0.060134	cytokine
TNF	IL11	RA2729_TNF	-0.504258	cytokine
TNF	IL11	RA2753_TNF	0.283974	cytokine
TNF	IL11	RA2806_TNF	-0.52946	cytokine
TNF	IL11	RA2817_TNF	-0.439743	cytokine
TNF	IL11	RA2822_TNF	-0.472409	cytokine
TNF	IL11	RA3124_TNF	-0.509019	cytokine
TNF	IL11	RA3254_TNF	-0.499883	cytokine
TNF	IL11	RA3263_TNF	-0.471223	cytokine
TNF	IL12RB2	RA3130_TNF	-0.372709	cytokine
TNF	IL12RB2	RA3234_TNF	-0.372709	cytokine
TNF	IL12RB2	RA3243_TNF	1.2258	cytokine
TNF	IL12RB2	RA3288_TNF	1.22378	cytokine
TNF	IL12RB2	RA3533_TNF	-0.372709	cytokine
TNF	IL12RB2	RA3578m_TNF	-0.372709	cytokine
TNF	IL12RB2	RA3578s_TNF	-0.372709	cytokine
TNF	IL12RB2	RA3585_TNF	-0.372709	cytokine
TNF	IL12RB2	RA3615_TNF	4.41904	cytokine
TNF	IL12RB2	RA3625_TNF	1.22506	cytokine
TNF	IL12RB2	RA2600_TNF	-0.372709	cytokine
TNF	IL12RB2	RA2783_TNF	-0.372709	cytokine
TNF	IL12RB2	RA2919_TNF	-0.372709	cytokine
TNF	IL12RB2	RA2957_TNF	-0.372709	cytokine
TNF	IL12RB2	RA3162_TNF	1.22404	cytokine
TNF	IL12RB2	RA3213_TNF	-0.372709	cytokine
TNF	IL12RB2	RA3256_TNF	-0.372709	cytokine
TNF	IL12RB2	RA3398_TNF	-0.372709	cytokine
TNF	IL12RB2	RA3399_TNF	-0.372709	cytokine
TNF	IL12RB2	RA3618_TNF	-0.372709	cytokine
TNF	IL12RB2	RA2579_TNF	-0.372709	cytokine
TNF	IL12RB2	RA2711_TNF	-0.372709	cytokine
TNF	IL12RB2	RA2729_TNF	-0.372709	cytokine
TNF	IL12RB2	RA2753_TNF	-0.372709	cytokine
TNF	IL12RB2	RA2806_TNF	-0.372709	cytokine
TNF	IL12RB2	RA2817_TNF	-0.372709	cytokine
TNF	IL12RB2	RA2822_TNF	-0.372709	cytokine
TNF	IL12RB2	RA3124_TNF	-0.372709	cytokine
TNF	IL12RB2	RA3254_TNF	-0.372709	cytokine
TNF	IL12RB2	RA3263_TNF	-0.372709	cytokine
TNF	IL17RC	RA3130_TNF	-1.34608	cytokine
TNF	IL17RC	RA3234_TNF	-1.55052	cytokine
TNF	IL17RC	RA3243_TNF	-0.139034	cytokine
TNF	IL17RC	RA3288_TNF	-0.954849	cytokine
TNF	IL17RC	RA3533_TNF	-0.385525	cytokine
TNF	IL17RC	RA3578m_TNF	-1.05127	cytokine
TNF	IL17RC	RA3578s_TNF	-0.771202	cytokine
TNF	IL17RC	RA3585_TNF	-0.354067	cytokine
TNF	IL17RC	RA3615_TNF	0.844902	cytokine
TNF	IL17RC	RA3625_TNF	-1.0982	cytokine
TNF	IL17RC	RA2600_TNF	0.149059	cytokine
TNF	IL17RC	RA2783_TNF	0.863129	cytokine
TNF	IL17RC	RA2919_TNF	-1.40065	cytokine
TNF	IL17RC	RA2957_TNF	0.0238635	cytokine
TNF	IL17RC	RA3162_TNF	0.342191	cytokine
TNF	IL17RC	RA3213_TNF	-0.330126	cytokine
TNF	IL17RC	RA3256_TNF	-0.511653	cytokine
TNF	IL17RC	RA3398_TNF	-0.606029	cytokine
TNF	IL17RC	RA3399_TNF	0.439238	cytokine
TNF	IL17RC	RA3618_TNF	0.789069	cytokine
TNF	IL17RC	RA2579_TNF	-0.0863421	cytokine
TNF	IL17RC	RA2711_TNF	0.844226	cytokine
TNF	IL17RC	RA2729_TNF	0.95161	cytokine
TNF	IL17RC	RA2753_TNF	3.38379	cytokine
TNF	IL17RC	RA2806_TNF	-0.607638	cytokine
TNF	IL17RC	RA2817_TNF	0.899967	cytokine
TNF	IL17RC	RA2822_TNF	1.07372	cytokine
TNF	IL17RC	RA3124_TNF	0.163187	cytokine
TNF	IL17RC	RA3254_TNF	0.0823433	cytokine
TNF	IL17RC	RA3263_TNF	0.342905	cytokine
TNF	IL17RE	RA3130_TNF	-1.10041	cytokine
TNF	IL17RE	RA3234_TNF	-0.318495	cytokine
TNF	IL17RE	RA3243_TNF	-0.754543	cytokine
TNF	IL17RE	RA3288_TNF	-1.41938	cytokine
TNF	IL17RE	RA3533_TNF	-0.765111	cytokine
TNF	IL17RE	RA3578m_TNF	-0.63656	cytokine
TNF	IL17RE	RA3578s_TNF	-0.585005	cytokine
TNF	IL17RE	RA3585_TNF	-0.836933	cytokine
TNF	IL17RE	RA3615_TNF	-0.842144	cytokine
TNF	IL17RE	RA3625_TNF	-1.28576	cytokine
TNF	IL17RE	RA2600_TNF	0.99731	cytokine
TNF	IL17RE	RA2783_TNF	0.477751	cytokine
TNF	IL17RE	RA2919_TNF	1.23386	cytokine
TNF	IL17RE	RA2957_TNF	-0.135918	cytokine
TNF	IL17RE	RA3162_TNF	-0.255188	cytokine
TNF	IL17RE	RA3213_TNF	-0.140207	cytokine
TNF	IL17RE	RA3256_TNF	-0.170005	cytokine
TNF	IL17RE	RA3398_TNF	-0.982448	cytokine
TNF	IL17RE	RA3399_TNF	0.769046	cytokine
TNF	IL17RE	RA3618_TNF	0.499844	cytokine
TNF	IL17RE	RA2579_TNF	-0.762779	cytokine
TNF	IL17RE	RA2711_TNF	-0.248213	cytokine
TNF	IL17RE	RA2729_TNF	1.69226	cytokine
TNF	IL17RE	RA2753_TNF	0.0249601	cytokine
TNF	IL17RE	RA2806_TNF	0.00213298	cytokine
TNF	IL17RE	RA2817_TNF	0.676402	cytokine
TNF	IL17RE	RA2822_TNF	0.0539449	cytokine
TNF	IL17RE	RA3124_TNF	0.297049	cytokine
TNF	IL17RE	RA3254_TNF	1.31462	cytokine
TNF	IL17RE	RA3263_TNF	3.19991	cytokine
TNF	IL1A	RA3130_TNF	0.619125	cytokine
TNF	IL1A	RA3234_TNF	0.114938	cytokine
TNF	IL1A	RA3243_TNF	-0.423728	cytokine
TNF	IL1A	RA3288_TNF	-0.368319	cytokine
TNF	IL1A	RA3533_TNF	-0.266754	cytokine
TNF	IL1A	RA3578m_TNF	1.06241	cytokine
TNF	IL1A	RA3578s_TNF	0.0021902	cytokine
TNF	IL1A	RA3585_TNF	2.96561	cytokine
TNF	IL1A	RA3615_TNF	0.963348	cytokine
TNF	IL1A	RA3625_TNF	2.44721	cytokine
TNF	IL1A	RA2600_TNF	-0.802161	cytokine
TNF	IL1A	RA2783_TNF	-0.120201	cytokine
TNF	IL1A	RA2919_TNF	-0.367565	cytokine
TNF	IL1A	RA2957_TNF	0.266704	cytokine
TNF	IL1A	RA3162_TNF	0.756697	cytokine
TNF	IL1A	RA3213_TNF	-0.808776	cytokine
TNF	IL1A	RA3256_TNF	-0.263657	cytokine
TNF	IL1A	RA3398_TNF	-0.819654	cytokine
TNF	IL1A	RA3399_TNF	1.0085	cytokine
TNF	IL1A	RA3618_TNF	-0.657484	cytokine
TNF	IL1A	RA2579_TNF	0.127025	cytokine
TNF	IL1A	RA2711_TNF	-0.97245	cytokine
TNF	IL1A	RA2729_TNF	-1.05317	cytokine
TNF	IL1A	RA2753_TNF	0.123133	cytokine
TNF	IL1A	RA2806_TNF	0.134833	cytokine
TNF	IL1A	RA2817_TNF	-1.30542	cytokine
TNF	IL1A	RA2822_TNF	0.568929	cytokine
TNF	IL1A	RA3124_TNF	-0.745077	cytokine
TNF	IL1A	RA3254_TNF	-1.18826	cytokine
TNF	IL1A	RA3263_TNF	-0.99797	cytokine
TNF	IL1F10	RA3130_TNF	-0.755069	cytokine
TNF	IL1F10	RA3234_TNF	-0.755069	cytokine
TNF	IL1F10	RA3243_TNF	-0.755069	cytokine
TNF	IL1F10	RA3288_TNF	-0.755069	cytokine
TNF	IL1F10	RA3533_TNF	-0.755069	cytokine
TNF	IL1F10	RA3578m_TNF	-0.755069	cytokine
TNF	IL1F10	RA3578s_TNF	0.380307	cytokine
TNF	IL1F10	RA3585_TNF	-0.755069	cytokine
TNF	IL1F10	RA3615_TNF	-0.755069	cytokine
TNF	IL1F10	RA3625_TNF	-0.755069	cytokine
TNF	IL1F10	RA2600_TNF	-0.755069	cytokine
TNF	IL1F10	RA2783_TNF	-0.755069	cytokine
TNF	IL1F10	RA2919_TNF	0.379606	cytokine
TNF	IL1F10	RA2957_TNF	-0.755069	cytokine
TNF	IL1F10	RA3162_TNF	0.36902	cytokine
TNF	IL1F10	RA3213_TNF	0.382755	cytokine
TNF	IL1F10	RA3256_TNF	0.357788	cytokine
TNF	IL1F10	RA3398_TNF	0.365618	cytokine
TNF	IL1F10	RA3399_TNF	1.56056	cytokine
TNF	IL1F10	RA3618_TNF	0.370607	cytokine
TNF	IL1F10	RA2579_TNF	-0.755069	cytokine
TNF	IL1F10	RA2711_TNF	-0.755069	cytokine
TNF	IL1F10	RA2729_TNF	0.374024	cytokine
TNF	IL1F10	RA2753_TNF	2.59951	cytokine
TNF	IL1F10	RA2806_TNF	2.61449	cytokine
TNF	IL1F10	RA2817_TNF	0.374225	cytokine
TNF	IL1F10	RA2822_TNF	-0.755069	cytokine
TNF	IL1F10	RA3124_TNF	0.387704	cytokine
TNF	IL1F10	RA3254_TNF	1.56488	cytokine
TNF	IL1F10	RA3263_TNF	-0.755069	cytokine
TNF	IL1RL1	RA3130_TNF	-0.7528	cytokine
TNF	IL1RL1	RA3234_TNF	-0.814104	cytokine
TNF	IL1RL1	RA3243_TNF	-0.536095	cytokine
TNF	IL1RL1	RA3288_TNF	-0.49452	cytokine
TNF	IL1RL1	RA3533_TNF	-0.0256997	cytokine
TNF	IL1RL1	RA3578m_TNF	-0.875314	cytokine
TNF	IL1RL1	RA3578s_TNF	-0.927057	cytokine
TNF	IL1RL1	RA3585_TNF	0.0261749	cytokine
TNF	IL1RL1	RA3615_TNF	-0.240244	cytokine
TNF	IL1RL1	RA3625_TNF	-0.950425	cytokine
TNF	IL1RL1	RA2600_TNF	0.770464	cytokine
TNF	IL1RL1	RA2783_TNF	-0.249924	cytokine
TNF	IL1RL1	RA2919_TNF	-0.120102	cytokine
TNF	IL1RL1	RA2957_TNF	0.229245	cytokine
TNF	IL1RL1	RA3162_TNF	4.01726	cytokine
TNF	IL1RL1	RA3213_TNF	0.681954	cytokine
TNF	IL1RL1	RA3256_TNF	-0.55981	cytokine
TNF	IL1RL1	RA3398_TNF	0.15006	cytokine
TNF	IL1RL1	RA3399_TNF	-0.414171	cytokine
TNF	IL1RL1	RA3618_TNF	-0.325903	cytokine
TNF	IL1RL1	RA2579_TNF	0.236848	cytokine
TNF	IL1RL1	RA2711_TNF	0.697309	cytokine
TNF	IL1RL1	RA2729_TNF	-0.711034	cytokine
TNF	IL1RL1	RA2753_TNF	1.88212	cytokine
TNF	IL1RL1	RA2806_TNF	-0.292335	cytokine
TNF	IL1RL1	RA2817_TNF	0.889563	cytokine
TNF	IL1RL1	RA2822_TNF	-0.311236	cytokine
TNF	IL1RL1	RA3124_TNF	0.394747	cytokine
TNF	IL1RL1	RA3254_TNF	-0.536784	cytokine
TNF	IL1RL1	RA3263_TNF	-0.838189	cytokine
TNF	IL26	RA3130_TNF	-0.237967	cytokine
TNF	IL26	RA3234_TNF	0.524603	cytokine
TNF	IL26	RA3243_TNF	0.770035	cytokine
TNF	IL26	RA3288_TNF	1.12906	cytokine
TNF	IL26	RA3533_TNF	0.547963	cytokine
TNF	IL26	RA3578m_TNF	1.79638	cytokine
TNF	IL26	RA3578s_TNF	-0.141659	cytokine
TNF	IL26	RA3585_TNF	3.01976	cytokine
TNF	IL26	RA3615_TNF	0.861121	cytokine
TNF	IL26	RA3625_TNF	2.37046	cytokine
TNF	IL26	RA2600_TNF	-0.909567	cytokine
TNF	IL26	RA2783_TNF	-0.231767	cytokine
TNF	IL26	RA2919_TNF	-0.738188	cytokine
TNF	IL26	RA2957_TNF	-0.320288	cytokine
TNF	IL26	RA3162_TNF	-0.909203	cytokine
TNF	IL26	RA3213_TNF	0.372211	cytokine
TNF	IL26	RA3256_TNF	-0.575284	cytokine
TNF	IL26	RA3398_TNF	-0.151578	cytokine
TNF	IL26	RA3399_TNF	-0.572194	cytokine
TNF	IL26	RA3618_TNF	-0.909102	cytokine
TNF	IL26	RA2579_TNF	-0.654099	cytokine
TNF	IL26	RA2711_TNF	-0.824365	cytokine
TNF	IL26	RA2729_TNF	-0.654549	cytokine
TNF	IL26	RA2753_TNF	-0.909612	cytokine
TNF	IL26	RA2806_TNF	-0.234268	cytokine
TNF	IL26	RA2817_TNF	-0.145794	cytokine
TNF	IL26	RA2822_TNF	-0.655017	cytokine
TNF	IL26	RA3124_TNF	-0.56514	cytokine
TNF	IL26	RA3254_TNF	-0.401733	cytokine
TNF	IL26	RA3263_TNF	-0.650228	cytokine
TNF	IL27RA	RA3130_TNF	2.6224	cytokine
TNF	IL27RA	RA3234_TNF	-0.272183	cytokine
TNF	IL27RA	RA3243_TNF	0.00882697	cytokine
TNF	IL27RA	RA3288_TNF	2.81668	cytokine
TNF	IL27RA	RA3533_TNF	-0.497655	cytokine
TNF	IL27RA	RA3578m_TNF	0.302597	cytokine
TNF	IL27RA	RA3578s_TNF	0.169782	cytokine
TNF	IL27RA	RA3585_TNF	-0.163221	cytokine
TNF	IL27RA	RA3615_TNF	0.436106	cytokine
TNF	IL27RA	RA3625_TNF	-0.112233	cytokine
TNF	IL27RA	RA2600_TNF	-0.894525	cytokine
TNF	IL27RA	RA2783_TNF	-0.65313	cytokine
TNF	IL27RA	RA2919_TNF	0.154319	cytokine
TNF	IL27RA	RA2957_TNF	-0.253213	cytokine
TNF	IL27RA	RA3162_TNF	-0.64551	cytokine
TNF	IL27RA	RA3213_TNF	-0.420612	cytokine
TNF	IL27RA	RA3256_TNF	-0.0270821	cytokine
TNF	IL27RA	RA3398_TNF	-0.135947	cytokine
TNF	IL27RA	RA3399_TNF	-0.322384	cytokine
TNF	IL27RA	RA3618_TNF	-0.642107	cytokine
TNF	IL27RA	RA2579_TNF	-0.416851	cytokine
TNF	IL27RA	RA2711_TNF	-0.0438608	cytokine
TNF	IL27RA	RA2729_TNF	-0.171803	cytokine
TNF	IL27RA	RA2753_TNF	-0.545019	cytokine
TNF	IL27RA	RA2806_TNF	2.89707	cytokine
TNF	IL27RA	RA2817_TNF	-0.824787	cytokine
TNF	IL27RA	RA2822_TNF	-0.357662	cytokine
TNF	IL27RA	RA3124_TNF	-0.611203	cytokine
TNF	IL27RA	RA3254_TNF	-0.594921	cytokine
TNF	IL27RA	RA3263_TNF	-0.801871	cytokine
TNF	IL36B	RA3130_TNF	-0.0293257	cytokine
TNF	IL36B	RA3234_TNF	-0.858491	cytokine
TNF	IL36B	RA3243_TNF	-0.371764	cytokine
TNF	IL36B	RA3288_TNF	-0.627898	cytokine
TNF	IL36B	RA3533_TNF	-0.935071	cytokine
TNF	IL36B	RA3578m_TNF	-0.0495338	cytokine
TNF	IL36B	RA3578s_TNF	-0.50263	cytokine
TNF	IL36B	RA3585_TNF	-0.790748	cytokine
TNF	IL36B	RA3615_TNF	-0.753443	cytokine
TNF	IL36B	RA3625_TNF	-1.01877	cytokine
TNF	IL36B	RA2600_TNF	1.57573	cytokine
TNF	IL36B	RA2783_TNF	-0.734871	cytokine
TNF	IL36B	RA2919_TNF	-0.853355	cytokine
TNF	IL36B	RA2957_TNF	0.638335	cytokine
TNF	IL36B	RA3162_TNF	1.06083	cytokine
TNF	IL36B	RA3213_TNF	-0.604837	cytokine
TNF	IL36B	RA3256_TNF	-0.326773	cytokine
TNF	IL36B	RA3398_TNF	-0.0235289	cytokine
TNF	IL36B	RA3399_TNF	1.8714	cytokine
[truncated: 2,651 more rows]

## Sheet: Figure2A
	RA3130	RA3234	RA3243	RA3288	RA3533	RA3578m	RA3578s	RA3585	RA3615	RA3625	RA2600	RA2783	RA2919	RA2957	RA3162	RA3213	RA3256	RA3398	RA3399	RA3618	RA2579	RA2711	RA2729	RA2753	RA2806	RA2817	RA2822	RA3124	RA3254	RA3263
AL662828.6	-0.652668	-0.0985919	0.171118	-0.0272322	0.0830993	0.145569	0.683398	0.800386	0.971088	-0.895557	-1.19427	-1.46522	-0.0434779	0.914611	-1.50131	-0.92903	0.534887	-0.720441	-0.290691	-1.49644	0.393838	1.63688	1.10053	0.108735	-0.249014	0.373737	2.70094	-1.34779	1.03591	-0.743009
AL662834.13	1.36967	-0.298163	-0.272936	-0.181653	-0.228496	-0.300027	0.128701	-0.0438276	-0.0693773	-0.641412	-0.492252	-0.652878	-0.33588	-0.0393508	-0.736076	-0.579275	-0.184484	-0.512617	-0.218408	-0.778192	1.88517	0.293721	0.0202343	-0.205791	-0.302433	-0.222121	0.493706	-0.737385	4.34468	-0.50285
ARID3B	1.49781	0.767442	-0.528554	0.231618	0.846735	-0.451147	-0.190777	2.66118	1.11655	2.08303	0.0497977	-0.665409	-0.594088	-1.03711	-0.00814687	-1.15881	-0.466091	-1.16328	-0.931413	-0.699438	-0.072998	1.77487	-0.405198	-0.718404	-1.06131	0.412452	-0.44475	-0.413569	-0.701442	0.270454
ARNTL	-0.946819	-1.13079	-0.0395401	-0.29762	-0.588366	-0.805767	0.310757	-0.867555	0.690185	-0.318804	0.70606	1.90132	0.950352	-0.135567	3.26569	0.668948	-0.418034	-0.424634	-0.602255	-0.245517	1.64327	-0.386012	-1.15507	0.0827114	0.484189	-0.837941	-0.644256	-1.02747	-0.538142	0.706669
ASCL2	-0.380375	2.9166	0.113087	-0.231904	0.187367	-0.264096	-0.2131	-0.509683	-0.12294	-0.484687	-0.875904	2.7612	-0.302706	-0.537436	-0.545094	-0.659653	-0.350032	-0.0965697	-0.492211	-1.29877	1.32773	-0.345184	0.263485	1.89348	-0.766426	-0.261349	0.178373	-1.10407	0.645248	-0.444377
ATF1	-0.486731	1.30222	2.63126	0.00304556	0.667587	1.05121	-0.792939	-0.414582	3.03658	-0.505055	-0.691412	-1.07074	-0.149062	0.953673	-0.613727	-0.834863	-0.529276	-0.510584	-0.35419	-0.172127	0.316259	-1.12587	-0.953889	-0.96655	0.255232	0.309654	0.264664	0.283748	-0.279712	-0.623823
ATF2	-0.543577	-0.0756683	1.55263	0.979803	0.882489	3.34586	0.407264	0.83178	-1.10559	0.128817	0.531615	-0.446876	0.261025	0.0640493	-1.4389	-0.902079	-0.960366	-0.701254	-1.08179	-1.02789	0.522617	-0.414802	-0.0790288	-1.18351	0.283226	-0.754414	-0.724748	0.889723	0.190782	0.568821
BHLHA15	-0.859744	1.96367	-1.0072	0.636376	1.0498	2.31385	0.388866	0.294663	0.114499	0.580459	-1.45389	-0.759967	0.141343	0.0927329	-1.56774	-0.390125	0.571706	-1.36337	-1.16463	1.3131	0.0290868	0.3618	-0.462367	0.41196	-1.12142	0.0795626	0.899862	-1.57085	0.534399	-0.0564249
BHLHE22	0.166391	0.0767857	1.10027	-0.0984452	0.0763789	1.05197	-0.525111	0.658397	1.03786	-1.18374	-1.007	-0.998631	-0.185256	0.619327	-1.43554	-0.877122	0.122445	-1.06859	-0.642589	-1.62354	0.311768	1.5133	0.991783	-0.0322729	-0.277166	0.39187	2.58276	-1.59374	1.05971	-0.212257
BHLHE23	-0.510995	0.153245	0.211106	0.0514048	0.255069	0.1818	-0.349156	0.781454	1.13841	-1.07205	-0.812361	-1.47537	-0.0262865	0.771516	-1.28325	-0.711175	0.218509	-0.949185	-0.453546	-1.48017	0.535279	1.61509	1.13974	0.244544	-0.312833	0.3644	2.78844	-1.48746	1.20573	-0.731886
BHLHE40	-1.46884	-1.66582	-0.205152	-0.735131	-1.51995	-0.123384	-0.1134	-0.75187	0.765969	-0.345952	1.85343	0.216128	-0.154236	2.11619	-0.00578688	-0.456447	-0.735346	0.699767	1.83591	-0.513496	0.100677	-0.53855	-0.375659	0.54297	1.52866	-1.08861	-0.574011	0.236645	1.53962	-0.0643342
BPTF	-0.832077	-0.531922	-0.237818	-0.816665	-0.537684	-0.676212	-0.27164	-0.8	0.554069	0.130371	0.0715178	-0.144144	4.75941	-0.338321	-0.208	0.264273	0.400519	-0.198074	-0.0844157	1.12086	-0.336581	0.153827	-0.102212	-0.659874	-0.214586	-0.368291	0.396672	-0.00545695	-0.0115981	-0.475946
CDX2	-0.0707167	0.00995772	-0.567834	-0.267658	0.289527	-0.21739	-0.234816	-0.155766	-0.119627	-0.666086	-0.782943	-0.43211	-0.263227	2.45998	-0.578952	-0.471753	-0.31163	-0.508611	-0.813621	-0.682351	-0.230069	0.468097	0.213869	-0.0472758	0.689978	-0.494294	0.196151	4.1921	-0.0403564	-0.562574
CREB1	-0.0231384	0.855313	2.52635	0.30474	-0.217899	1.89977	0.310868	-0.527999	0.943753	0.147526	-1.24132	-1.60978	0.106736	-0.424252	-1.4592	-0.534185	-1.41635	0.816737	-0.562939	0.767553	1.1898	-0.631543	-0.427401	-1.61534	0.57319	0.261516	-0.378285	1.04739	-0.50644	-0.175183
EGR2	1.35209	1.13148	0.0425851	0.349695	-0.529675	0.369556	-0.135479	2.00092	-0.37075	-0.399972	-1.37901	-0.0921934	-0.967322	-0.783625	3.33193	-0.963428	-0.715341	-0.133484	0.111784	-0.969321	-0.403925	-0.601428	0.130538	-1.13479	0.526339	-0.765371	0.487407	0.918784	-0.521735	0.113723
EN1	-0.28504	-1.13809	-0.767867	-0.972643	0.489546	-0.61077	-1.27921	-1.2062	-0.853081	-0.871327	0.902943	1.19747	-0.434816	0.411616	-0.618849	-1.03718	-0.856187	0.494566	1.33356	0.439543	-0.227214	0.23148	-0.0750641	1.70372	1.78489	1.18778	-0.944099	2.30878	-0.124596	-0.18367
ENSG00000187728	-0.449126	-0.0877294	-0.112801	0.0112823	-0.0828958	-0.0365287	-0.38189	0.394232	4.43351	-0.729462	-0.753659	-0.910071	-0.202787	0.371646	-0.795307	-0.68423	0.0109142	-0.549454	-0.272098	-1.02273	0.147666	0.826744	0.423462	0.0969744	-0.219189	-0.0184343	1.34098	-0.867173	0.643179	-0.525026
ENSG00000234254	0.0722011	0.193507	0.158289	0.106084	0.90616	0.348249	-0.11986	0.918622	0.272709	-0.866144	-1.01303	-1.01007	0.374793	0.39182	-0.72162	-1.26234	-0.300232	-1.24948	-0.108305	-2.08311	0.832092	2.26114	0.901278	-0.0529098	-0.598516	0.530468	1.85993	-1.77733	1.36171	-0.326094
ENSG00000235187	-0.39667	0.171899	0.0333992	-0.0415873	0.431689	0.0584704	-0.426439	1.60784	1.05998	-1.01381	-1.14848	-1.38138	-0.116242	1.23695	-1.44359	-0.663443	0.195955	-0.829312	-0.527188	-1.65897	0.554554	1.58495	1.04322	0.227233	-0.29785	0.197817	2.3647	-1.33131	0.985426	-0.47782
EOMES	0.0673318	-0.180915	-0.315068	0.00949872	2.09441	-0.12846	-0.365492	4.46276	-0.255048	-0.576492	-0.536646	-0.2851	-0.53442	-0.624214	0.730978	-0.462228	-0.535724	-0.443755	-0.074906	-0.383292	-0.474283	-0.534071	0.75097	-0.419907	0.149529	-0.165668	-0.33855	-0.241023	-0.0626523	-0.327561
ESX1	-0.243226	-0.0390042	0.0413159	0.153308	0.151269	0.137961	-0.299627	0.967821	0.891759	-0.936079	-1.11171	-1.40285	-0.0769356	0.920119	-1.4592	-0.947979	0.347939	-0.769986	-0.350757	-1.66127	0.559694	1.7162	1.01898	0.179589	-0.122926	0.550101	2.65105	-1.47731	1.15693	-0.545172
ETV7	-0.280136	0.823562	0.546929	-0.306891	0.332949	-0.368732	0.806101	-0.158339	0.145636	-0.730164	0.568238	-0.485272	-1.24954	-0.740116	-1.00953	-0.74414	0.0340331	-0.469157	-0.458581	-0.86245	-0.210816	-0.117906	0.917204	-0.502326	4.40346	-0.294556	0.416849	-0.22078	0.31148	-0.097013
EVX1	0.386081	-0.0650272	-0.122887	-0.26332	0.000666368	-0.0879261	0.707073	0.664456	0.676351	-0.503832	-1.37542	-1.46751	-0.284669	0.643633	-1.35736	-0.967737	0.111934	-1.0515	-0.460914	-0.232023	0.288679	1.49352	0.804206	0.0786681	0.261713	0.157423	3.33283	-1.66634	0.988776	-0.689536
EVX2	0.189854	-0.148561	1.09156	-0.12521	0.0902733	0.720591	-0.282354	0.644998	1.85924	-0.953419	-1.14448	-1.21162	-0.338095	0.630978	-1.51066	-0.889893	0.16351	-0.884277	-0.405511	-1.38711	0.359473	1.36537	0.818434	-0.00982921	-0.383981	0.148507	2.66355	-1.39838	0.921134	-0.594087
FOXB2	-0.485986	-0.414448	-0.418945	0.117874	-0.110186	-0.43857	-0.443799	0.553733	0.690921	0.518755	-1.23603	-1.01133	-0.551952	0.428875	-1.52734	-0.589106	0.0977332	-0.586465	-0.519634	-1.66682	0.55646	1.0225	1.09121	0.755897	0.0885977	0.482624	1.93366	-0.621429	3.10853	-0.825306
FOXP2	-0.795153	0.656737	-0.517659	-0.404005	-0.0452921	-0.807283	0.220363	-1.32135	0.183421	-2.01683	1.90992	-0.662459	1.24735	-0.252986	-0.805116	1.24052	1.33958	0.534799	1.63069	1.7956	-1.44417	-0.354741	0.404434	-0.956643	0.295435	0.387234	0.0490571	0.21768	-0.750412	-0.978731
GATA6	-0.179382	-0.13864	-0.303569	-0.0955487	0.585126	-0.363749	3.94642	0.0657261	3.1043	-0.221147	-0.357179	-0.291301	-0.112182	0.505616	-0.47588	-0.252882	-0.307225	-0.429949	-0.41601	-0.445581	-0.249891	-0.418765	-0.561687	-0.612704	-0.306034	-0.543848	-0.184634	-0.158437	-0.344436	-0.436533
GSX2	-0.645999	-0.506395	0.350699	0.298692	-0.443949	0.118619	0.803058	3.0867	0.633855	-0.972232	-1.11357	-0.94278	-0.455986	0.688636	-1.3777	-1.1143	0.140124	-0.986713	-0.363644	-0.724913	0.200761	1.11451	0.280668	-0.305005	-0.300902	-0.370563	1.94999	-0.997747	0.537373	1.41872
HDX	-0.319108	-0.276855	1.25361	-0.23826	-0.279817	-0.297949	1.84204	-0.235846	-0.240025	-0.233475	-0.383506	-0.382437	-0.241902	-0.250429	-0.308295	-0.344097	-0.295991	-0.325558	-0.292492	-0.394041	-0.262674	-0.197324	-0.246269	-0.291824	-0.288469	-0.301936	-0.119036	-0.388652	4.65919	-0.31857
HES4	-0.610746	-0.608784	-0.673516	-0.629417	-0.561142	-0.577067	-0.488042	0.0273196	-0.73475	4.08468	1.37295	0.0768067	0.0639846	-0.44119	1.86804	0.0752748	-0.225335	-0.229617	-0.36408	-0.783983	-0.413408	0.320237	-0.771512	0.0464491	-0.453402	1.15226	-0.459559	0.379078	-0.180502	-0.26103
HMBOX1	-0.794243	-0.623728	0.365338	-0.180333	-0.674522	-0.628091	-0.478948	-0.513504	-0.435002	-0.510652	-0.641463	-0.113159	-0.235701	-0.343923	0.920275	-0.560464	2.27913	1.17517	-0.171119	-0.224806	1.28668	-0.341407	-0.523793	-0.833533	-0.229617	-0.619954	-0.0986406	-0.353895	0.338348	3.76556
HMX2	-0.623783	1.52589	-0.474153	-0.048063	-0.123988	3.64708	-0.619287	0.0814368	-0.193951	1.17577	-1.0699	-0.680447	-0.65898	-0.199578	-0.568342	-0.823456	0.0582682	-0.829424	-0.548856	-1.16624	0.0941795	0.654069	-0.0684868	-0.191169	-0.172066	-0.339593	1.22313	-0.882954	0.228395	1.5945
HOXA13	0.706137	1.53338	1.25348	1.89543	-0.532358	1.56925	1.24341	-0.233134	1.0692	0.6162	-0.443432	-0.287859	-0.981322	-0.969484	-1.18304	2.30608	-0.851486	-1.1686	-0.801261	-0.646084	-0.720274	-0.640597	0.200452	-0.882552	-0.785057	0.124498	-0.224313	-0.379192	-0.0914796	-0.695997
HOXB1	-0.172593	-0.179587	-0.448708	-0.353363	-0.178384	-0.150724	0.0807636	0.492046	0.177519	-0.979018	-0.911569	-1.19276	-0.555974	1.92394	-0.753621	-1.08739	0.0611139	-0.982358	-0.445624	-1.53841	0.482982	0.818832	0.844395	-0.224284	-0.220727	0.541916	1.52284	3.10492	1.0969	-0.773073
HOXB13	0.651603	1.20746	0.914228	0.829572	-0.619032	0.77939	1.09817	-0.464265	4.06622	0.966746	-0.715778	-0.695679	-0.685246	-0.534549	0.276033	0.039224	-0.395984	-0.470377	-0.660116	-0.513975	-0.648855	-0.560711	-0.312884	-0.452224	-0.202709	-0.613988	-0.419393	-0.523449	-0.635371	-0.704068
HOXB2	-0.631096	-0.918149	-0.159126	-0.834427	-0.569301	-0.473988	-0.945248	-0.304958	-0.378037	-0.369195	0.0613228	3.66308	1.3294	0.0702826	1.01247	0.41065	0.551295	1.0017	1.46003	1.46377	-0.588361	-0.277767	-0.339993	-0.362107	-0.466659	-0.811471	-0.582995	-0.587896	-0.646465	-0.776772
HOXB3	-0.65771	-0.718682	-0.605056	-0.33037	-0.679474	-0.621849	-0.762506	-0.268616	-0.334052	-0.210365	-0.240215	3.80697	1.19617	0.583705	0.144389	0.49912	0.89193	0.611546	2.06896	0.859235	-0.60633	-0.433725	-0.490929	-0.517206	-0.413308	-0.641283	-0.0754815	-0.776675	-0.458689	-0.819504
HOXB4	-0.709305	-0.711085	-0.409778	-0.327539	-0.688666	-0.690389	-0.74042	-0.379301	-0.553483	-0.656363	0.454667	2.02716	1.05109	1.92089	0.746343	0.346101	1.09882	1.08674	2.97276	0.376952	-0.632877	-0.137323	-0.612305	-0.697472	-0.700158	-0.714664	-0.516669	-0.802652	-0.644953	-0.756113
HOXB5	-0.745509	-0.75045	-0.630297	-0.74966	-0.654686	-0.609166	-0.886943	-0.350225	-0.447054	-0.994382	1.63381	2.74912	1.04475	0.0856423	0.178521	0.337501	2.07695	0.480077	1.68523	1.00164	-0.357786	0.600623	-0.329906	-0.601196	-0.632662	-0.712511	0.069859	-1.12957	-0.468563	-0.893153
HOXB6	0.23286	-0.599513	-0.352131	-0.557111	-0.582966	-0.581986	-0.624458	-0.483642	-0.503091	-0.434696	0.228151	4.20035	0.661102	0.458311	0.460224	-0.077149	0.950843	0.282877	1.99271	0.284941	-0.552472	-0.420847	-0.491227	-0.610523	-0.105107	-0.586636	-0.291508	-0.809522	-0.425781	-0.66201
HOXB7	-0.506905	-0.621072	-0.356262	-0.643761	-0.648336	-0.417595	-0.634781	-0.603929	-0.58414	-0.465789	1.09194	3.36545	0.175438	1.16255	0.877907	0.508613	0.835719	0.332056	2.32909	0.95004	-0.628852	-0.542847	-0.579896	-0.651331	-0.651668	-0.640308	-0.476462	-0.73094	-0.555186	-0.688733
HOXB9	-0.546621	-0.203617	4.40364	-0.159515	-0.02157	-0.18854	1.01306	-0.0735643	1.42155	-0.543916	-0.698358	-0.491859	-0.396909	0.614011	-0.76238	-0.479955	-0.286538	-0.505629	-0.67034	-0.694426	0.902913	0.270928	0.0264643	-0.221618	-0.519742	-0.293057	0.438575	-0.777059	0.0877891	-0.643725
HOXC10	-1.29841	-1.32889	-1.3031	-1.32792	-1.12241	-1.06442	-0.962504	-1.36889	-0.801459	-1.17482	0.185936	0.339777	0.916528	1.03845	0.827938	1.08373	1.13958	1.01219	-0.239434	1.35908	-0.0702326	1.1039	0.327351	2.13864	0.173019	-0.33032	-0.235909	0.357382	-0.0700151	0.695237
HOXC11	-1.3757	-1.34229	-1.36672	-1.24006	-0.812131	-1.04616	-1.25672	-1.17813	-1.32843	-1.24266	1.0537	0.819348	0.35046	1.59331	-0.156929	0.625935	1.30641	0.662361	-0.107903	0.957393	0.161536	0.657034	0.24539	1.02163	0.289428	1.5156	-0.281687	1.38192	0.0302982	0.0637622
HOXC13	-0.885101	-0.853112	-0.296629	-0.802482	-0.223314	-0.893427	-0.923796	-0.841264	-0.80218	-0.946673	-0.540103	0.95308	-0.436513	-0.728918	1.60262	3.62913	0.374915	0.224397	-0.499454	-0.0717204	0.247961	0.3524	0.40502	-0.00201819	1.37503	0.883379	0.274982	0.722302	-0.302639	-0.995882
HOXC5	-0.694158	-1.24515	-1.00033	-2.02428	-0.650776	-0.415489	-1.04704	-0.959828	-0.118033	-0.531697	0.648906	0.648832	0.0359478	2.66728	-0.570259	0.192018	-0.314085	1.63466	1.50118	-0.341078	1.60683	-0.417761	0.280296	0.01053	0.260473	-0.553496	0.284834	1.20019	-0.662239	0.573719
HOXC6	-1.28042	-0.608492	-1.90795	-2.00493	-1.63263	0.269974	-0.858081	-0.0551371	-0.980647	0.503996	0.503244	1.31711	0.0620565	-0.403317	-0.247999	-0.206206	2.52412	0.141044	0.565553	0.708214	0.686799	1.52366	0.262355	-0.00461027	-0.649437	0.448134	0.0141316	1.2879	-0.0941451	0.115711
HOXC9	-1.0968	-1.02513	-1.29973	-1.61311	-1.06163	-0.347366	-0.823107	-0.870876	-0.907007	-0.570401	0.230939	2.38599	0.264244	2.68159	-0.498632	1.16982	0.407929	-0.487952	0.202016	0.240293	0.830984	0.724909	0.543991	0.679019	0.449103	-0.164526	-0.560633	0.812786	-0.519241	0.222531
HOXD10	0.77614	1.17085	1.89795	2.05011	1.73174	1.46971	0.291451	1.13154	1.57428	-0.625856	-0.939046	-1.00469	-0.936979	-0.894209	-0.846569	-1.00724	-0.987728	-0.977119	-0.642338	-0.172556	-0.279818	0.245638	0.325461	-0.466155	-0.0337114	-0.63464	-0.669588	-0.615227	-0.347176	-0.584224
HOXD11	0.828808	1.20604	1.45242	1.47747	1.83205	1.702	1.52808	0.737717	2.2396	-0.34891	-0.65429	-0.679767	-0.786723	-0.594908	-0.700522	-0.787108	-0.762891	-0.666225	-0.659507	-0.695421	-0.567146	-0.467305	-0.461832	-0.778954	-0.503152	-0.5847	-0.751509	-0.378395	-0.475468	-0.699453
HOXD12	1.35226	1.53282	0.891867	1.371	-0.00869767	0.974975	1.31457	0.117387	3.63474	-0.568998	-0.186376	-0.579527	-0.627868	-0.363545	-0.674056	-0.581032	-0.48789	-0.574844	-0.452098	-0.707008	-0.559288	-0.48108	-0.539522	-0.546746	-0.617797	-0.410882	-0.462061	-0.632137	-0.456099	-0.672059
HOXD13	1.82502	0.982715	1.72145	1.10602	0.246323	1.02309	1.01163	0.245865	3.27821	0.366395	-0.685141	-0.680396	-0.680787	-0.605505	-0.654237	-0.435643	-0.663512	-0.684869	-0.248056	-0.59355	-0.668507	-0.657517	-0.644901	-0.654675	-0.0883591	-0.652708	-0.608795	-0.55494	-0.647424	-0.697189
HOXD4	0.976179	1.55209	2.49746	0.177457	1.12013	-0.482541	-0.256881	-0.127644	0.47027	-0.560202	0.284571	-0.705563	-1.43971	-1.18364	-1.386	-1.00758	-0.976109	-1.15876	1.04335	-1.30938	-0.199282	0.0383188	-0.357226	-0.353195	0.701437	1.38429	-0.066752	1.19794	0.780355	-0.653374
HOXD9	0.453227	1.12766	0.251325	3.21051	-0.0950996	1.7394	0.745543	1.3356	0.958422	-0.788953	-0.782919	-1.00318	-1.30224	-0.589012	-0.248929	-0.843723	-0.999977	-0.882352	-0.733801	-0.958564	0.33294	1.11846	0.101116	0.0854908	-0.106548	-0.440408	-0.514726	-0.371228	-0.0387178	-0.759318
HSF1	-0.422556	-1.01664	-1.00733	-0.902238	-0.561589	-0.767729	2.21623	-0.327854	-1.38098	0.391783	-0.534567	1.20344	-0.376986	-1.01175	0.613071	1.67815	0.614113	0.306095	0.408299	1.76803	-0.747953	-1.19205	-0.458068	1.17173	1.2417	0.748508	0.0399739	0.433344	-1.10926	-1.01692
HSF2	-0.435138	-0.733392	-0.763614	-0.515363	-0.610169	-0.47856	3.01635	-0.0615492	-0.817231	-0.370986	-0.484994	-0.642053	-0.270051	0.125827	0.681628	2.35185	1.03735	-0.410351	0.112385	0.279338	0.44173	-0.976501	-0.519798	-1.06795	2.11192	0.482516	0.0250741	0.178571	-0.578491	-1.10833
IRF6	0.553985	-0.676019	-0.377754	-0.324806	-0.165882	-1.09311	-1.42752	-0.991168	-0.0818492	-0.818	1.04702	3.69348	0.831053	0.403566	0.679367	-0.118429	-0.631569	1.64287	-0.670639	0.340425	-0.432529	-0.266857	-0.541948	-1.37349	0.169799	0.196938	0.688328	-0.0724754	0.31908	-0.501859
IRX2	0.313775	2.80186	2.44521	-0.157921	0.446957	0.903731	0.861012	-0.279902	2.18302	0.00801466	-1.00245	-0.686564	-0.631059	-0.655945	-0.269578	-0.487623	0.240662	-0.838866	-1.04363	-0.475951	-0.125775	-0.479628	0.37539	-1.16334	-0.80234	-0.428325	0.286809	-0.76272	0.13464	-0.709457
KLF4	-0.890722	-0.88315	-0.653739	-0.34779	-1.48781	0.840905	-0.411528	-0.672127	-0.779877	1.21574	0.443729	-0.542674	1.79195	1.29523	-1.21922	0.532139	0.301065	0.119142	-0.0951952	1.24422	0.283215	-0.291445	-0.0138369	3.14588	0.220377	-0.388367	-1.03968	-0.707672	-0.71262	-0.296141
KLF8	-0.00405183	-0.329974	3.58374	-0.32228	-0.300169	3.30968	-0.336024	-0.300275	-0.285922	-0.357995	-0.335109	-0.334997	-0.336822	-0.299472	-0.368849	-0.3475	-0.327588	-0.332528	-0.341363	-0.368464	-0.303964	-0.288183	-0.290081	-0.289324	-0.326329	-0.331276	1.56114	-0.373427	-0.276731	-0.345859
LHX1	1.99467	-0.248193	-0.235326	-0.286814	-0.166769	1.34891	-0.658325	0.595336	2.19611	0.70717	-0.782455	-1.40305	0.217968	0.36813	-0.950436	-1.18621	0.157996	-1.03202	-0.854316	-1.33929	0.0398446	1.40973	0.446578	-0.411097	-0.323429	-0.389435	1.54015	-1.44122	1.00551	-0.319721
LHX2	2.89903	0.0262157	2.98569	-0.296258	0.271923	-0.22111	-0.835183	0.691599	-0.0117767	-0.234164	-0.353658	1.25167	-1.18832	-0.668151	-0.834967	-0.821103	-0.358745	-0.669407	-1.05573	-0.12582	-0.134807	0.0880163	0.303077	-0.270654	-0.620834	1.51809	-0.274543	-0.426594	0.0515299	-0.685011
LHX9	0.0832173	2.79342	-0.416043	-0.720694	-0.00794941	-0.134508	0.160519	0.289019	3.43701	0.439831	-0.529114	-0.68355	-0.999871	-0.0131077	-1.04259	-0.529001	-0.474831	-0.336174	-0.874175	-0.644194	0.463495	0.812022	0.682897	-1.05357	0.14658	-0.207176	0.418048	-0.719192	0.313019	-0.653335
LMO2	-0.960746	-0.78545	0.0413216	-0.57134	-1.19291	-0.146414	0.208005	-0.0968505	1.00962	-0.537918	0.039018	-0.353067	2.46139	1.45052	0.137854	-0.260689	1.0968	0.227488	-0.51885	0.899596	-1.21328	-1.03389	1.29497	-1.26119	-0.505827	-0.640255	0.126946	-0.797034	2.47738	-0.59519
LMX1B	2.08692	0.496958	2.81548	0.7225	-0.20085	2.49073	0.582643	0.0907521	0.673237	0.431334	-0.248613	-0.673877	-0.833829	-0.812832	-0.686437	-0.972377	-0.79961	-0.63029	-0.735293	-0.817692	0.527289	-0.0811769	-0.107648	-0.758164	0.513522	-0.5827	-0.678195	-0.831116	-0.293461	-0.687194
MAFF	-0.716562	-0.842706	-0.968991	-0.0131425	-0.453431	-1.33396	-1.21514	0.0421961	-0.68422	-0.996158	1.21922	0.866552	1.37448	-0.19104	1.68892	-0.922931	-0.645317	-0.226902	-0.451475	-0.834123	1.08916	-0.037162	-0.144166	0.841838	-0.0925502	2.20249	-1.04977	1.9278	0.962767	-0.39566
MEIS1	-0.647419	1.13338	-1.06233	-1.17859	0.00793782	-1.00708	0.0245429	-0.373489	-0.309157	-0.479069	1.59302	-0.162847	0.466977	2.58067	2.9381	0.241958	-0.350628	-0.136948	1.26938	0.411469	-0.6079	-0.332984	-0.45367	-0.0455357	-0.236238	-0.857467	-1.01782	-0.541441	-0.260801	-0.606025
MEIS2	0.262634	-0.522356	-0.73519	-0.94712	0.222341	-0.682179	-0.850876	-0.682239	-1.7818	-1.43632	1.18933	1.41909	1.0803	0.240563	0.773865	0.313774	-0.693637	0.144807	2.62313	-0.696145	0.992178	-0.831851	0.220712	-0.569599	0.856714	0.918029	-1.36357	-0.787271	0.460955	0.861738
MEOX1	0.927713	1.15525	1.17735	-0.679386	0.489538	0.267374	-0.881226	0.149338	0.0593227	2.84265	0.399373	2.16558	0.118972	-0.571754	-1.2016	-0.586847	-0.727181	-1.04258	-0.941834	-0.900334	-0.347035	0.396592	-0.509876	-0.752263	0.944748	-0.772742	0.913272	-1.17579	-0.111139	-0.805486
MLL	0.0286749	-0.254826	-0.141217	3.63902	-0.17832	-0.255416	-0.441674	0.288949	0.397659	-0.721075	-0.939535	-1.00499	-0.193905	0.271736	-1.07743	-0.427503	0.0603279	-0.513583	-0.447154	-1.27328	0.186074	0.750441	0.360779	-0.18099	2.04116	-0.108745	1.31311	-1.2111	0.741431	-0.708616
MLXIPL	-0.851921	0.730296	1.18689	1.4507	0.411944	0.282658	0.367175	-0.53335	-0.552523	-0.535293	-1.00608	-0.964796	-0.805051	2.66422	-0.995893	-0.995419	-0.603818	-0.797965	1.14642	-1.14551	1.00588	0.469045	1.66373	-0.0587989	0.750303	-0.666097	-0.0259468	-1.20815	0.558315	-0.940955
MNX1	0.376782	-0.200741	0.321302	-0.0481742	0.195907	0.210905	-0.808045	0.977878	0.921146	-0.911025	-1.1494	-0.99277	0.0575757	0.611788	-1.27054	-1.01528	0.224334	-0.826468	-0.262012	-1.99935	1.06546	1.88877	1.29746	0.247293	0.0461814	-0.370159	2.46067	-1.41079	0.688603	-0.327294
MTF1	-0.617616	-0.579599	-0.644447	-0.56316	0.167592	-0.735323	0.945613	-0.447082	-1.44183	-0.708849	-0.489638	-0.180315	1.03726	1.34564	2.76468	0.269453	-0.574475	2.7382	-0.174506	1.16496	-0.612274	-0.76526	-0.713832	-0.437371	0.0912073	0.103963	-0.609028	-0.78011	-0.254485	0.700629
NEUROD2	-0.552452	0.355694	-0.0678714	-0.112835	-0.0221507	0.240911	-0.504751	0.440268	0.636554	3.43146	-0.922048	-1.28924	-0.181237	0.480984	-1.16724	-0.693803	-0.0123925	-0.729541	-0.535568	-1.46955	0.199125	1.10357	0.868211	0.0547951	-0.339863	0.128671	1.877	-1.23329	0.741068	-0.724473
NEUROG1	-0.700129	0.142504	0.0682195	0.0679255	0.237221	0.48606	-0.462138	1.31825	0.753382	-0.951724	-0.964316	-1.53036	0.0435616	0.773864	-1.07317	-0.834564	0.156377	-0.876082	-0.489571	-1.72091	0.412802	1.59919	1.25831	0.253244	-0.194112	0.699076	2.52717	-1.42886	1.11636	-0.687576
NHLH2	-0.199952	-0.434515	0.177115	0.84043	-0.0531977	-0.490052	-0.0852192	2.28259	-0.311965	-0.385148	-0.669225	1.48876	-0.332432	-0.76364	0.00655141	-0.495962	-0.808178	-0.344953	-0.849293	-1.0062	-0.44347	-0.582373	-0.166498	-0.142173	-0.523275	-0.16101	0.157343	-0.794519	3.47304	1.61741
NKX6-1	-0.709385	-0.701496	0.383902	-0.0421281	0.0831647	-0.836299	-0.874827	-0.778943	0.0257031	0.326804	2.83157	1.63711	0.028116	-0.0560238	-0.102966	0.351925	0.165653	1.49854	2.5055	1.13214	-0.779827	-0.367598	-0.774557	-0.760299	-0.778395	-0.697093	-0.346422	-0.732685	-0.796405	-0.834777
NOTO	-0.719598	-0.405456	-0.39719	1.5965	1.13545	0.0320371	0.0258941	0.705161	0.423465	-0.58247	-0.639677	-1.2855	-0.238774	0.380129	-0.825682	-0.425806	-0.0772269	-1.11205	-0.667981	-1.6145	0.568612	1.48132	0.661739	-0.337394	-0.449847	2.03006	2.13993	-1.48804	0.963373	-0.876495
NR0B1	0.437603	-0.149398	-0.157802	-0.170627	-0.10588	-0.216494	-0.232446	0.132832	0.0426811	-0.369584	-0.400589	-0.606976	-0.0768296	0.0312443	-0.436428	-0.37658	-0.0942076	-0.45827	-0.33361	-0.695095	-0.128008	0.201188	0.124422	-0.171157	-0.184789	-0.132881	5.11909	-0.493944	0.247355	-0.344822
NR1H4	-0.110342	-0.225267	4.62606	-0.309793	-0.221379	-0.0842527	-0.298426	0.900184	0.162723	-0.848354	-0.513352	-0.728762	-0.235001	0.0235111	-0.3512	-0.600132	-0.250528	-0.276975	-0.528481	-0.918225	0.172467	0.198679	0.335211	-0.0138944	-0.373204	0.115487	1.46382	-0.764148	-0.068156	-0.27827
NR2E1	-0.373292	0.410147	-0.280898	3.47945	-0.517735	-0.547646	0.342418	0.821561	1.69801	-0.584904	-0.524267	-0.525281	-0.331192	-0.217889	-0.587609	-0.648158	-0.315675	-0.480684	-0.577892	-0.628069	-0.145556	0.100471	-0.476448	-0.303134	-0.486054	-0.396328	0.0364597	2.87856	-0.301631	-0.516737
NR3C2	-0.461378	-0.695554	-1.26867	-0.683064	-0.927285	-1.21763	-1.06031	-0.878512	-0.0101566	-0.652209	-0.580104	-0.677124	0.127602	-0.295563	-0.00763385	0.696189	1.2308	-0.121814	0.932627	-0.520721	0.111848	0.370365	2.39642	1.24885	1.51797	2.59391	0.318291	-0.822633	-0.445418	-0.219085
NR4A1	-0.154386	-0.207283	-0.934926	-0.237243	1.82676	-0.756589	0.00107919	-0.474721	-1.93984	-0.1699	-0.00908654	-0.461886	0.0381384	0.0345157	0.143402	0.398745	0.077461	-0.0757525	1.14631	-0.30817	1.56891	1.73995	-0.474954	-0.169958	0.279557	-1.3	-0.258926	-0.9982	2.87303	-1.19604
OVOL1	-0.322779	-0.332897	-0.313922	4.82786	0.306972	-0.10248	0.24559	-0.0559944	-0.143147	-0.461346	-0.545007	-0.526962	-0.335773	-0.13344	-0.456728	-0.446882	-0.208524	-0.371872	-0.361164	-0.679694	1.51152	0.154225	-0.064122	-0.0346581	-0.281928	-0.0792982	0.355819	-0.58041	-0.0978475	-0.465108
PATZ1	0.320137	1.44259	0.440064	1.14009	-0.0782134	0.0457712	1.53725	-0.747686	0.77652	1.89048	0.862077	-0.571435	-1.11323	-0.883047	0.699041	-1.67609	0.109255	-1.44654	-0.604658	0.045427	-0.477547	0.948218	0.87029	0.0256477	-1.02564	-1.40529	-1.20053	0.568281	0.885761	-1.377
PAX1	-0.177226	0.0172074	-0.686721	-0.772697	-0.0348941	-0.834161	-0.853758	1.19218	-0.248707	-0.07805	-0.765292	0.421264	3.65451	0.269896	1.28908	-0.561146	1.86699	0.258631	1.24072	-0.0576856	-0.6232	0.081516	-0.238322	-0.555879	-0.78426	-0.499864	-0.12378	-1.031	-0.476443	-0.888905
PDX1	-0.0598237	4.18096	-0.135947	-0.35878	-0.381154	0.0246233	-0.589559	-0.108657	0.0557197	0.496749	-0.754336	-0.57466	-0.341398	-0.0927766	-0.588692	-0.660743	-0.260498	-0.292389	-0.53328	-0.863597	-0.210615	0.309565	2.22153	-0.38104	-0.357536	0.95955	0.575579	-0.82442	0.118651	-0.573026
PGR	-0.882847	-0.502778	-0.381548	-0.44638	-1.0473	-0.0717659	-0.106601	-0.518278	-0.887188	-0.299925	1.13011	-0.996951	0.0550899	3.84327	-0.578766	-0.426512	0.0845188	-0.289717	1.31644	0.644006	-0.839783	-0.581295	0.278032	0.286507	0.261449	1.70473	-0.00896568	-0.837314	0.633097	-0.533321
PKNOX2	1.62375	1.26114	0.211916	-0.744085	2.31946	0.0658329	-0.37302	0.777695	-0.90775	1.60617	-0.813863	1.56956	-0.299566	-1.14238	0.361639	-0.833139	-1.09617	-1.04584	0.180793	-1.25941	0.510197	-1.17798	-0.0190741	-0.992149	-0.605905	0.671663	-0.926066	0.415023	-0.253654	0.915214
PLAGL1	-0.471967	-0.0426615	-0.166605	-0.443895	-0.0186388	-0.243969	0.371281	0.50466	0.669882	1.54841	-0.547371	-0.29356	-0.897593	-0.0291256	-0.603897	-0.56176	4.02321	-0.0340626	-0.733565	-1.23456	-0.371984	0.466529	0.393347	-1.40068	-0.391164	-0.000624619	-0.191236	1.13933	0.513791	-0.951517
RAX	0.0701735	-0.198366	-0.0981631	0.435035	0.162564	0.00897412	-0.230354	0.915938	0.73652	-0.694191	-1.14345	-1.52994	-0.140311	0.8994	-1.55404	-1.06804	0.154508	-0.838196	-0.089789	-1.72813	0.450695	1.85406	0.862222	0.00640671	0.049127	0.685271	2.64091	-1.33888	1.1275	-0.407466
REST	-0.619211	-0.800023	-1.12204	-0.426468	-0.572865	0.0124886	1.06344	-0.896384	-0.887248	-0.466656	-0.264932	-1.02373	1.73002	4.05538	0.371983	0.529764	0.0399258	-0.290321	-0.441188	0.334102	-0.166592	0.508381	-0.111666	0.0750755	0.356809	0.44683	-0.383386	-0.236114	-1.0131	0.197717
RHOXF1	-0.173923	0.092843	-0.186707	-0.104185	3.72188	-0.347479	-0.207235	0.0433853	3.3695	-0.565326	-0.538104	-0.703574	-0.301901	-0.123063	-0.646992	-0.467542	-0.111114	-0.484082	-0.279376	-0.608751	-0.171166	0.361782	0.0325698	-0.233464	-0.388726	-0.263923	0.324285	-0.486025	-0.0899304	-0.463657
RREB1	-0.0691647	-0.10775	-0.437916	0.788298	-0.00799164	0.345292	0.0442612	0.358602	4.65262	0.280338	-0.303998	-0.912242	0.525532	-0.727228	-0.150487	-0.290733	-0.354241	-0.508045	0.218124	-0.30877	0.0609947	-0.744466	0.125768	-0.809897	0.0686854	-0.0108397	-1.27155	-0.668275	-0.39779	0.612874
SCRT1	-0.381733	-0.313254	-0.219821	4.76072	-0.305163	-0.268478	-0.368186	-0.0554079	-0.176734	-0.529834	-0.577121	-0.513771	-0.269084	1.00983	-0.471396	-0.554756	-0.32198	-0.373043	-0.395364	-0.517967	-0.126564	0.0691651	0.125608	-0.2485	-0.31849	-0.041957	0.121005	-0.603737	0.601858	1.26416
SHOX2	-1.18909	-0.351043	-0.82877	-1.41126	0.0423672	-0.933293	-0.95182	0.0467476	-0.742533	-1.22717	0.446322	-0.947063	0.00367225	0.383189	-1.04801	-0.311096	0.135373	0.225384	3.57123	0.250205	0.219399	1.52939	-0.280966	0.0985076	1.25809	-0.238169	0.166241	0.679268	0.577349	0.827541
SMAD2	-0.138413	-0.410179	1.48064	-0.722896	-0.599536	-0.589898	-0.401458	-0.653698	-0.434252	-0.613139	0.207737	4.10862	0.307081	-0.419846	-0.419762	0.930728	1.42853	-0.246657	-0.306992	-0.532216	-0.440085	-0.653632	-0.332297	-0.619516	-0.457003	-0.482223	0.171999	1.34338	-0.291432	-0.213585
SNAI3	-0.414726	2.36922	2.03663	1.10086	-0.394882	-0.517797	-0.513958	0.816816	-0.752603	0.929062	-0.701781	-0.723875	-0.538122	0.101545	1.28323	-1.04735	-0.955771	-1.07806	-0.530364	-1.22903	1.60182	0.105576	-0.448305	0.471974	-0.843761	-0.358888	-0.446564	-0.760698	-0.142239	1.58203
SOX8	2.56946	1.36916	0.547235	-0.301022	2.68045	0.123754	-0.837227	0.247204	-0.279407	1.22048	-1.05951	0.279432	-0.13025	-0.600375	0.209344	-0.60586	-0.692418	-1.17593	-0.670323	-1.15097	-0.943393	-0.428291	0.98772	0.0819004	0.400209	-0.574271	0.330048	-0.953103	-1.09909	0.455037
T	-0.205076	1.50424	-0.165859	-0.17082	-0.0537126	-0.0961666	-0.421421	0.3084	4.20424	-0.812784	-0.667054	-0.841295	-0.244676	0.301083	-0.958756	-0.624145	0.0333096	-0.595993	-0.317737	-1.11354	0.124697	0.743826	0.439252	-0.124567	-0.325241	-0.0773393	1.23858	-0.938406	0.372438	-0.515476
TBX20	2.11306	0.25298	1.84373	2.78467	-0.291537	0.715206	1.82968	0.161577	0.467111	1.57006	-0.604017	-0.596931	-0.597784	-0.406646	-0.63764	-0.447764	-0.571691	-0.567888	-0.653326	-0.702279	-0.600709	-0.513667	-0.461509	-0.567973	-0.597449	-0.609877	-0.483522	-0.67191	-0.537933	-0.616023
TBX3	-0.22834	-0.671807	-0.883845	-0.384629	-0.140815	-0.746571	-0.506	-0.316341	-0.450719	-0.767859	2.56841	3.13531	2.06197	-0.681125	0.687367	-0.810533	-0.0309179	-0.228239	-0.440908	0.0569849	-0.00658903	0.730881	-0.768372	-0.462475	-0.683536	-0.179873	-0.00812076	-0.337107	-0.542077	1.03588
TBX5	1.08929	0.932605	2.38342	1.25747	0.614256	1.57512	1.28576	0.703587	1.86065	0.241422	-1.01146	-1.05774	-0.82208	-0.924783	-1.23209	-0.803992	-1.10214	-1.05367	-0.878509	-0.673933	-0.456916	-0.34815	0.350247	-0.636721	0.155387	-0.0292199	0.125555	-0.575891	-0.299063	-0.668426
TCF23	-0.210455	0.0727956	0.101395	0.117763	0.0315315	0.57427	-0.450109	0.670809	0.740299	-0.992391	-0.757211	-1.40401	-0.185031	1.02861	-1.63284	-1.15264	0.274415	-0.643002	-0.531507	-1.89033	0.859805	1.58166	1.10715	-0.0955546	-0.508358	0.138811	2.62077	-1.06112	1.25259	0.341882
TCFL5	-0.696548	-0.993448	-1.0045	-0.39047	-0.697184	1.19765	-0.549521	-0.0676712	-1.0231	-1.13067	2.41369	0.28622	-0.141773	1.14711	0.951944	-0.691028	-0.00282079	-0.165079	-0.688215	0.0315406	-0.623282	0.32528	0.264256	-0.54656	-0.476194	2.82101	-0.855182	1.19644	-0.802833	0.910949
TFAP2A	0.743603	1.8115	0.503744	3.34769	-0.765803	0.606228	0.217799	-0.570293	0.269859	-0.0321651	-1.06045	-0.908539	-0.722579	-1.10634	-0.964312	-0.945207	-0.90879	-0.832944	-0.677733	-1.06271	0.741122	0.0379072	0.324637	-0.111145	0.147104	0.485451	1.40904	0.48678	0.22705	-0.690502
TFAP2B	1.31772	0.983319	0.19168	2.30405	2.01271	0.395494	2.02668	-0.426056	1.11188	-0.120653	-0.507125	1.28207	-1.05537	0.45888	-0.757002	-0.231711	-0.270865	-0.231803	-0.782879	-0.230281	-0.815479	-0.581633	-0.640211	-0.997548	-1.05304	-0.00199982	-0.972309	-1.03036	-0.482672	-0.89548
TFAP2D	-0.617372	-0.718862	-0.637709	-0.22992	3.42107	-0.625983	-0.218292	-0.641769	-0.602384	-0.694023	-0.687421	1.52678	-0.131786	1.00327	2.48397	-0.630047	0.145179	0.376749	0.179072	0.333127	-0.622927	-0.409505	-0.605603	-0.642933	-0.661231	1.03495	0.19252	-0.236702	-0.639517	-0.442705
TGIF2LY	-0.0590031	0.194407	0.685555	0.139022	0.484213	0.220503	-0.254495	0.696096	0.430577	-0.771355	-0.989351	-1.17732	0.11626	0.400214	-1.15959	-1.25548	0.033758	-0.751098	-0.0889387	-2.08052	0.832448	1.14795	1.44446	-0.0726935	-0.37428	0.665519	2.62952	-1.83576	1.16359	-0.414213
VSX2	1.54377	4.67967	-0.0624554	0.141276	0.439019	-0.16047	-0.473712	-0.214818	-0.187778	-0.489174	-0.564221	-0.405103	-0.515373	-0.177462	-0.530164	-0.410074	-0.346184	-0.544438	-0.434216	-0.837633	-0.19888	0.11794	-0.0476289	-0.446631	-0.410053	0.480546	0.306977	0.389085	0.0591606	-0.700981
WT1	-0.229155	-0.182193	-0.193221	-0.178377	0.225906	-0.223646	-0.168127	-0.139025	-0.249139	-0.137037	-0.257027	-0.302773	-0.240441	-0.269176	-0.138806	-0.224148	-0.258783	-0.280162	-0.338884	-0.190159	-0.175124	-0.163495	-0.202749	-0.227673	-0.283865	0.341857	-0.195253	-0.237281	-0.12642	5.24438
YY2	-0.199745	-0.185887	-0.174361	5.28845	-0.194014	-0.202514	-0.216237	-0.173885	-0.166642	-0.040441	-0.238348	-0.237129	-0.208587	-0.169199	-0.0698816	-0.207367	-0.186838	-0.219352	-0.215506	-0.262166	-0.171876	-0.137297	-0.141386	-0.187513	-0.210388	-0.183028	-0.0932741	-0.224463	-0.155	-0.216125
ZNF263	-0.449545	0.9667	-0.555966	1.20499	0.647813	0.145503	1.53793	1.31009	-1.11025	2.40954	-1.00632	-0.936496	-0.626964	-1.37811	0.806299	-0.375048	-1.11123	-0.365491	-1.02098	-0.372065	-0.365692	1.35916	0.389184	0.701016	-0.734686	-1.75246	0.174532	0.696121	0.261125	-0.448715
ZNF423	2.04684	0.316154	0.282015	-0.896193	-1.09925	0.693267	1.51758	-0.315679	2.37765	-0.0103218	-0.552158	-0.824426	0.0928538	-0.793404	-0.566005	-0.499028	-0.790646	-0.362233	-1.16159	-1.19133	-0.721153	-1.01444	-0.413756	-0.18651	1.76172	0.0626389	1.38659	-0.654707	0.716005	0.799525
ZNF75D	-0.0905495	-0.163437	0.540204	-0.207177	-0.198328	-0.212244	-0.234218	-0.16308	-0.150507	-0.251759	-0.236913	-0.285276	-0.212896	-0.124296	-0.265263	-0.266727	-0.193677	-0.238122	-0.229879	-0.295202	-0.194812	-0.0992261	-0.154209	-0.191037	-0.216402	-0.201442	5.23778	-0.298811	-0.154204	-0.248286
ALX3	-0.875312	-0.927584	-0.220411	-0.938474	0.198277	-0.939598	-1.0444	-0.73248	0.493831	-1.02579	-0.260227	2.91146	0.0902416	1.12272	1.02603	2.25768	0.642483	-1.06032	-0.188858	-1.1912	-0.142616	0.220473	0.211626	0.126047	1.18811	-0.85074	-0.537669	-0.593055	0.834287	0.205478
ALX4	-0.714245	-0.693566	0.095629	-0.805208	0.358207	-0.632066	-0.91686	-0.357268	0.504654	-0.582933	-0.687437	3.76846	0.296249	-0.50914	-0.927068	0.664346	-0.430079	-0.631018	-0.190728	-0.898933	-0.63833	0.426204	1.74227	-0.0142584	1.43679	-0.137191	0.785855	-0.674312	0.757911	-0.395935
CEBPA	-0.943505	-0.315978	-0.0699834	-0.176253	-0.230136	-0.519515	-0.736335	-0.723459	-0.298924	-0.314232	-0.244287	-0.745828	-0.195976	-0.90562	-0.814716	2.49735	-0.234296	-0.118525	-0.163927	-0.786737	-0.117514	-0.562363	0.48072	0.886377	0.886237	0.160386	3.56548	0.600539	1.087	-0.945975
CEBPE	-0.629425	-0.372551	-0.539735	-0.52935	-0.166998	-0.501415	-0.74897	-0.00583231	-0.110728	-0.817836	0.236104	-1.03037	0.83593	0.255061	-0.81523	-0.737013	-0.0735794	-0.801965	-0.564383	-1.07663	-0.18752	1.00603	-0.265459	1.66573	-0.586424	-0.432151	3.35281	2.05295	0.70645	0.882484
CUX1	0.361725	-1.51193	0.919755	1.19691	-0.838037	1.08961	0.73212	2.08883	-0.413299	0.655424	0.609732	1.64526	0.266114	0.721054	0.422514	-1.24511	-1.46872	-0.728322	1.1272	-0.730419	-0.866028	-1.10733	-0.68962	0.468252	-1.01638	-1.58459	-0.325919	-0.527861	0.644048	0.105013
CXXC1	1.04349	-0.349902	-0.108983	-0.802034	-0.0613389	-1.4817	0.722687	-0.473262	-1.35469	-1.57134	-1.89006	-0.0936079	0.1696	-0.00716074	0.240787	-0.758146	-0.129189	0.149215	-0.279343	0.3574	1.77187	0.735519	-0.731895	0.745073	0.411166	2.6517	1.74039	-0.327399	0.185212	-0.504054
DBP	-0.850868	-1.21904	-0.229867	-0.258342	-0.248342	-0.973389	-0.892804	0.0867103	2.12983	-1.63882	0.427321	-1.15031	-0.490021	-0.348824	-1.22948	1.17419	0.730281	-0.6888	0.374745	-0.196877	-0.412928	1.04044	2.59847	0.817203	-0.18447	-0.551698	0.69162	1.26613	0.648345	-0.420394
E2F6	0.643615	-0.295448	-0.387967	-0.538716	1.92174	-0.0824227	0.016637	1.59261	-0.675384	2.48694	-0.489981	0.0185993	0.268985	-1.02399	1.38028	0.956935	-0.921825	0.951683	-1.1436	0.602163	-0.282765	-0.661126	-0.917271	-0.88194	-1.15025	-0.554192	-1.26756	1.0413	-0.985549	0.378516
EGR3	0.901815	2.8868	-0.005951	0.482778	-0.017652	-0.772396	-0.764706	1.81477	1.49981	-0.564415	-0.0481145	0.256131	0.705447	-0.0273385	-0.515115	-0.213317	-0.757616	0.646655	1.28604	-1.37676	-0.614275	-0.197835	-0.979885	-1.68081	0.446458	-1.3111	-0.548663	-0.579473	-0.422969	0.471679
ELF1	-0.194278	0.921161	2.07661	0.0653169	-1.33285	0.0610941	0.133809	0.411625	0.0156344	-1.3284	0.324771	1.16386	0.899384	0.818294	-1.3069	0.782318	-0.637446	1.67924	0.466407	1.03015	-1.53968	-0.796681	-1.01502	-0.199736	-0.273662	-1.27497	-0.388686	1.41741	-1.44071	-0.538063
ESR1	-1.36164	-0.86044	-0.186748	0.180689	0.901994	-0.896985	-0.367503	-0.813752	-0.198786	-1.38149	-0.00683617	-1.0852	2.39468	0.504017	-1.35005	2.83457	-0.645698	0.727583	-0.0100571	0.17464	-0.742746	0.369652	0.429604	-0.694614	0.218198	-0.661591	1.14115	0.14495	0.75972	0.482694
FOXA1	-0.946012	-0.912483	-0.141658	-0.785436	-0.898048	-0.11902	1.138	-0.788414	-0.669215	-0.677485	0.19509	1.48877	-0.966233	-0.00368008	1.25949	0.997336	-0.921023	0.38967	0.335982	-1.06053	-0.552171	-0.7353	1.24962	-0.722837	0.34062	-0.675085	0.32467	0.423508	3.34527	0.0865913
FOXA2	-0.223144	-0.221031	-0.25821	-0.203026	-0.231071	-0.242465	-0.216408	-0.215224	0.226583	-0.171444	-0.219048	-0.252355	-0.245595	0.029321	-0.276923	-0.166522	-0.19779	-0.218041	-0.208856	-0.268761	-0.149339	-0.180999	-0.170847	5.26876	-0.208085	-0.178413	-0.0922485	-0.217411	-0.074498	-0.216914
FOXD1	-0.666298	0.556141	-0.0472406	0.63738	0.408954	-1.10662	0.17898	0.251945	0.801146	-0.682459	-0.966429	-0.867263	0.690895	1.70325	0.901837	-0.237729	0.120244	1.18429	0.892751	3.37943	-0.88948	-0.256173	-0.544945	-0.623103	-0.878774	-0.864886	-1.00663	-0.500546	-1.02716	-0.541508
FOXG1	-0.479416	-1.06621	0.445044	0.04468	2.02759	-0.931606	0.650212	-0.186551	2.51632	0.178879	-0.99449	1.55788	1.55609	-0.0923272	0.956566	-0.624461	-0.369462	0.380858	0.105542	1.18539	-1.09111	-0.855144	-0.934102	-0.189057	-1.03365	0.0763465	-0.887279	-1.24179	-0.741023	0.0362804
FOXM1	-0.209207	-0.438746	-0.895328	-0.0297986	-1.0842	-1.13477	0.370347	-1.78494	0.176038	1.85594	-0.195349	-0.908146	-0.707585	-1.00527	-0.693117	-0.221211	-0.257783	-0.867098	-0.567527	0.101314	-0.110043	0.894157	-0.0146598	2.70082	1.70077	0.902879	1.61102	0.369603	0.24857	0.193314
GATA2	-1.00629	1.74333	-0.13642	-0.299096	-0.757501	-1.74581	-0.536928	-0.46922	0.480407	0.0353705	0.114698	-0.602961	-1.39965	-0.276316	-1.40277	-0.705762	-0.951131	-0.622234	-0.548319	-0.238833	1.49911	1.46238	0.462265	0.807256	0.59474	0.884309	-0.0601394	0.142409	2.57221	0.960912
GFI1B	0.810008	-0.236516	-0.321265	-0.389306	-0.0571928	-0.402327	-0.121189	-0.0835284	-0.192602	-0.844954	-1.14988	-0.222562	-0.63549	3.99907	-1.06471	-0.713198	0.602938	-0.860596	-0.341853	-1.18875	0.224159	0.297465	0.112912	1.20277	0.336007	0.00484319	1.52592	-0.903169	0.244598	0.368394
GLIS3	-0.316628	-0.423042	1.40691	-0.381958	1.27103	-0.588083	-0.782022	1.78232	0.723192	2.33114	-0.209909	-0.0404228	-0.938813	-0.52222	2.57538	-0.407683	0.191114	-0.697945	1.05283	-0.689456	-0.838458	-0.357803	0.454183	-0.556042	-1.01047	-0.914159	-0.214571	-0.167029	-0.808064	-0.923326
HAND2	5.06319	0.850776	-0.109329	-0.0233519	-0.0982452	-0.208873	0.146761	-0.301605	-0.157775	-0.516453	-0.00671822	-0.227816	-0.0757999	0.167097	-0.41008	-0.235516	0.149063	-0.0550486	-0.193057	0.0945956	-0.48657	-0.313221	-0.434573	-0.438506	-0.29007	-0.407254	-0.523071	-0.527432	0.0836017	-0.514717
HES7	-1.49186	-0.80669	-0.519398	-0.35064	0.0448621	0.407868	-0.0413833	1.54357	-0.777624	-1.53119	-0.699817	-1.26816	-0.0953467	1.9141	-1.78819	-1.27973	1.65745	-0.437254	1.2934	-0.59228	0.140849	-0.326737	0.412239	-0.0957508	0.943481	0.254944	1.20718	0.445655	0.748389	1.08807
HEY1	-1.06587	-1.46237	-0.477681	0.309265	-1.0434	0.616918	0.0414694	-0.46204	0.0151129	-1.59921	-0.620109	-0.343237	0.242616	2.79375	-1.82319	-0.947144	-0.521727	0.424886	0.803892	-0.89494	1.01377	-0.135196	0.684307	1.28796	1.40427	0.522483	0.787538	0.0237847	0.733255	-0.309155
HOXA1	-0.319754	-0.558132	-0.440461	-0.375665	-0.458017	-0.240629	0.0249065	-0.430419	-0.128435	-0.322446	-0.259855	-0.156838	-0.286365	-0.259573	-0.0599833	-0.415784	-0.320782	-0.338267	-0.327015	4.42736	-0.234037	-0.307418	-0.202776	-0.489433	-0.0313563	0.0239091	-0.213611	2.59867	0.27238	-0.170171
HOXC8	-0.577826	-0.761407	-0.606645	-0.947875	-0.861004	-0.40474	-0.163641	-0.560227	-1.32636	0.0714728	-0.435407	1.2185	-0.584873	0.807759	1.87174	-0.415451	-1.06769	-0.1893	-0.187913	-0.0212788	0.957085	-1.00439	-1.05602	2.54971	2.1356	-0.35249	0.872751	0.174645	-0.223379	1.08866
IRF2	-0.908654	-0.429765	0.880896	-0.72007	-0.851057	0.345738	-0.892524	-1.15613	0.571729	-0.550447	-0.689719	-0.0201621	0.181864	-0.745388	-1.2939	0.388613	-0.832879	0.0925382	-0.382707	0.710876	-0.167751	-0.388366	0.786494	1.20742	-0.423387	3.34575	0.135005	2.11562	0.42545	-0.735086
IRX5	-0.0986403	0.139184	-0.248965	-0.73571	0.579214	-0.671388	0.587679	0.597879	0.305843	-0.197639	-0.226596	2.55938	-0.00799099	-0.331045	0.0513558	1.37607	2.81155	0.0658365	-0.527203	1.03553	-0.576806	-1.24657	0.812319	-1.55289	-0.646698	-1.16161	-0.733279	-0.916197	-0.180121	-0.862476
KLF14	-0.139877	-0.414537	-0.898277	-0.457282	-0.129475	-0.198013	-0.857199	0.0919924	-0.88696	-0.272783	-0.339404	0.493255	-0.825237	-0.882291	0.523106	-0.0864994	-0.315357	-0.896604	-0.93915	0.521765	-0.41632	1.64663	-0.504946	4.16619	-0.00265114	0.65805	-0.0347905	0.664051	-0.0430693	0.775683
KLF16	1.63047	2.41664	0.264148	1.42802	-1.39206	0.689597	0.850444	0.455319	-0.675871	0.892229	-0.785758	0.967658	-0.0346448	-0.565863	1.34919	0.0421715	-0.224359	-0.307694	-1.05196	0.140572	-0.760617	-0.11447	-0.654993	-1.22912	-1.46996	-0.897482	-1.40347	-0.498292	-0.108402	1.04856
LMX1A	-0.294261	-0.552982	-0.0974488	-0.472762	-0.441118	-0.243881	-0.803718	0.154179	0.114958	-0.775836	-0.373226	-0.924642	0.633302	0.0145833	0.484313	-0.97538	0.922369	-0.772699	-0.722886	-1.12357	-0.214494	1.79584	0.761052	0.676061	3.61821	0.171104	0.904548	-1.40076	0.606432	-0.667287
MEOX2	-0.331897	-1.39767	0.502252	-0.289563	-1.05205	-0.428168	-1.08883	-1.30613	1.52895	-0.0980116	0.351574	-0.167387	-0.173305	0.834152	-1.30242	-0.0145882	-1.2325	-0.470162	-0.690092	0.657979	0.084283	0.678864	0.595672	1.32574	1.8061	-0.531946	-0.0643335	2.77617	0.413896	-0.916581
MZF1	-1.03076	-0.354358	-0.427207	-0.87173	-1.64755	-0.136066	-0.806098	1.04441	-1.0955	-0.715459	-0.115157	-0.278972	-1.99436	-0.0321192	-0.13615	-0.989289	0.729521	1.14477	1.00217	-0.0265965	1.71078	1.97907	0.744188	0.869046	0.124959	0.782494	1.35648	0.249896	0.326654	-1.40705
NKX2-5	-0.0309271	-0.355278	1.40602	1.86658	-0.734096	-0.11899	1.35323	0.98829	2.1717	0.99761	0.727746	-0.398927	-0.264381	0.297727	-1.56113	0.154815	0.527608	0.410947	0.967747	-0.280105	-0.11386	-0.835872	-0.729982	-1.02521	-0.892691	-1.40217	0.00890645	-1.65477	-1.32155	-0.158988
NR2F1	2.45183	2.44712	0.943739	0.181114	-0.634417	0.106049	1.18499	-0.13616	-1.49806	0.240642	0.406928	0.335747	0.715767	-0.279427	-0.0659614	-0.253228	1.05935	0.347884	0.163372	-0.481323	-0.813727	-1.11155	-1.55132	-1.80184	-0.999964	-0.439487	0.303916	-0.252066	-0.752424	0.182493
PAX9	-0.324594	-0.598341	-0.684996	-0.545397	-0.591097	-0.207732	-0.261326	0.469774	-0.442095	-0.434656	-0.61436	0.342256	-0.666084	-0.607786	-0.323974	-0.772463	-0.439246	0.298833	-0.401754	-0.603823	0.932898	3.17732	3.32386	1.05796	-0.530322	-0.192452	-0.18646	-0.269813	-0.354003	0.44988
PITX1	-1.15868	0.215163	0.0491447	0.0334493	-1.1447	-1.15329	-0.0211903	-0.810548	-0.237035	-0.963629	-0.0113929	-0.831281	-0.0227136	-0.704851	-0.057447	0.607023	-0.38251	-0.807342	-0.755898	0.978204	0.880121	3.15103	0.0923877	0.867409	0.00143115	-0.115276	-0.850335	2.40378	1.14221	-0.393237
PITX2	0.173479	-0.00203609	-0.521814	-0.639319	-0.719759	-0.407581	0.515102	1.85347	1.6334	-0.181356	2.36473	1.30877	0.830276	-0.378055	0.739351	0.634383	1.05133	-0.536806	0.408231	1.19906	-0.897688	-0.927431	-1.30949	-0.76742	-0.723204	-1.21169	-0.952473	-0.783774	-1.10225	-0.64943
PPARG	0.545431	-0.783921	-0.217781	-1.03454	-0.69394	0.342243	-0.27369	-0.795293	-0.417191	-1.15845	0.406394	-1.28217	3.10328	-0.587107	-0.324606	1.36935	-0.884242	0.208416	0.270958	-1.32301	0.693822	-0.787678	-0.726125	-0.403452	0.441371	1.4263	0.802335	0.650965	1.61619	-0.183861
RFX6	-0.107639	4.10496	-0.684819	-0.463673	-0.685514	-0.696756	-0.52965	-0.595579	-0.582055	-0.73614	0.283095	-0.247768	-0.253687	-0.19117	0.0487997	-0.58422	1.505	-0.0357803	-0.754458	1.11774	-0.155138	-0.418175	-0.310808	1.17467	-0.489126	-0.0130687	-0.0372958	1.3654	-0.472471	-0.554679
RXRA	-0.788824	-0.485088	0.245811	1.04998	0.887392	-0.942923	-1.22756	-0.752245	-0.840525	-2.00216	1.00184	-1.05342	1.05505	0.307066	-1.47524	-0.057607	1.00808	1.32391	-0.579385	-0.366636	0.288598	-0.0826624	-1.52596	1.21896	-0.0400099	1.27232	1.24307	0.128371	1.59017	-0.400374
SIX3	-0.976397	-0.660827	-0.948285	-0.879325	0.14214	-0.0852218	-0.743192	-0.391768	-0.489541	-0.792819	-0.865891	-0.0540144	-0.0220587	1	-0.673502	2.51261	1.45659	-0.241384	1.67178	-1.13657	2.40686	0.105793	-0.259661	-0.25759	1.30328	-0.523369	-0.0736546	-0.967693	-0.325315	0.769024
SOX7	0.84997	1.35492	0.0716963	-0.745126	1.19822	0.866874	0.0347375	-0.744109	0.967368	0.954116	-0.891956	0.999249	0.735073	-0.650693	3.02526	-1.26714	-0.604996	-0.259112	-1.02387	-1.07085	-1.15603	-0.0413306	-0.987618	0.0261061	0.0841645	0.188909	-0.589109	0.669943	-1.05685	-0.937819
STAT1	-0.535448	0.487924	0.851454	-2.28555	0.348717	-0.260329	0.0636691	0.302607	-1.35826	-1.44936	0.762523	-0.785037	-1.36051	-0.19121	-1.07596	0.289839	1.31986	-0.619122	-1.00469	-0.829602	1.6195	0.663866	0.464564	1.17487	1.84594	-0.109707	-0.254498	-0.0743219	0.998175	1.0001
STAT2	-0.154047	-0.886878	0.302418	-0.329733	-1.11421	0.287995	-0.700974	-1.5383	0.0245707	-0.980359	-0.66242	-0.70347	1.46707	-0.293521	-0.210431	0.00925474	-0.684025	2.28159	0.422915	-0.329687	0.619758	-0.677301	0.43511	0.368117	-0.229934	0.689972	1.39605	2.52166	0.512918	-1.8441
TEAD3	-0.112661	1.04425	0.857326	-0.276718	1.14401	-0.677865	2.1762	-0.894006	-0.440386	-0.537795	-1.13098	-0.0766779	-0.176857	1.93931	0.00243787	2.23415	-0.198585	1.93109	0.298227	-0.210833	-0.913634	-0.800144	-0.685583	-0.542681	-0.784263	-0.401549	-0.918497	-0.226993	-0.581454	-1.03883
THRB	0.103183	0.0745112	-0.193717	-0.552275	0.28723	-1.08337	-1.29961	-0.46364	-1.52372	-1.38952	0.257041	-0.609522	-1.12507	0.221323	-0.0946887	0.555701	-1.27293	-0.1512	0.345928	-1.71288	1.38379	1.32509	1.90258	0.826505	2.09806	0.442865	1.17418	0.628352	0.151604	-0.305795
TLX2	-0.369105	2.26447	2.23144	-0.545503	0.806796	0.335489	-0.782702	-0.513603	-0.126087	1.09059	0.312782	1.50154	-0.501403	-0.218377	-1.02012	-1.14342	-0.68331	-0.823827	0.981115	1.77427	-0.84344	0.387546	-0.905874	-0.551782	-0.372562	-0.213149	-0.942245	0.737834	-0.858178	-1.00919
TP73	-0.810727	-0.631583	-0.328676	-0.445499	-0.836793	-0.131299	-0.494183	-0.450752	-0.593677	-0.103677	0.983153	-0.788655	1.6607	1.11968	-0.177153	0.27544	-0.723857	-0.76555	-0.348375	-0.269899	-0.406274	4.00626	0.100013	1.2481	-0.4948	0.554616	-0.0841243	-0.437905	-0.741448	0.11695
UNCX	-0.0310567	-0.772359	-0.199971	0.104133	-0.134381	-0.363882	-0.608572	0.655166	0.333808	-0.859006	-0.773121	-1.15007	0.432695	0.500392	0.486233	-1.31518	-0.115644	-0.871676	-1.03121	-1.05996	2.96802	1.16699	0.760442	0.0325115	0.444026	-0.11275	2.03664	-1.68841	1.14398	0.0222126
ZNF219	-0.348652	0.981272	-0.934191	-0.948019	-0.0115854	-1.38179	-0.42997	-0.619243	-0.93727	-1.45055	2.48132	-0.919541	-0.303075	-0.0658246	0.330943	0.486291	-0.54455	-0.527208	0.0233499	-0.884016	-0.521702	-0.549269	1.43529	2.61091	0.0434083	1.16306	0.0247628	0.624642	0.569777	0.601432
AC226150.2	-0.296743	-0.250853	-0.200252	-0.26349	1.61603	-0.273907	-0.29273	-0.213949	-0.228391	-0.326001	-0.283624	-0.290981	-0.230953	-0.223121	-0.342313	-0.212158	-0.254758	-0.288597	-0.280976	-0.352437	-0.24384	-0.206671	-0.212328	4.95742	-0.286127	-0.257928	-0.152079	0.0235208	0.130537	-0.262307
AL662830.5	-0.586619	-0.0529374	-0.174275	0.105071	0.0446964	-0.233654	0.198777	0.851753	0.732882	-1.50047	-1.34286	-1.78034	-0.417414	0.879154	-0.833836	-0.304901	0.474452	-0.649492	-0.572779	-1.17232	0.742455	1.64027	1.043	1.15488	-0.448145	-0.0953029	2.73026	-1.15979	1.07319	-0.345714
ARID5A	0.0748399	-0.13723	-0.436156	-0.489269	-0.392113	-0.484129	-0.423246	0.359446	-0.109183	-0.351965	5.05396	-0.198407	-0.317359	-0.242178	-0.147577	0.766338	-0.127498	-0.120712	-0.237451	0.320094	-0.492197	-0.130863	-0.268736	-0.348407	-0.373124	-0.336556	-0.417419	-0.421916	0.323953	0.105061
ARX	-0.517494	-0.0917456	-0.0205384	0.137751	0.100577	-0.0244925	-0.506338	0.809075	0.748514	-1.12262	-1.05784	-1.31151	0.155637	0.91364	-0.595209	-1.0539	0.215371	-0.80494	-0.472179	-1.71455	1.54674	1.66464	1.16249	0.19101	-0.0778191	0.162636	2.56913	-1.47616	1.09191	-0.621788
ATOH7	-0.494693	-0.289528	-0.19527	-0.345721	-0.342492	-0.333301	-0.0784796	0.148801	4.98083	-0.620553	-0.149632	-0.362066	-0.160238	0.0959029	-0.613521	-0.590607	-0.142975	-0.342547	-0.0584195	-0.704338	0.117374	0.294671	0.0885278	-0.110876	-0.211155	-0.0834438	0.671492	-0.322533	0.699197	-0.544408
ATOH8	-0.815488	-1.05094	0.451962	-0.61548	0.511014	2.21323	-0.441499	-0.814601	0.144852	0.0544725	-0.164082	-0.82916	-0.931703	-0.315328	-2.40523	-0.116142	-0.76657	-0.614947	0.185728	1.44278	0.397697	1.71455	-0.529089	0.644999	1.90084	1.16946	-0.374354	-0.744204	-0.0583704	0.755597
BARHL1	-0.280472	-0.137848	-0.18666	-0.168885	0.0491048	-0.113225	-0.348351	0.132542	5.00888	-0.581526	-0.477339	-0.370502	-0.16186	0.108692	-0.672471	-0.528046	-0.106872	-0.494521	-0.0872663	-0.790889	0.0266581	0.379935	0.157835	-0.053396	-0.302164	-0.013013	0.720736	-0.563759	0.174682	-0.320002
BARX1	-0.433481	0.637946	-0.225863	-0.33115	0.0742139	-0.33066	-0.275591	-0.185758	-0.357735	-0.75651	-0.322494	0.606299	-0.697807	-0.826348	-0.452345	-0.525301	2.89626	-0.50272	-0.407931	-0.43457	-0.27909	0.728612	3.86267	-0.63064	-0.249511	0.042626	-0.231165	-0.212024	-0.308158	0.128218
BARX2	0.354235	-0.297344	0.279434	-0.117969	0.00560454	-0.080289	-0.654295	2.29565	0.733002	-0.957379	-0.427017	-1.5727	-0.359589	0.488881	-1.10173	-1.27241	0.365017	-0.589241	-0.623175	-1.4244	0.961014	1.71158	0.698278	0.11641	0.218424	-0.267075	2.44543	-1.17911	0.798408	-0.547659
CDX4	-0.394172	0.14545	0.0316459	-0.0599966	0.168851	-0.0710631	-0.303079	0.987467	0.9257	-0.98663	-1.14124	-1.09472	-0.167312	1.30886	-1.38923	-0.857347	0.442051	-0.914613	-0.560565	-1.67308	0.661558	1.90595	1.03242	0.241757	-0.254562	0.233001	2.42819	-1.2332	1.27686	-0.688959
CR936877.3	-0.485832	-0.287421	0.713458	0.120763	-0.0633295	-0.0214644	-0.286263	0.685649	0.783364	-1.23335	-1.31246	-1.48198	0.412425	0.745657	-1.63513	-0.63897	0.48177	-0.387953	-0.702716	-1.17016	0.431319	1.53884	1.6227	0.409159	-0.215016	0.067388	2.71831	-0.925627	1.01646	-0.899599
CTCFL	0.131997	-0.482461	-0.28882	2.11541	-0.617204	-0.485446	-0.417957	0.278546	-0.209926	-0.667574	-0.697531	-0.667559	-0.5605	-0.505969	-0.510702	-0.479344	-0.510778	-0.502977	-0.529527	2.71529	-0.311001	-0.2921	-0.436108	-0.471892	1.2535	1.78425	-0.11196	-0.793613	-0.295775	2.56773
DLX3	1.00206	2.47106	-0.105597	-1.12417	-0.562421	0.196163	-0.37594	-0.100939	-0.65107	0.288697	-1.12233	0.99836	-0.71925	0.557773	-2.36262	-0.592126	-0.340136	-1.33373	0.0556131	-0.693993	-0.461743	-1.11897	-0.242989	1.03562	1.19162	0.830793	0.807881	0.728546	0.241962	1.50188
DLX4	-0.126773	1.98723	0.138664	-1.48514	-1.41185	0.604703	0.232377	-0.213253	-0.992642	-0.236176	-1.43624	0.361975	-0.710291	0.188677	-0.791327	-0.188609	-0.135622	-0.86816	0.557269	-1.04441	-0.844542	-0.319608	-0.270418	-0.662832	1.53078	2.4785	0.769486	1.10507	1.40345	0.379703
DMRT2	0.503293	-0.635806	-0.449888	-0.621689	-0.632175	-0.40608	-0.404845	3.55716	-0.586839	-0.21278	-0.0762711	0.822286	2.14998	-0.519583	-0.75894	-0.630142	-0.617803	-0.666358	-0.666	-0.798455	2.19012	-0.130967	-0.331089	0.290179	0.0190005	0.154464	-0.357943	0.281662	-0.532819	0.06833
DUX4	-0.382646	-0.288215	-0.219626	-0.301013	2.34509	-0.426389	-0.556751	-0.154294	-0.0165671	-0.619845	-0.671258	-0.695285	-0.365327	-0.209975	-0.759181	-0.446909	0.0640777	-0.369072	-0.428214	-0.548056	1.8062	0.056597	0.0083943	-0.0979928	3.99019	-0.255011	0.376649	-0.398234	-0.0418974	-0.395442
DUXA	-0.525435	-0.242578	4.37444	-0.347223	-0.241635	-0.45236	-0.54506	-0.0777643	-0.0496868	-0.612543	0.50144	-0.794156	-0.485466	-0.0680765	-0.737789	-0.594643	-0.0654982	-0.446965	-0.503495	-0.787551	1.94299	0.315518	0.00935498	-0.117888	0.856073	-0.279116	0.609319	-0.333716	0.113887	-0.41437
EHF	-0.599709	-0.162318	-0.608083	0.0281411	1.44426	0.196501	0.539387	-0.310064	4.56332	-0.644479	0.298021	-0.0669982	-0.173511	0.401819	0.483112	-0.638782	0.626351	-0.438322	0.0746553	-0.316245	-0.665024	-0.507229	-0.593559	-0.550624	0.0535425	-0.71299	-0.482661	-0.696492	-0.54034	-0.00167994
ENSG00000229544	-0.411525	0.152383	0.118734	0.0126199	0.296266	0.170347	-0.402345	1.01136	0.896655	-1.12088	-1.09943	-1.34446	-0.0285156	0.94858	-1.45143	-0.943032	0.391876	-0.774898	-0.266336	-1.67471	0.553882	1.70144	1.01259	0.170993	-0.163822	0.366299	2.6576	-1.36859	1.11956	-0.53122
FERD3L	-0.592497	-0.575604	2.58203	-0.47238	0.544583	-0.474523	0.992969	-0.432287	-0.477715	1.57164	-0.724734	-0.828496	-0.586924	-0.393699	-0.653102	3.18681	-0.553425	-0.459163	-0.491221	-0.719676	-0.495138	-0.40065	-0.426271	-0.377675	-0.444127	-0.507005	-0.0942039	0.813178	0.243894	1.24541
FOXB1	-0.440361	-0.229268	-0.223894	-0.292576	-0.290295	0.101564	-0.34569	-0.264486	-0.127655	-0.193265	-0.447563	-0.337844	-0.331677	-0.133269	5.12326	-0.208838	-0.311123	-0.277777	-0.344899	-0.280001	-0.136723	-0.232428	0.0606801	-0.16519	-0.288267	-0.251732	-0.104037	0.349342	0.858562	-0.23455
FOXI2	-0.233627	-0.307517	-0.311066	-0.279516	-0.382983	-0.290786	-0.210203	-0.177749	4.88724	-0.425925	0.0627428	-0.343113	-0.343026	-0.278415	-0.479652	-0.367723	-0.292092	-0.380679	-0.416602	-0.459853	-0.239275	0.966683	0.00589615	-0.168469	-0.305025	1.13334	0.0895383	-0.524516	0.437218	-0.364841
GBX1	-0.312825	0.257749	0.0735001	-0.0554495	0.16189	0.102039	-0.371858	0.8893	0.818066	-1.14789	-1.11536	-1.38067	-0.0963168	0.965119	-1.36185	-0.927795	0.466281	-0.722606	-0.464067	-1.68613	0.541651	1.67596	1.01491	0.186462	-0.234	1.15169	2.5522	-1.35395	0.994796	-0.620842
GCM1	-0.198937	-0.32389	-0.383041	-0.181406	0.438643	0.105568	-0.248424	-0.0844445	-0.368136	-0.418708	-0.415644	-0.410755	-0.366214	-0.361043	-0.332316	-0.358684	0.0889319	-0.336585	5.11812	-0.418742	-0.235377	-0.24184	0.31682	0.41459	0.215921	-0.262469	-0.235999	-0.335585	-0.27683	0.0964731
GCM2	-0.282244	-0.297367	-0.00548067	0.222717	-0.135747	2.35777	-0.489418	0.464967	0.889672	-1.25255	-1.33715	-1.21117	-0.0183982	0.707803	-1.23846	-0.673836	0.512556	-0.890923	-0.508369	-1.35203	0.518094	1.37928	1.35143	0.00255823	-0.227157	0.150396	2.20352	-1.13335	0.936196	-0.643303
HMG20B	0.392894	0.423678	-0.842604	-0.0228148	-0.556601	-1.11466	-0.968164	0.258285	0.074101	-0.00012401	0.0308216	0.835324	-0.890069	-1.23421	0.169301	-0.952385	-0.955538	-0.589845	-0.538978	-0.410517	1.45932	0.371331	-0.0201316	0.46705	0.0415816	-0.784246	-0.519966	0.220993	2.43712	3.21906
HMX1	-0.600779	-0.133626	-0.491412	-0.227991	-0.404028	-0.169614	-0.605907	1.40276	0.651327	-0.664819	-0.28089	1.69991	-0.61129	-0.257216	-0.45643	-0.443615	-0.410478	-0.790298	-0.616487	-0.654674	-0.172947	4.02632	-0.0964575	-0.175934	-0.408389	-0.401768	0.681419	-0.652191	-0.148061	1.41356
KDM2B	1.97383	2.2631	1.9869	-1.02549	-0.812054	-0.545956	0.284696	-1.07005	-1.01146	1.58514	0.0813957	0.331668	1.0285	-0.305908	0.550133	1.05246	-0.311394	-0.0670594	-0.461594	0.343518	-0.724123	-0.7843	0.166916	-0.496116	-1.23298	-0.78561	0.537479	-0.547064	-0.954702	-1.04989
LBX1	-0.394892	0.130245	0.040371	-0.140577	0.188106	-0.0432025	-0.624862	1.07872	0.974661	-1.00293	-0.896518	-0.973451	-0.130092	0.858	-1.53478	-0.90609	0.434362	-0.683666	-0.492664	-1.40005	0.427714	2.05792	0.928322	0.0737235	0.0866091	0.156482	2.62017	-1.60549	1.29771	-0.523852
MIXL1	1.22946	-0.632132	-0.623606	0.805853	-0.599812	-0.583819	-0.810103	1.32279	-0.083157	-0.864826	-1.183	-0.187743	0.116234	0.672185	-1.41422	-1.13363	0.658035	-0.350733	-0.32323	-1.48105	1.24358	0.334315	0.350663	-0.116071	0.88237	1.43763	1.46187	-1.53129	2.12352	-0.720088
MYB	-0.233666	0.0207689	-0.30965	-0.287846	-0.250729	-0.416535	-0.199159	0.0072637	-0.523001	0.284624	0.0576483	0.201825	0.368858	-0.222314	0.157122	-0.0119375	-0.438656	5.10181	-0.387453	0.3553	-0.27104	-0.3277	-0.55665	-0.351811	-0.350885	0.0656826	-0.335726	-0.397852	-0.587607	-0.160685
MYCL1	0.326767	-0.0844414	0.0563706	0.0170591	0.109695	-0.00153786	-0.431041	1.58874	0.824958	-0.947722	-0.901823	-1.31467	-0.0802507	0.96366	-1.42887	-0.889	0.270745	-0.747479	-0.35441	-1.80037	0.588224	1.64785	0.849198	0.0168714	-0.117831	0.178099	2.62677	-1.51107	1.01903	-0.473514
MYCN	2.17488	-0.371254	-0.159014	-0.177832	-0.134676	-0.0526447	-0.224212	2.50422	0.52989	-1.10346	-0.112526	-1.09369	-0.138327	0.476388	-1.25898	-0.774756	-0.0795011	-0.624666	-0.436815	-1.68327	0.35847	1.24288	0.123583	0.118689	0.199989	0.00203197	2.15626	-1.48759	0.546016	-0.520076
NEUROG2	-0.571537	0.0768431	0.0205481	0.261176	-0.0520416	0.0188301	-0.443502	1.00766	1.17454	-1.17133	-0.97873	-1.22307	0.0204044	0.859459	-1.33752	-1.05301	0.406349	-0.971141	-0.12755	-1.58814	0.668358	1.3425	0.943003	0.515723	-0.168532	0.0597076	2.59691	-1.07277	1.669	-0.882148
NKX1-1	-0.444654	0.0267203	0.117772	-0.0977817	0.444234	0.207319	-0.542873	0.910666	1.0635	-1.2865	-1.00718	-1.43952	0.0042403	0.916137	-1.38717	-1.04725	0.367861	-0.852364	0.194281	-1.79116	0.586149	1.6574	0.971248	0.0865458	-0.257623	0.746712	2.49321	-1.17943	1.02966	-0.490148
NOBOX	-0.309173	0.00192325	-0.248274	0.207584	0.199963	-0.170147	-0.348139	0.702537	0.726932	-1.36077	-1.1836	-0.707444	-0.332484	0.702693	-1.51255	-1.17633	1.56517	-1.01763	0.224579	-1.71843	0.457929	1.60275	0.71269	0.744911	-0.132317	0.591424	2.33847	-1.35576	1.1841	-0.390623
NPAS4	-0.110125	-0.282349	0.0381534	-0.361991	0.0379961	-0.344497	-0.56281	0.585883	0.116895	-0.717369	-0.639423	-0.70457	0.244268	0.239645	-0.889309	-0.516936	-0.103631	-0.355705	-0.310612	-1.05312	-0.0184215	0.735486	0.0440581	0.346428	0.163773	-0.205946	0.71111	-0.943427	0.178524	4.67802
NR2F2	-1.01549	-0.654198	0.15719	3.21887	-1.00617	0.606139	0.0219038	-1.15416	-0.309141	-1.27098	-0.667412	-0.481711	0.532157	-0.542967	-0.854586	-0.714013	-0.100726	-0.154936	0.198011	-0.350325	0.893756	-0.596004	-0.958084	-0.0351116	1.19335	2.28058	0.20179	0.536089	1.00654	0.0196236
NR6A1	-0.380724	5.19493	0.105589	-0.3215	-0.289265	0.144342	-0.203262	-0.302735	-0.186154	-0.252742	-0.295379	-0.308898	-0.352754	-0.110101	-0.174027	-0.285458	-0.403944	-0.368886	-0.0221185	-0.425762	0.259795	-0.356606	-0.122592	0.311008	-0.180283	-0.249094	-0.173316	-0.0640382	-0.255554	0.0695308
OLIG1	-0.526909	0.151965	0.20075	0.0857555	0.183633	0.205094	-0.269737	0.821814	1.14537	-0.982163	-0.811777	-1.52247	-0.0345014	0.780443	-1.29237	-0.743773	0.227905	-0.909217	-0.508232	-1.50967	0.513923	1.64935	1.15445	0.196871	-0.446148	0.338471	2.76762	-1.37839	1.24701	-0.735054
ONECUT1	0.249331	2.35083	1.26869	-0.279597	-0.641768	-0.384156	-1.28676	0.923668	0.147206	-0.893791	-1.14762	-1.34114	-0.0245546	-0.00388485	-1.35313	-1.31528	-0.453023	0.116602	-1.05257	1.44998	1.17864	1.21484	0.265085	-0.243038	0.812884	-0.433005	1.42983	0.387954	0.318486	-1.26072
ONECUT3	0.759071	-0.0889358	-0.432395	-0.0646115	-0.122342	0.137831	-0.716141	1.72278	0.668346	-1.37053	-0.950397	-1.06052	-0.559674	0.467051	-1.61563	-0.986201	0.157092	-0.0671126	-0.622792	-1.60955	-0.0116871	1.72437	1.01198	0.11192	-0.373088	0.423035	2.87702	-0.0993791	0.781781	-0.0912871
PHOX2A	-0.418503	-0.185487	0.472392	0.0168617	0.287392	-0.0155756	-0.595576	0.879385	0.826596	-1.01373	-0.600143	-1.15486	0.670238	0.994768	-1.25968	-1.12755	0.03238	-0.939342	-0.801668	-1.51751	0.380082	1.70886	1.45442	0.142644	-0.36052	-0.01535	2.56531	-1.54277	1.23309	-0.116148
PHOX2B	-0.365329	-0.141553	0.490134	-0.0397379	0.294061	-0.0155686	-0.611161	0.8054	0.803888	-0.943646	-0.623408	-1.16249	0.660673	0.966371	-1.24983	-1.18882	0.0282818	-0.939993	-0.741095	-1.41558	0.353704	1.7327	1.48368	0.125536	-0.373805	-0.00602619	2.56307	-1.56145	1.36353	-0.291525
POU3F4	-0.685405	-0.16463	-0.191355	-0.255742	-0.131552	-0.132118	-0.613061	1.04443	0.822375	-1.12928	-1.33528	-1.5812	-0.405668	0.822505	-1.37016	-0.53075	0.557921	0.19812	-0.963524	-0.978648	0.254223	1.83751	0.998459	0.146333	-0.367482	1.55057	2.27501	-0.250317	1.51892	-0.940208
POU5F1B	-0.437639	1.68579	1.82246	0.563931	-0.358878	-0.331399	-0.67998	-0.476899	-0.46876	-0.509485	-0.431912	-0.588701	-0.532614	-0.56857	-0.771492	-0.48618	-0.439708	-0.588269	2.11623	-0.772687	1.20775	0.682464	-0.0944108	-0.535954	-0.518453	-0.307576	-0.295472	3.17026	-0.359848	-0.694001
PTF1A	-0.607824	0.077691	-0.42796	-0.313649	2.43011	-0.303484	-0.242727	-0.236937	-0.405779	-0.667811	-0.638973	-0.608149	-0.296148	-0.17925	-0.578546	-0.649624	-0.497322	-0.27713	-0.564751	-0.749724	2.63827	2.7976	-0.434799	-0.424172	0.237355	0.191353	-0.0942146	1.74324	-0.311541	-0.605102
RAX2	-0.629956	0.157046	-0.026877	-0.200168	0.389477	-0.0295898	-0.557864	1.16571	0.895363	-1.08286	-0.993131	-1.30546	-0.137093	0.958366	-1.53421	-0.914301	0.363648	-0.673228	0.0402345	-1.55509	0.545124	1.86227	0.909409	0.257786	-0.040231	0.130329	2.59043	-1.34377	1.22688	-0.468236
RXRG	-0.469208	-0.544837	-0.159503	1.71695	-0.497751	-0.560688	-0.436091	-0.341163	1.9256	-0.81489	-0.694869	-0.514725	-0.502148	-0.176898	-0.533884	-0.685918	-0.378158	-0.148346	-0.568979	-0.765059	0.00397629	-0.111555	1.5743	-0.325212	-0.526384	-0.382038	0.754272	-0.882352	2.91786	2.12769
SHOX	-0.492435	0.0702904	0.0717818	-0.0218911	0.2828	0.0682549	-0.445573	1.03715	0.914952	-1.05453	-1.05735	-1.30334	-0.0834841	0.936111	-1.455	-0.876791	0.386324	-0.711045	-0.227205	-1.63131	0.551206	1.81042	1.01731	0.196076	-0.116589	0.248645	2.66218	-1.39675	1.18315	-0.563361
SIX1	-0.208729	-0.193938	0.0146102	-0.183308	-0.141722	-0.273859	-0.235041	-0.306412	-0.219741	-0.192686	-0.359543	-0.223155	-0.283045	-0.207884	-0.373107	-0.126059	-0.25423	-0.14751	-0.222943	-0.18663	-0.162921	0.122423	-0.169701	0.162366	0.080302	5.25177	-0.222942	-0.335184	-0.20985	-0.191334
SIX6	-0.476411	-0.0988766	-0.00841471	0.0552672	0.0993918	-0.214114	-0.417497	0.240525	0.151915	-0.654075	-0.982624	-0.76094	-0.316455	0.261376	-1.07001	-0.31667	0.318723	-0.641754	-0.469424	-0.78689	1.06709	0.930911	0.251592	-0.0357263	0.0861123	4.3042	1.05719	-1.25458	0.266714	-0.586537
SOX12	-0.426	-0.202136	-0.416814	-0.400793	-0.497483	0.459194	-0.0822337	-0.920003	0.127662	-0.397224	-0.369461	0.0502748	-0.205289	-0.158269	-1.07916	0.640469	-0.687551	-0.644225	-0.566105	-0.233523	3.63207	0.0647809	0.201687	0.106237	-0.402797	-0.0881835	-0.0498321	-0.0293104	3.18169	-0.60768
SP5	2.47219	-0.0239722	-0.231625	-0.34249	-0.729005	-0.123121	3.87159	-0.22658	-0.528815	-0.399371	-0.595162	-0.524165	-0.276973	-0.332542	-0.224638	-0.273098	-0.296369	-0.392337	-0.711704	-0.720598	-0.291088	-0.0149322	-0.170314	0.15012	1.92194	-0.316571	0.158585	-0.58094	0.156697	-0.404718
SPZ1	-0.580945	-0.0242998	-0.0873171	-0.530139	-0.710762	-0.357605	1.29035	0.106127	-0.357769	1.44445	-0.829981	-0.215746	-0.603197	-0.00158165	-0.131845	-0.492876	-0.380282	-0.601592	-0.368617	-0.656713	-0.203066	0.924982	4.47587	-0.221267	-0.0475926	-0.231968	0.306538	-0.241543	-0.296667	-0.374952
TAL1	0.0107102	-0.189709	0.489003	-0.547988	-0.869048	-0.230342	-0.27582	1.10846	-0.0943928	0.12061	-0.381434	-1.01352	-0.647849	0.110905	3.23629	-1.07579	-0.496389	-0.737173	-0.404624	-0.964878	-0.37726	-0.0126379	0.0574621	-0.393519	-0.19792	-0.2393	1.90155	-0.497761	-0.0157173	2.62808
TBX21	2.796	-0.685989	0.376964	-0.579654	-0.363668	0.774328	-0.937803	0.728511	0.0387173	-0.896609	-1.10052	-0.939352	0.584931	-0.495478	-0.77396	-0.23179	-0.431887	-0.168085	-0.995438	-0.858835	-0.374789	-0.215528	0.146378	-0.715325	0.817094	0.108067	0.22976	-0.197173	2.8906	1.47052
THAP1	0.808704	-0.454398	0.158617	-0.735527	-0.547563	-0.953879	-0.489594	1.7149	-0.875038	-0.0122664	-0.585692	0.887649	0.289818	3.76061	1.26806	-0.075119	0.492179	0.686808	-0.358311	0.580018	-1.1046	-1.10491	-0.243109	-0.552381	0.00395893	-0.357539	-0.788178	-0.36542	-0.648326	-0.399475
VAX2	2.94894	0.254115	0.941738	-0.689411	-0.497752	1.11024	-1.21916	-0.625772	-0.158682	-1.62028	0.225556	2.41077	0.443448	-0.103285	0.720367	-0.214793	-0.0433456	0.452981	0.587481	-0.177219	-0.715596	-0.0926456	0.459923	-1.06316	0.404813	-0.186514	-0.936337	-0.336864	-1.14126	-1.13831
VSX1	0.492848	0.0884911	-0.240752	-0.347837	0.180974	-0.165833	-0.773868	1.20301	0.702205	-1.27859	-0.870282	-0.967098	-0.344222	0.470784	-1.42799	-0.878714	0.493214	-0.847135	-0.17167	-1.34393	0.222038	1.44503	1.17746	0.238482	-0.0767047	0.690498	2.01677	-1.34137	2.46986	-0.815653
ZNF148	-0.896192	0.694247	1.21312	1.59389	0.780758	-0.495353	0.0659535	1.01994	-1.25519	2.36344	-0.8622	-0.870563	-0.706233	-0.512845	1.63165	-0.871096	1.03781	-1.64807	-1.3613	-1.06249	0.233334	0.463626	0.235449	0.35195	-0.661729	-0.406918	-0.554456	0.469516	-0.543822	0.553778
ZNF333	-0.729767	-0.939647	1.258	-0.0613353	-0.17557	1.36175	-0.753369	0.504607	-0.0369908	-0.0636308	-1.19979	-1.97341	-0.2733	-0.937321	-1.14765	-0.460635	-0.918731	-1.10111	0.579071	2.05666	0.903494	-0.208726	0.814586	-0.955709	1.47816	1.24295	0.0769061	0.276233	1.59776	-0.213497
ZNF652	-0.326426	1.41244	1.61944	0.00836635	-0.701011	-0.942175	0.507398	0.200737	-1.15802	-1.4294	-0.508937	-0.983464	0.176827	-0.999373	-0.443744	-1.12918	-0.882313	-0.174205	-0.330399	-0.0841861	0.854593	-0.676186	2.02586	-1.18657	0.73504	1.35213	2.18342	0.136743	-0.0932404	0.835841

## Sheet: Figure2B
please view supplementary file 1, 3, 4 for DEG, DAR, and differential TFs, respectively.

## Sheet: Figure2C
from	to	joint	Treatment
HOXD11	TFAP2A	hand	Control
HOXD11	TFAP2B	hand	Control
HOXD11	ZNF263	hand	Control
HOXD11	NEUROD2	hand	Control
HOXD11	E2F6	hand	Control
HOXD11	HOXD4	hand	Control
HOXD11	HOXA13	hand	Control
HOXD11	HOXB13	hand	Control
HOXD11	HOXB9	hand	Control
HOXD11	HOXD12	hand	Control
HOXD11	HOXD13	hand	Control
HOXD11	PATZ1	hand	Control
HOXD11	TBX5	hand	Control
HOXD11	CREB1	hand	Control
HOXD11	EOMES	hand	Control
HOXD11	KLF16	hand	Control
HOXD11	KLF8	hand	Control
HOXD11	LMX1B	hand	Control
HOXD11	PDX1	hand	Control
HOXD11	NKX2-5	hand	Control
HOXD11	NR2F1	hand	Control
HOXD11	HOXD10	hand	Control
HOXD11	BHLHA15	hand	Control
HOXD11	ZNF423	hand	Control
HOXD11	MLXIPL	hand	Control
HOXD11	SOX7	hand	Control
HOXD11	SOX8	hand	Control
HOXD11	TBX20	hand	Control
HOXD11	NR2E1	hand	Control
HOXD11	PLAGL1	hand	Control
HOXD11	PKNOX2	hand	Control
HOXD11	NR1H4	hand	Control
HOXD11	ENSG00000187728	hand	Control
HOXD11	EGR2	hand	Control
HOXD11	ATF1	hand	Control
HOXD11	LHX2	hand	Control
HOXD11	IRX2	hand	Control
HOXD11	EGR3	hand	Control
HOXD11	GATA6	hand	Control
HOXD11	RREB1	hand	Control
HOXD11	GLIS3	hand	Control
HOXD11	T	hand	Control
HOXD11	CUX1	hand	Control
HOXD11	ARID3B	hand	Control
HOXD11	HMX2	hand	Control
HOXD11	LHX1	hand	Control
HOXD11	RHOXF1	hand	Control
HOXD11	HOXD9	hand	Control
HOXD11	OVOL1	hand	Control
HOXD11	TLX2	hand	Control
HOXD11	VSX2	hand	Control
HOXD11	YY2	hand	Control
HOXD11	SCRT1	hand	Control
HOXD11	LHX9	hand	Control
HOXD11	SNAI3	hand	Control
HOXD11	MEOX1	hand	Control
HOXD11	DMRT2	hand	Control
HOXD11	DRGX	hand	Control
HOXD11	ETS1	hand	Control
HOXD11	HOXC13	hand	Control
HOXD11	HOXC5	hand	Control
HOXD11	HOXC6	hand	Control
HOXD11	KLF12	hand	Control
HOXD11	MEIS1	hand	Control
HOXD11	MSX1	hand	Control
HOXD11	NFIA	hand	Control
HOXD11	NKX3-1	hand	Control
HOXD11	NR3C1	hand	Control
HOXD11	PHOX2A	hand	Control
HOXD11	PITX2	hand	Control
HOXD11	RUNX1	hand	Control
HOXD11	RUNX3	hand	Control
HOXD11	SNAI1	hand	Control
HOXD11	HAND2	hand	Control
TFAP2A	TFAP2B	hand	Control
TFAP2A	ZNF263	hand	Control
TFAP2A	NEUROD2	hand	Control
TFAP2A	E2F6	hand	Control
TFAP2A	HOXD4	hand	Control
TFAP2A	HOXA13	hand	Control
TFAP2A	HOXB13	hand	Control
TFAP2A	HOXB9	hand	Control
TFAP2A	HOXD12	hand	Control
TFAP2A	HOXD13	hand	Control
TFAP2A	PATZ1	hand	Control
TFAP2A	TBX5	hand	Control
TFAP2A	CREB1	hand	Control
TFAP2A	EOMES	hand	Control
TFAP2A	KLF16	hand	Control
TFAP2A	KLF8	hand	Control
TFAP2A	LMX1B	hand	Control
TFAP2A	PDX1	hand	Control
TFAP2A	NKX2-5	hand	Control
TFAP2A	NR2F1	hand	Control
TFAP2A	HOXD10	hand	Control
TFAP2A	BHLHA15	hand	Control
TFAP2A	ZNF423	hand	Control
TFAP2A	MLXIPL	hand	Control
TFAP2A	SOX7	hand	Control
TFAP2A	SOX8	hand	Control
TFAP2A	TBX20	hand	Control
TFAP2A	NR2E1	hand	Control
TFAP2A	PLAGL1	hand	Control
TFAP2A	PKNOX2	hand	Control
TFAP2A	NR1H4	hand	Control
TFAP2A	ENSG00000187728	hand	Control
TFAP2A	EGR2	hand	Control
TFAP2A	ATF1	hand	Control
TFAP2A	LHX2	hand	Control
TFAP2A	IRX2	hand	Control
TFAP2A	EGR3	hand	Control
TFAP2A	GATA6	hand	Control
TFAP2A	RREB1	hand	Control
TFAP2A	GLIS3	hand	Control
TFAP2A	T	hand	Control
TFAP2A	CUX1	hand	Control
TFAP2A	ARID3B	hand	Control
TFAP2A	HMX2	hand	Control
TFAP2A	LHX1	hand	Control
TFAP2A	RHOXF1	hand	Control
TFAP2A	HOXD9	hand	Control
TFAP2A	OVOL1	hand	Control
TFAP2A	TLX2	hand	Control
TFAP2A	VSX2	hand	Control
TFAP2A	YY2	hand	Control
TFAP2A	SCRT1	hand	Control
TFAP2A	LHX9	hand	Control
TFAP2A	SNAI3	hand	Control
TFAP2A	MEOX1	hand	Control
TFAP2A	DMRT2	hand	Control
TFAP2A	DRGX	hand	Control
TFAP2A	ETS1	hand	Control
TFAP2A	HOXC13	hand	Control
TFAP2A	HOXC5	hand	Control
TFAP2A	HOXC6	hand	Control
TFAP2A	KLF12	hand	Control
TFAP2A	MEIS1	hand	Control
TFAP2A	MSX1	hand	Control
TFAP2A	NFIA	hand	Control
TFAP2A	NKX3-1	hand	Control
TFAP2A	NR3C1	hand	Control
TFAP2A	PHOX2A	hand	Control
TFAP2A	PITX2	hand	Control
TFAP2A	RUNX1	hand	Control
TFAP2A	RUNX3	hand	Control
TFAP2A	SNAI1	hand	Control
TFAP2A	HAND2	hand	Control
TFAP2B	ZNF263	hand	Control
TFAP2B	NEUROD2	hand	Control
TFAP2B	E2F6	hand	Control
TFAP2B	HOXD4	hand	Control
TFAP2B	HOXA13	hand	Control
TFAP2B	HOXB13	hand	Control
TFAP2B	HOXB9	hand	Control
TFAP2B	HOXD12	hand	Control
TFAP2B	HOXD13	hand	Control
TFAP2B	PATZ1	hand	Control
TFAP2B	TBX5	hand	Control
TFAP2B	CREB1	hand	Control
TFAP2B	EOMES	hand	Control
TFAP2B	KLF16	hand	Control
TFAP2B	KLF8	hand	Control
TFAP2B	LMX1B	hand	Control
TFAP2B	PDX1	hand	Control
TFAP2B	NKX2-5	hand	Control
TFAP2B	NR2F1	hand	Control
TFAP2B	HOXD10	hand	Control
TFAP2B	BHLHA15	hand	Control
TFAP2B	ZNF423	hand	Control
TFAP2B	MLXIPL	hand	Control
TFAP2B	SOX7	hand	Control
TFAP2B	SOX8	hand	Control
TFAP2B	TBX20	hand	Control
TFAP2B	NR2E1	hand	Control
TFAP2B	PLAGL1	hand	Control
TFAP2B	PKNOX2	hand	Control
TFAP2B	NR1H4	hand	Control
TFAP2B	ENSG00000187728	hand	Control
TFAP2B	EGR2	hand	Control
TFAP2B	ATF1	hand	Control
TFAP2B	LHX2	hand	Control
TFAP2B	IRX2	hand	Control
TFAP2B	EGR3	hand	Control
TFAP2B	GATA6	hand	Control
TFAP2B	RREB1	hand	Control
TFAP2B	GLIS3	hand	Control
TFAP2B	T	hand	Control
TFAP2B	CUX1	hand	Control
TFAP2B	ARID3B	hand	Control
TFAP2B	HMX2	hand	Control
TFAP2B	LHX1	hand	Control
TFAP2B	RHOXF1	hand	Control
TFAP2B	HOXD9	hand	Control
TFAP2B	OVOL1	hand	Control
TFAP2B	TLX2	hand	Control
TFAP2B	VSX2	hand	Control
TFAP2B	YY2	hand	Control
TFAP2B	SCRT1	hand	Control
TFAP2B	LHX9	hand	Control
TFAP2B	SNAI3	hand	Control
TFAP2B	MEOX1	hand	Control
TFAP2B	DMRT2	hand	Control
TFAP2B	DRGX	hand	Control
TFAP2B	ETS1	hand	Control
TFAP2B	HOXC13	hand	Control
TFAP2B	HOXC5	hand	Control
TFAP2B	HOXC6	hand	Control
TFAP2B	KLF12	hand	Control
TFAP2B	MEIS1	hand	Control
TFAP2B	MSX1	hand	Control
TFAP2B	NFIA	hand	Control
TFAP2B	NKX3-1	hand	Control
TFAP2B	NR3C1	hand	Control
TFAP2B	PHOX2A	hand	Control
TFAP2B	PITX2	hand	Control
TFAP2B	RUNX1	hand	Control
TFAP2B	RUNX3	hand	Control
TFAP2B	SNAI1	hand	Control
TFAP2B	HAND2	hand	Control
ZNF263	NEUROD2	hand	Control
ZNF263	E2F6	hand	Control
ZNF263	HOXD4	hand	Control
ZNF263	HOXA13	hand	Control
ZNF263	HOXB13	hand	Control
ZNF263	HOXB9	hand	Control
ZNF263	HOXD12	hand	Control
ZNF263	HOXD13	hand	Control
ZNF263	PATZ1	hand	Control
ZNF263	TBX5	hand	Control
ZNF263	CREB1	hand	Control
ZNF263	EOMES	hand	Control
ZNF263	KLF16	hand	Control
ZNF263	KLF8	hand	Control
ZNF263	LMX1B	hand	Control
ZNF263	PDX1	hand	Control
ZNF263	NKX2-5	hand	Control
ZNF263	NR2F1	hand	Control
ZNF263	HOXD10	hand	Control
ZNF263	BHLHA15	hand	Control
ZNF263	ZNF423	hand	Control
ZNF263	MLXIPL	hand	Control
ZNF263	SOX7	hand	Control
ZNF263	SOX8	hand	Control
ZNF263	TBX20	hand	Control
ZNF263	NR2E1	hand	Control
ZNF263	PLAGL1	hand	Control
ZNF263	PKNOX2	hand	Control
ZNF263	NR1H4	hand	Control
ZNF263	ENSG00000187728	hand	Control
ZNF263	EGR2	hand	Control
ZNF263	ATF1	hand	Control
ZNF263	LHX2	hand	Control
ZNF263	IRX2	hand	Control
ZNF263	EGR3	hand	Control
ZNF263	GATA6	hand	Control
ZNF263	RREB1	hand	Control
ZNF263	GLIS3	hand	Control
ZNF263	T	hand	Control
ZNF263	CUX1	hand	Control
ZNF263	ARID3B	hand	Control
ZNF263	HMX2	hand	Control
ZNF263	LHX1	hand	Control
ZNF263	RHOXF1	hand	Control
ZNF263	HOXD9	hand	Control
ZNF263	OVOL1	hand	Control
ZNF263	TLX2	hand	Control
ZNF263	VSX2	hand	Control
ZNF263	YY2	hand	Control
ZNF263	SCRT1	hand	Control
ZNF263	LHX9	hand	Control
ZNF263	SNAI3	hand	Control
ZNF263	MEOX1	hand	Control
ZNF263	DMRT2	hand	Control
ZNF263	DRGX	hand	Control
ZNF263	ETS1	hand	Control
ZNF263	HOXC13	hand	Control
ZNF263	HOXC5	hand	Control
ZNF263	HOXC6	hand	Control
ZNF263	KLF12	hand	Control
ZNF263	MEIS1	hand	Control
ZNF263	MSX1	hand	Control
ZNF263	NFIA	hand	Control
ZNF263	NKX3-1	hand	Control
ZNF263	NR3C1	hand	Control
ZNF263	PHOX2A	hand	Control
ZNF263	PITX2	hand	Control
ZNF263	RUNX1	hand	Control
ZNF263	RUNX3	hand	Control
ZNF263	SNAI1	hand	Control
ZNF263	HAND2	hand	Control
NEUROD2	E2F6	hand	Control
NEUROD2	HOXD4	hand	Control
NEUROD2	HOXA13	hand	Control
NEUROD2	HOXB13	hand	Control
NEUROD2	HOXB9	hand	Control
NEUROD2	HOXD12	hand	Control
NEUROD2	HOXD13	hand	Control
NEUROD2	PATZ1	hand	Control
NEUROD2	TBX5	hand	Control
NEUROD2	CREB1	hand	Control
NEUROD2	EOMES	hand	Control
NEUROD2	KLF16	hand	Control
NEUROD2	KLF8	hand	Control
NEUROD2	LMX1B	hand	Control
NEUROD2	PDX1	hand	Control
NEUROD2	NKX2-5	hand	Control
NEUROD2	NR2F1	hand	Control
NEUROD2	HOXD10	hand	Control
NEUROD2	BHLHA15	hand	Control
NEUROD2	ZNF423	hand	Control
NEUROD2	MLXIPL	hand	Control
NEUROD2	SOX7	hand	Control
NEUROD2	SOX8	hand	Control
NEUROD2	TBX20	hand	Control
NEUROD2	NR2E1	hand	Control
NEUROD2	PLAGL1	hand	Control
NEUROD2	PKNOX2	hand	Control
NEUROD2	NR1H4	hand	Control
NEUROD2	ENSG00000187728	hand	Control
NEUROD2	EGR2	hand	Control
NEUROD2	ATF1	hand	Control
NEUROD2	LHX2	hand	Control
NEUROD2	IRX2	hand	Control
NEUROD2	EGR3	hand	Control
NEUROD2	GATA6	hand	Control
NEUROD2	RREB1	hand	Control
NEUROD2	GLIS3	hand	Control
NEUROD2	T	hand	Control
NEUROD2	CUX1	hand	Control
NEUROD2	ARID3B	hand	Control
NEUROD2	HMX2	hand	Control
NEUROD2	LHX1	hand	Control
NEUROD2	RHOXF1	hand	Control
NEUROD2	HOXD9	hand	Control
NEUROD2	OVOL1	hand	Control
NEUROD2	TLX2	hand	Control
NEUROD2	VSX2	hand	Control
NEUROD2	YY2	hand	Control
NEUROD2	SCRT1	hand	Control
NEUROD2	LHX9	hand	Control
NEUROD2	SNAI3	hand	Control
NEUROD2	MEOX1	hand	Control
NEUROD2	DMRT2	hand	Control
NEUROD2	DRGX	hand	Control
NEUROD2	ETS1	hand	Control
NEUROD2	HOXC13	hand	Control
NEUROD2	HOXC5	hand	Control
NEUROD2	HOXC6	hand	Control
NEUROD2	KLF12	hand	Control
NEUROD2	MEIS1	hand	Control
NEUROD2	MSX1	hand	Control
NEUROD2	NFIA	hand	Control
NEUROD2	NKX3-1	hand	Control
NEUROD2	NR3C1	hand	Control
NEUROD2	PHOX2A	hand	Control
NEUROD2	PITX2	hand	Control
NEUROD2	RUNX1	hand	Control
NEUROD2	RUNX3	hand	Control
NEUROD2	SNAI1	hand	Control
NEUROD2	HAND2	hand	Control
E2F6	HOXD4	hand	Control
E2F6	HOXA13	hand	Control
E2F6	HOXB13	hand	Control
E2F6	HOXB9	hand	Control
E2F6	HOXD12	hand	Control
E2F6	HOXD13	hand	Control
E2F6	PATZ1	hand	Control
E2F6	TBX5	hand	Control
E2F6	CREB1	hand	Control
E2F6	EOMES	hand	Control
E2F6	KLF16	hand	Control
E2F6	KLF8	hand	Control
E2F6	LMX1B	hand	Control
E2F6	PDX1	hand	Control
E2F6	NKX2-5	hand	Control
E2F6	NR2F1	hand	Control
E2F6	HOXD10	hand	Control
E2F6	BHLHA15	hand	Control
E2F6	ZNF423	hand	Control
E2F6	MLXIPL	hand	Control
E2F6	SOX7	hand	Control
E2F6	SOX8	hand	Control
E2F6	TBX20	hand	Control
E2F6	NR2E1	hand	Control
E2F6	PLAGL1	hand	Control
E2F6	PKNOX2	hand	Control
E2F6	NR1H4	hand	Control
E2F6	ENSG00000187728	hand	Control
E2F6	EGR2	hand	Control
E2F6	ATF1	hand	Control
E2F6	LHX2	hand	Control
E2F6	IRX2	hand	Control
E2F6	EGR3	hand	Control
E2F6	GATA6	hand	Control
E2F6	RREB1	hand	Control
E2F6	GLIS3	hand	Control
E2F6	T	hand	Control
E2F6	CUX1	hand	Control
E2F6	ARID3B	hand	Control
E2F6	HMX2	hand	Control
E2F6	LHX1	hand	Control
E2F6	RHOXF1	hand	Control
E2F6	HOXD9	hand	Control
E2F6	OVOL1	hand	Control
E2F6	TLX2	hand	Control
E2F6	VSX2	hand	Control
E2F6	YY2	hand	Control
E2F6	SCRT1	hand	Control
E2F6	LHX9	hand	Control
E2F6	SNAI3	hand	Control
E2F6	MEOX1	hand	Control
E2F6	DMRT2	hand	Control
E2F6	DRGX	hand	Control
E2F6	ETS1	hand	Control
E2F6	HOXC13	hand	Control
E2F6	HOXC5	hand	Control
E2F6	HOXC6	hand	Control
E2F6	KLF12	hand	Control
E2F6	MEIS1	hand	Control
E2F6	MSX1	hand	Control
E2F6	NFIA	hand	Control
E2F6	NKX3-1	hand	Control
E2F6	NR3C1	hand	Control
E2F6	PHOX2A	hand	Control
E2F6	PITX2	hand	Control
E2F6	RUNX1	hand	Control
E2F6	RUNX3	hand	Control
E2F6	SNAI1	hand	Control
E2F6	HAND2	hand	Control
HOXD4	HOXA13	hand	Control
HOXD4	HOXB13	hand	Control
HOXD4	HOXB9	hand	Control
HOXD4	HOXD12	hand	Control
HOXD4	HOXD13	hand	Control
HOXD4	PATZ1	hand	Control
HOXD4	TBX5	hand	Control
HOXD4	CREB1	hand	Control
HOXD4	EOMES	hand	Control
HOXD4	KLF16	hand	Control
HOXD4	KLF8	hand	Control
HOXD4	LMX1B	hand	Control
HOXD4	PDX1	hand	Control
HOXD4	NKX2-5	hand	Control
HOXD4	NR2F1	hand	Control
HOXD4	HOXD10	hand	Control
HOXD4	BHLHA15	hand	Control
HOXD4	ZNF423	hand	Control
HOXD4	MLXIPL	hand	Control
HOXD4	SOX7	hand	Control
HOXD4	SOX8	hand	Control
HOXD4	TBX20	hand	Control
HOXD4	NR2E1	hand	Control
HOXD4	PLAGL1	hand	Control
HOXD4	PKNOX2	hand	Control
HOXD4	NR1H4	hand	Control
HOXD4	ENSG00000187728	hand	Control
HOXD4	EGR2	hand	Control
HOXD4	ATF1	hand	Control
HOXD4	LHX2	hand	Control
HOXD4	IRX2	hand	Control
HOXD4	EGR3	hand	Control
HOXD4	GATA6	hand	Control
HOXD4	RREB1	hand	Control
HOXD4	GLIS3	hand	Control
HOXD4	T	hand	Control
HOXD4	CUX1	hand	Control
HOXD4	ARID3B	hand	Control
HOXD4	HMX2	hand	Control
HOXD4	LHX1	hand	Control
HOXD4	RHOXF1	hand	Control
HOXD4	HOXD9	hand	Control
HOXD4	OVOL1	hand	Control
HOXD4	TLX2	hand	Control
HOXD4	VSX2	hand	Control
HOXD4	YY2	hand	Control
HOXD4	SCRT1	hand	Control
HOXD4	LHX9	hand	Control
HOXD4	SNAI3	hand	Control
HOXD4	MEOX1	hand	Control
HOXD4	DMRT2	hand	Control
HOXD4	DRGX	hand	Control
HOXD4	ETS1	hand	Control
HOXD4	HOXC13	hand	Control
HOXD4	HOXC5	hand	Control
HOXD4	HOXC6	hand	Control
HOXD4	KLF12	hand	Control
HOXD4	MEIS1	hand	Control
HOXD4	MSX1	hand	Control
HOXD4	NFIA	hand	Control
HOXD4	NKX3-1	hand	Control
HOXD4	NR3C1	hand	Control
HOXD4	PHOX2A	hand	Control
HOXD4	PITX2	hand	Control
HOXD4	RUNX1	hand	Control
HOXD4	RUNX3	hand	Control
HOXD4	SNAI1	hand	Control
HOXD4	HAND2	hand	Control
HOXA13	HOXB13	hand	Control
HOXA13	HOXB9	hand	Control
HOXA13	HOXD12	hand	Control
HOXA13	HOXD13	hand	Control
HOXA13	PATZ1	hand	Control
HOXA13	TBX5	hand	Control
HOXA13	CREB1	hand	Control
HOXA13	EOMES	hand	Control
HOXA13	KLF16	hand	Control
HOXA13	KLF8	hand	Control
HOXA13	LMX1B	hand	Control
HOXA13	PDX1	hand	Control
HOXA13	NKX2-5	hand	Control
HOXA13	NR2F1	hand	Control
HOXA13	HOXD10	hand	Control
HOXA13	BHLHA15	hand	Control
HOXA13	ZNF423	hand	Control
HOXA13	MLXIPL	hand	Control
HOXA13	SOX7	hand	Control
HOXA13	SOX8	hand	Control
HOXA13	TBX20	hand	Control
HOXA13	NR2E1	hand	Control
HOXA13	PLAGL1	hand	Control
HOXA13	PKNOX2	hand	Control
HOXA13	NR1H4	hand	Control
HOXA13	ENSG00000187728	hand	Control
HOXA13	EGR2	hand	Control
HOXA13	ATF1	hand	Control
HOXA13	LHX2	hand	Control
HOXA13	IRX2	hand	Control
HOXA13	EGR3	hand	Control
HOXA13	GATA6	hand	Control
HOXA13	RREB1	hand	Control
HOXA13	GLIS3	hand	Control
HOXA13	T	hand	Control
HOXA13	CUX1	hand	Control
HOXA13	ARID3B	hand	Control
HOXA13	HMX2	hand	Control
HOXA13	LHX1	hand	Control
HOXA13	RHOXF1	hand	Control
HOXA13	HOXD9	hand	Control
HOXA13	OVOL1	hand	Control
HOXA13	TLX2	hand	Control
HOXA13	VSX2	hand	Control
HOXA13	YY2	hand	Control
HOXA13	SCRT1	hand	Control
HOXA13	LHX9	hand	Control
HOXA13	SNAI3	hand	Control
HOXA13	MEOX1	hand	Control
HOXA13	DMRT2	hand	Control
HOXA13	DRGX	hand	Control
HOXA13	ETS1	hand	Control
HOXA13	HOXC13	hand	Control
HOXA13	HOXC5	hand	Control
HOXA13	HOXC6	hand	Control
HOXA13	KLF12	hand	Control
HOXA13	MEIS1	hand	Control
HOXA13	MSX1	hand	Control
HOXA13	NFIA	hand	Control
HOXA13	NKX3-1	hand	Control
HOXA13	NR3C1	hand	Control
HOXA13	PHOX2A	hand	Control
HOXA13	PITX2	hand	Control
HOXA13	RUNX1	hand	Control
HOXA13	RUNX3	hand	Control
HOXA13	SNAI1	hand	Control
HOXA13	HAND2	hand	Control
HOXB13	HOXB9	hand	Control
HOXB13	HOXD12	hand	Control
HOXB13	HOXD13	hand	Control
HOXB13	PATZ1	hand	Control
HOXB13	TBX5	hand	Control
HOXB13	CREB1	hand	Control
HOXB13	EOMES	hand	Control
HOXB13	KLF16	hand	Control
HOXB13	KLF8	hand	Control
HOXB13	LMX1B	hand	Control
HOXB13	PDX1	hand	Control
HOXB13	NKX2-5	hand	Control
HOXB13	NR2F1	hand	Control
HOXB13	HOXD10	hand	Control
HOXB13	BHLHA15	hand	Control
HOXB13	ZNF423	hand	Control
HOXB13	MLXIPL	hand	Control
HOXB13	SOX7	hand	Control
HOXB13	SOX8	hand	Control
HOXB13	TBX20	hand	Control
HOXB13	NR2E1	hand	Control
HOXB13	PLAGL1	hand	Control
HOXB13	PKNOX2	hand	Control
HOXB13	NR1H4	hand	Control
HOXB13	ENSG00000187728	hand	Control
HOXB13	EGR2	hand	Control
HOXB13	ATF1	hand	Control
HOXB13	LHX2	hand	Control
HOXB13	IRX2	hand	Control
HOXB13	EGR3	hand	Control
HOXB13	GATA6	hand	Control
HOXB13	RREB1	hand	Control
HOXB13	GLIS3	hand	Control
HOXB13	T	hand	Control
HOXB13	CUX1	hand	Control
HOXB13	ARID3B	hand	Control
HOXB13	HMX2	hand	Control
HOXB13	LHX1	hand	Control
HOXB13	RHOXF1	hand	Control
HOXB13	HOXD9	hand	Control
HOXB13	OVOL1	hand	Control
HOXB13	TLX2	hand	Control
HOXB13	VSX2	hand	Control
HOXB13	YY2	hand	Control
HOXB13	SCRT1	hand	Control
HOXB13	LHX9	hand	Control
HOXB13	SNAI3	hand	Control
HOXB13	MEOX1	hand	Control
HOXB13	DMRT2	hand	Control
HOXB13	DRGX	hand	Control
HOXB13	ETS1	hand	Control
HOXB13	HOXC13	hand	Control
HOXB13	HOXC5	hand	Control
HOXB13	HOXC6	hand	Control
HOXB13	KLF12	hand	Control
HOXB13	MEIS1	hand	Control
HOXB13	MSX1	hand	Control
HOXB13	NFIA	hand	Control
HOXB13	NKX3-1	hand	Control
HOXB13	NR3C1	hand	Control
HOXB13	PHOX2A	hand	Control
HOXB13	PITX2	hand	Control
HOXB13	RUNX1	hand	Control
HOXB13	RUNX3	hand	Control
HOXB13	SNAI1	hand	Control
HOXB13	HAND2	hand	Control
HOXB9	HOXD12	hand	Control
HOXB9	HOXD13	hand	Control
HOXB9	PATZ1	hand	Control
HOXB9	TBX5	hand	Control
HOXB9	CREB1	hand	Control
HOXB9	EOMES	hand	Control
HOXB9	KLF16	hand	Control
HOXB9	KLF8	hand	Control
HOXB9	LMX1B	hand	Control
HOXB9	PDX1	hand	Control
HOXB9	NKX2-5	hand	Control
HOXB9	NR2F1	hand	Control
HOXB9	HOXD10	hand	Control
HOXB9	BHLHA15	hand	Control
HOXB9	ZNF423	hand	Control
HOXB9	MLXIPL	hand	Control
HOXB9	SOX7	hand	Control
HOXB9	SOX8	hand	Control
HOXB9	TBX20	hand	Control
HOXB9	NR2E1	hand	Control
HOXB9	PLAGL1	hand	Control
HOXB9	PKNOX2	hand	Control
HOXB9	NR1H4	hand	Control
HOXB9	ENSG00000187728	hand	Control
HOXB9	EGR2	hand	Control
HOXB9	ATF1	hand	Control
HOXB9	LHX2	hand	Control
HOXB9	IRX2	hand	Control
HOXB9	EGR3	hand	Control
HOXB9	GATA6	hand	Control
HOXB9	RREB1	hand	Control
HOXB9	GLIS3	hand	Control
HOXB9	T	hand	Control
HOXB9	CUX1	hand	Control
HOXB9	ARID3B	hand	Control
HOXB9	HMX2	hand	Control
HOXB9	LHX1	hand	Control
HOXB9	RHOXF1	hand	Control
HOXB9	HOXD9	hand	Control
HOXB9	OVOL1	hand	Control
HOXB9	TLX2	hand	Control
HOXB9	VSX2	hand	Control
HOXB9	YY2	hand	Control
HOXB9	SCRT1	hand	Control
HOXB9	LHX9	hand	Control
HOXB9	SNAI3	hand	Control
HOXB9	MEOX1	hand	Control
HOXB9	DMRT2	hand	Control
HOXB9	DRGX	hand	Control
HOXB9	ETS1	hand	Control
HOXB9	HOXC13	hand	Control
HOXB9	HOXC5	hand	Control
HOXB9	HOXC6	hand	Control
HOXB9	KLF12	hand	Control
HOXB9	MEIS1	hand	Control
HOXB9	MSX1	hand	Control
HOXB9	NFIA	hand	Control
HOXB9	NKX3-1	hand	Control
HOXB9	NR3C1	hand	Control
HOXB9	PHOX2A	hand	Control
HOXB9	PITX2	hand	Control
HOXB9	RUNX1	hand	Control
HOXB9	RUNX3	hand	Control
HOXB9	SNAI1	hand	Control
HOXB9	HAND2	hand	Control
HOXD12	HOXD13	hand	Control
HOXD12	PATZ1	hand	Control
HOXD12	TBX5	hand	Control
HOXD12	CREB1	hand	Control
HOXD12	EOMES	hand	Control
HOXD12	KLF16	hand	Control
HOXD12	KLF8	hand	Control
HOXD12	LMX1B	hand	Control
HOXD12	PDX1	hand	Control
HOXD12	NKX2-5	hand	Control
HOXD12	NR2F1	hand	Control
HOXD12	HOXD10	hand	Control
HOXD12	BHLHA15	hand	Control
HOXD12	ZNF423	hand	Control
HOXD12	MLXIPL	hand	Control
HOXD12	SOX7	hand	Control
HOXD12	SOX8	hand	Control
HOXD12	TBX20	hand	Control
HOXD12	NR2E1	hand	Control
HOXD12	PLAGL1	hand	Control
HOXD12	PKNOX2	hand	Control
HOXD12	NR1H4	hand	Control
HOXD12	ENSG00000187728	hand	Control
HOXD12	EGR2	hand	Control
HOXD12	ATF1	hand	Control
HOXD12	LHX2	hand	Control
HOXD12	IRX2	hand	Control
HOXD12	EGR3	hand	Control
HOXD12	GATA6	hand	Control
HOXD12	RREB1	hand	Control
HOXD12	GLIS3	hand	Control
HOXD12	T	hand	Control
HOXD12	CUX1	hand	Control
HOXD12	ARID3B	hand	Control
HOXD12	HMX2	hand	Control
HOXD12	LHX1	hand	Control
HOXD12	RHOXF1	hand	Control
HOXD12	HOXD9	hand	Control
HOXD12	OVOL1	hand	Control
HOXD12	TLX2	hand	Control
HOXD12	VSX2	hand	Control
HOXD12	YY2	hand	Control
HOXD12	SCRT1	hand	Control
HOXD12	LHX9	hand	Control
HOXD12	SNAI3	hand	Control
HOXD12	MEOX1	hand	Control
HOXD12	DMRT2	hand	Control
HOXD12	DRGX	hand	Control
HOXD12	ETS1	hand	Control
HOXD12	HOXC13	hand	Control
HOXD12	HOXC5	hand	Control
HOXD12	HOXC6	hand	Control
HOXD12	KLF12	hand	Control
HOXD12	MEIS1	hand	Control
HOXD12	MSX1	hand	Control
HOXD12	NFIA	hand	Control
HOXD12	NKX3-1	hand	Control
HOXD12	NR3C1	hand	Control
HOXD12	PHOX2A	hand	Control
HOXD12	PITX2	hand	Control
HOXD12	RUNX1	hand	Control
HOXD12	RUNX3	hand	Control
HOXD12	SNAI1	hand	Control
HOXD12	HAND2	hand	Control
HOXD13	PATZ1	hand	Control
HOXD13	TBX5	hand	Control
HOXD13	CREB1	hand	Control
HOXD13	EOMES	hand	Control
HOXD13	KLF16	hand	Control
HOXD13	KLF8	hand	Control
HOXD13	LMX1B	hand	Control
HOXD13	PDX1	hand	Control
HOXD13	NKX2-5	hand	Control
HOXD13	NR2F1	hand	Control
HOXD13	HOXD10	hand	Control
HOXD13	BHLHA15	hand	Control
HOXD13	ZNF423	hand	Control
HOXD13	MLXIPL	hand	Control
HOXD13	SOX7	hand	Control
HOXD13	SOX8	hand	Control
HOXD13	TBX20	hand	Control
HOXD13	NR2E1	hand	Control
HOXD13	PLAGL1	hand	Control
HOXD13	PKNOX2	hand	Control
HOXD13	NR1H4	hand	Control
HOXD13	ENSG00000187728	hand	Control
HOXD13	EGR2	hand	Control
HOXD13	ATF1	hand	Control
HOXD13	LHX2	hand	Control
HOXD13	IRX2	hand	Control
HOXD13	EGR3	hand	Control
HOXD13	GATA6	hand	Control
HOXD13	RREB1	hand	Control
HOXD13	GLIS3	hand	Control
HOXD13	T	hand	Control
HOXD13	CUX1	hand	Control
HOXD13	ARID3B	hand	Control
HOXD13	HMX2	hand	Control
HOXD13	LHX1	hand	Control
HOXD13	RHOXF1	hand	Control
HOXD13	HOXD9	hand	Control
HOXD13	OVOL1	hand	Control
HOXD13	TLX2	hand	Control
HOXD13	VSX2	hand	Control
HOXD13	YY2	hand	Control
HOXD13	SCRT1	hand	Control
HOXD13	LHX9	hand	Control
HOXD13	SNAI3	hand	Control
HOXD13	MEOX1	hand	Control
HOXD13	DMRT2	hand	Control
HOXD13	DRGX	hand	Control
HOXD13	ETS1	hand	Control
HOXD13	HOXC13	hand	Control
HOXD13	HOXC5	hand	Control
HOXD13	HOXC6	hand	Control
HOXD13	KLF12	hand	Control
HOXD13	MEIS1	hand	Control
HOXD13	MSX1	hand	Control
HOXD13	NFIA	hand	Control
HOXD13	NKX3-1	hand	Control
HOXD13	NR3C1	hand	Control
HOXD13	PHOX2A	hand	Control
HOXD13	PITX2	hand	Control
HOXD13	RUNX1	hand	Control
HOXD13	RUNX3	hand	Control
HOXD13	SNAI1	hand	Control
HOXD13	HAND2	hand	Control
PATZ1	TBX5	hand	Control
PATZ1	CREB1	hand	Control
PATZ1	EOMES	hand	Control
PATZ1	KLF16	hand	Control
PATZ1	KLF8	hand	Control
PATZ1	LMX1B	hand	Control
PATZ1	PDX1	hand	Control
PATZ1	NKX2-5	hand	Control
PATZ1	NR2F1	hand	Control
PATZ1	HOXD10	hand	Control
PATZ1	BHLHA15	hand	Control
PATZ1	ZNF423	hand	Control
PATZ1	MLXIPL	hand	Control
PATZ1	SOX7	hand	Control
PATZ1	SOX8	hand	Control
PATZ1	TBX20	hand	Control
PATZ1	NR2E1	hand	Control
PATZ1	PLAGL1	hand	Control
PATZ1	PKNOX2	hand	Control
PATZ1	NR1H4	hand	Control
PATZ1	ENSG00000187728	hand	Control
PATZ1	EGR2	hand	Control
PATZ1	ATF1	hand	Control
PATZ1	LHX2	hand	Control
PATZ1	IRX2	hand	Control
PATZ1	EGR3	hand	Control
PATZ1	GATA6	hand	Control
PATZ1	RREB1	hand	Control
PATZ1	GLIS3	hand	Control
PATZ1	T	hand	Control
PATZ1	CUX1	hand	Control
PATZ1	ARID3B	hand	Control
PATZ1	HMX2	hand	Control
PATZ1	LHX1	hand	Control
PATZ1	RHOXF1	hand	Control
PATZ1	HOXD9	hand	Control
PATZ1	OVOL1	hand	Control
PATZ1	TLX2	hand	Control
PATZ1	VSX2	hand	Control
PATZ1	YY2	hand	Control
PATZ1	SCRT1	hand	Control
PATZ1	LHX9	hand	Control
PATZ1	SNAI3	hand	Control
PATZ1	MEOX1	hand	Control
PATZ1	DMRT2	hand	Control
PATZ1	DRGX	hand	Control
PATZ1	ETS1	hand	Control
PATZ1	HOXC13	hand	Control
PATZ1	HOXC5	hand	Control
PATZ1	HOXC6	hand	Control
PATZ1	KLF12	hand	Control
PATZ1	MEIS1	hand	Control
PATZ1	MSX1	hand	Control
PATZ1	NFIA	hand	Control
PATZ1	NKX3-1	hand	Control
PATZ1	NR3C1	hand	Control
PATZ1	PHOX2A	hand	Control
PATZ1	PITX2	hand	Control
PATZ1	RUNX1	hand	Control
PATZ1	RUNX3	hand	Control
PATZ1	SNAI1	hand	Control
PATZ1	HAND2	hand	Control
TBX5	CREB1	hand	Control
TBX5	EOMES	hand	Control
TBX5	KLF16	hand	Control
TBX5	KLF8	hand	Control
TBX5	LMX1B	hand	Control
TBX5	PDX1	hand	Control
TBX5	NKX2-5	hand	Control
TBX5	NR2F1	hand	Control
TBX5	HOXD10	hand	Control
TBX5	BHLHA15	hand	Control
TBX5	ZNF423	hand	Control
TBX5	MLXIPL	hand	Control
TBX5	SOX7	hand	Control
TBX5	SOX8	hand	Control
TBX5	TBX20	hand	Control
TBX5	NR2E1	hand	Control
TBX5	PLAGL1	hand	Control
TBX5	PKNOX2	hand	Control
TBX5	NR1H4	hand	Control
TBX5	ENSG00000187728	hand	Control
TBX5	EGR2	hand	Control
TBX5	ATF1	hand	Control
TBX5	LHX2	hand	Control
TBX5	IRX2	hand	Control
TBX5	EGR3	hand	Control
TBX5	GATA6	hand	Control
TBX5	RREB1	hand	Control
TBX5	GLIS3	hand	Control
TBX5	T	hand	Control
TBX5	CUX1	hand	Control
TBX5	ARID3B	hand	Control
TBX5	HMX2	hand	Control
TBX5	LHX1	hand	Control
TBX5	RHOXF1	hand	Control
TBX5	HOXD9	hand	Control
TBX5	OVOL1	hand	Control
TBX5	TLX2	hand	Control
TBX5	VSX2	hand	Control
TBX5	YY2	hand	Control
TBX5	SCRT1	hand	Control
TBX5	LHX9	hand	Control
TBX5	SNAI3	hand	Control
TBX5	MEOX1	hand	Control
TBX5	DMRT2	hand	Control
TBX5	DRGX	hand	Control
TBX5	ETS1	hand	Control
TBX5	HOXC13	hand	Control
TBX5	HOXC5	hand	Control
TBX5	HOXC6	hand	Control
TBX5	KLF12	hand	Control
TBX5	MEIS1	hand	Control
TBX5	MSX1	hand	Control
TBX5	NFIA	hand	Control
TBX5	NKX3-1	hand	Control
TBX5	NR3C1	hand	Control
TBX5	PHOX2A	hand	Control
TBX5	PITX2	hand	Control
TBX5	RUNX1	hand	Control
TBX5	RUNX3	hand	Control
TBX5	SNAI1	hand	Control
TBX5	HAND2	hand	Control
CREB1	EOMES	hand	Control
CREB1	KLF16	hand	Control
CREB1	KLF8	hand	Control
CREB1	LMX1B	hand	Control
CREB1	PDX1	hand	Control
CREB1	NKX2-5	hand	Control
CREB1	NR2F1	hand	Control
CREB1	HOXD10	hand	Control
CREB1	BHLHA15	hand	Control
CREB1	ZNF423	hand	Control
CREB1	MLXIPL	hand	Control
CREB1	SOX7	hand	Control
CREB1	SOX8	hand	Control
CREB1	TBX20	hand	Control
CREB1	NR2E1	hand	Control
CREB1	PLAGL1	hand	Control
CREB1	PKNOX2	hand	Control
CREB1	NR1H4	hand	Control
CREB1	ENSG00000187728	hand	Control
CREB1	EGR2	hand	Control
CREB1	ATF1	hand	Control
CREB1	LHX2	hand	Control
CREB1	IRX2	hand	Control
CREB1	EGR3	hand	Control
CREB1	GATA6	hand	Control
CREB1	RREB1	hand	Control
CREB1	GLIS3	hand	Control
CREB1	T	hand	Control
CREB1	CUX1	hand	Control
CREB1	ARID3B	hand	Control
CREB1	HMX2	hand	Control
CREB1	LHX1	hand	Control
CREB1	RHOXF1	hand	Control
CREB1	HOXD9	hand	Control
CREB1	OVOL1	hand	Control
CREB1	TLX2	hand	Control
CREB1	VSX2	hand	Control
CREB1	YY2	hand	Control
CREB1	SCRT1	hand	Control
CREB1	LHX9	hand	Control
CREB1	SNAI3	hand	Control
CREB1	MEOX1	hand	Control
CREB1	DMRT2	hand	Control
CREB1	DRGX	hand	Control
CREB1	ETS1	hand	Control
CREB1	HOXC13	hand	Control
CREB1	HOXC5	hand	Control
CREB1	HOXC6	hand	Control
CREB1	KLF12	hand	Control
CREB1	MEIS1	hand	Control
CREB1	MSX1	hand	Control
CREB1	NFIA	hand	Control
CREB1	NKX3-1	hand	Control
CREB1	NR3C1	hand	Control
CREB1	PHOX2A	hand	Control
CREB1	PITX2	hand	Control
CREB1	RUNX1	hand	Control
CREB1	RUNX3	hand	Control
CREB1	SNAI1	hand	Control
CREB1	HAND2	hand	Control
EOMES	KLF16	hand	Control
EOMES	KLF8	hand	Control
EOMES	LMX1B	hand	Control
EOMES	PDX1	hand	Control
EOMES	NKX2-5	hand	Control
EOMES	NR2F1	hand	Control
EOMES	HOXD10	hand	Control
EOMES	BHLHA15	hand	Control
EOMES	ZNF423	hand	Control
EOMES	MLXIPL	hand	Control
EOMES	SOX7	hand	Control
EOMES	SOX8	hand	Control
EOMES	TBX20	hand	Control
EOMES	NR2E1	hand	Control
EOMES	PLAGL1	hand	Control
EOMES	PKNOX2	hand	Control
EOMES	NR1H4	hand	Control
EOMES	ENSG00000187728	hand	Control
EOMES	EGR2	hand	Control
EOMES	ATF1	hand	Control
EOMES	LHX2	hand	Control
EOMES	IRX2	hand	Control
EOMES	EGR3	hand	Control
EOMES	GATA6	hand	Control
EOMES	RREB1	hand	Control
EOMES	GLIS3	hand	Control
EOMES	T	hand	Control
EOMES	CUX1	hand	Control
EOMES	ARID3B	hand	Control
EOMES	HMX2	hand	Control
EOMES	LHX1	hand	Control
EOMES	RHOXF1	hand	Control
EOMES	HOXD9	hand	Control
EOMES	OVOL1	hand	Control
EOMES	TLX2	hand	Control
EOMES	VSX2	hand	Control
EOMES	YY2	hand	Control
EOMES	SCRT1	hand	Control
EOMES	LHX9	hand	Control
EOMES	SNAI3	hand	Control
EOMES	MEOX1	hand	Control
EOMES	DMRT2	hand	Control
EOMES	DRGX	hand	Control
EOMES	ETS1	hand	Control
EOMES	HOXC13	hand	Control
EOMES	HOXC5	hand	Control
EOMES	HOXC6	hand	Control
EOMES	KLF12	hand	Control
EOMES	MEIS1	hand	Control
EOMES	MSX1	hand	Control
EOMES	NFIA	hand	Control
EOMES	NKX3-1	hand	Control
EOMES	NR3C1	hand	Control
EOMES	PHOX2A	hand	Control
EOMES	PITX2	hand	Control
EOMES	RUNX1	hand	Control
EOMES	RUNX3	hand	Control
EOMES	SNAI1	hand	Control
EOMES	HAND2	hand	Control
KLF16	KLF8	hand	Control
KLF16	LMX1B	hand	Control
KLF16	PDX1	hand	Control
KLF16	NKX2-5	hand	Control
KLF16	NR2F1	hand	Control
KLF16	HOXD10	hand	Control
KLF16	BHLHA15	hand	Control
KLF16	ZNF423	hand	Control
KLF16	MLXIPL	hand	Control
KLF16	SOX7	hand	Control
KLF16	SOX8	hand	Control
KLF16	TBX20	hand	Control
KLF16	NR2E1	hand	Control
KLF16	PLAGL1	hand	Control
KLF16	PKNOX2	hand	Control
KLF16	NR1H4	hand	Control
KLF16	ENSG00000187728	hand	Control
KLF16	EGR2	hand	Control
KLF16	ATF1	hand	Control
KLF16	LHX2	hand	Control
KLF16	IRX2	hand	Control
KLF16	EGR3	hand	Control
KLF16	GATA6	hand	Control
KLF16	RREB1	hand	Control
KLF16	GLIS3	hand	Control
KLF16	T	hand	Control
KLF16	CUX1	hand	Control
KLF16	ARID3B	hand	Control
KLF16	HMX2	hand	Control
KLF16	LHX1	hand	Control
KLF16	RHOXF1	hand	Control
KLF16	HOXD9	hand	Control
KLF16	OVOL1	hand	Control
KLF16	TLX2	hand	Control
KLF16	VSX2	hand	Control
KLF16	YY2	hand	Control
KLF16	SCRT1	hand	Control
KLF16	LHX9	hand	Control
KLF16	SNAI3	hand	Control
KLF16	MEOX1	hand	Control
KLF16	DMRT2	hand	Control
KLF16	DRGX	hand	Control
KLF16	ETS1	hand	Control
KLF16	HOXC13	hand	Control
KLF16	HOXC5	hand	Control
KLF16	HOXC6	hand	Control
KLF16	KLF12	hand	Control
KLF16	MEIS1	hand	Control
KLF16	MSX1	hand	Control
KLF16	NFIA	hand	Control
KLF16	NKX3-1	hand	Control
KLF16	NR3C1	hand	Control
KLF16	PHOX2A	hand	Control
KLF16	PITX2	hand	Control
KLF16	RUNX1	hand	Control
KLF16	RUNX3	hand	Control
KLF16	SNAI1	hand	Control
KLF16	HAND2	hand	Control
KLF8	LMX1B	hand	Control
KLF8	PDX1	hand	Control
KLF8	NKX2-5	hand	Control
KLF8	NR2F1	hand	Control
KLF8	HOXD10	hand	Control
KLF8	BHLHA15	hand	Control
KLF8	ZNF423	hand	Control
KLF8	MLXIPL	hand	Control
KLF8	SOX7	hand	Control
KLF8	SOX8	hand	Control
KLF8	TBX20	hand	Control
KLF8	NR2E1	hand	Control
KLF8	PLAGL1	hand	Control
KLF8	PKNOX2	hand	Control
KLF8	NR1H4	hand	Control
KLF8	ENSG00000187728	hand	Control
KLF8	EGR2	hand	Control
KLF8	ATF1	hand	Control
KLF8	LHX2	hand	Control
KLF8	IRX2	hand	Control
KLF8	EGR3	hand	Control
KLF8	GATA6	hand	Control
KLF8	RREB1	hand	Control
KLF8	GLIS3	hand	Control
KLF8	T	hand	Control
KLF8	CUX1	hand	Control
KLF8	ARID3B	hand	Control
KLF8	HMX2	hand	Control
KLF8	LHX1	hand	Control
KLF8	RHOXF1	hand	Control
KLF8	HOXD9	hand	Control
KLF8	OVOL1	hand	Control
KLF8	TLX2	hand	Control
KLF8	VSX2	hand	Control
KLF8	YY2	hand	Control
KLF8	SCRT1	hand	Control
KLF8	LHX9	hand	Control
KLF8	SNAI3	hand	Control
KLF8	MEOX1	hand	Control
KLF8	DMRT2	hand	Control
KLF8	DRGX	hand	Control
KLF8	ETS1	hand	Control
KLF8	HOXC13	hand	Control
KLF8	HOXC5	hand	Control
KLF8	HOXC6	hand	Control
KLF8	KLF12	hand	Control
KLF8	MEIS1	hand	Control
KLF8	MSX1	hand	Control
KLF8	NFIA	hand	Control
KLF8	NKX3-1	hand	Control
KLF8	NR3C1	hand	Control
KLF8	PHOX2A	hand	Control
KLF8	PITX2	hand	Control
KLF8	RUNX1	hand	Control
KLF8	RUNX3	hand	Control
KLF8	SNAI1	hand	Control
KLF8	HAND2	hand	Control
LMX1B	PDX1	hand	Control
LMX1B	NKX2-5	hand	Control
LMX1B	NR2F1	hand	Control
LMX1B	HOXD10	hand	Control
LMX1B	BHLHA15	hand	Control
LMX1B	ZNF423	hand	Control
LMX1B	MLXIPL	hand	Control
LMX1B	SOX7	hand	Control
LMX1B	SOX8	hand	Control
LMX1B	TBX20	hand	Control
LMX1B	NR2E1	hand	Control
LMX1B	PLAGL1	hand	Control
LMX1B	PKNOX2	hand	Control
LMX1B	NR1H4	hand	Control
LMX1B	ENSG00000187728	hand	Control
LMX1B	EGR2	hand	Control
LMX1B	ATF1	hand	Control
LMX1B	LHX2	hand	Control
LMX1B	IRX2	hand	Control
LMX1B	EGR3	hand	Control
LMX1B	GATA6	hand	Control
LMX1B	RREB1	hand	Control
LMX1B	GLIS3	hand	Control
LMX1B	T	hand	Control
LMX1B	CUX1	hand	Control
LMX1B	ARID3B	hand	Control
LMX1B	HMX2	hand	Control
LMX1B	LHX1	hand	Control
LMX1B	RHOXF1	hand	Control
LMX1B	HOXD9	hand	Control
LMX1B	OVOL1	hand	Control
LMX1B	TLX2	hand	Control
LMX1B	VSX2	hand	Control
LMX1B	YY2	hand	Control
LMX1B	SCRT1	hand	Control
LMX1B	LHX9	hand	Control
LMX1B	SNAI3	hand	Control
LMX1B	MEOX1	hand	Control
LMX1B	DMRT2	hand	Control
LMX1B	DRGX	hand	Control
LMX1B	ETS1	hand	Control
LMX1B	HOXC13	hand	Control
LMX1B	HOXC5	hand	Control
LMX1B	HOXC6	hand	Control
LMX1B	KLF12	hand	Control
LMX1B	MEIS1	hand	Control
LMX1B	MSX1	hand	Control
LMX1B	NFIA	hand	Control
LMX1B	NKX3-1	hand	Control
LMX1B	NR3C1	hand	Control
LMX1B	PHOX2A	hand	Control
LMX1B	PITX2	hand	Control
LMX1B	RUNX1	hand	Control
LMX1B	RUNX3	hand	Control
LMX1B	SNAI1	hand	Control
LMX1B	HAND2	hand	Control
PDX1	NKX2-5	hand	Control
PDX1	NR2F1	hand	Control
PDX1	HOXD10	hand	Control
PDX1	BHLHA15	hand	Control
PDX1	ZNF423	hand	Control
PDX1	MLXIPL	hand	Control
PDX1	SOX7	hand	Control
PDX1	SOX8	hand	Control
PDX1	TBX20	hand	Control
PDX1	NR2E1	hand	Control
PDX1	PLAGL1	hand	Control
PDX1	PKNOX2	hand	Control
PDX1	NR1H4	hand	Control
PDX1	ENSG00000187728	hand	Control
PDX1	EGR2	hand	Control
PDX1	ATF1	hand	Control
PDX1	LHX2	hand	Control
PDX1	IRX2	hand	Control
PDX1	EGR3	hand	Control
PDX1	GATA6	hand	Control
PDX1	RREB1	hand	Control
PDX1	GLIS3	hand	Control
PDX1	T	hand	Control
PDX1	CUX1	hand	Control
PDX1	ARID3B	hand	Control
PDX1	HMX2	hand	Control
PDX1	LHX1	hand	Control
PDX1	RHOXF1	hand	Control
PDX1	HOXD9	hand	Control
PDX1	OVOL1	hand	Control
PDX1	TLX2	hand	Control
PDX1	VSX2	hand	Control
PDX1	YY2	hand	Control
PDX1	SCRT1	hand	Control
PDX1	LHX9	hand	Control
PDX1	SNAI3	hand	Control
PDX1	MEOX1	hand	Control
PDX1	DMRT2	hand	Control
PDX1	DRGX	hand	Control
PDX1	ETS1	hand	Control
PDX1	HOXC13	hand	Control
PDX1	HOXC5	hand	Control
PDX1	HOXC6	hand	Control
PDX1	KLF12	hand	Control
PDX1	MEIS1	hand	Control
PDX1	MSX1	hand	Control
PDX1	NFIA	hand	Control
PDX1	NKX3-1	hand	Control
PDX1	NR3C1	hand	Control
PDX1	PHOX2A	hand	Control
PDX1	PITX2	hand	Control
PDX1	RUNX1	hand	Control
PDX1	RUNX3	hand	Control
PDX1	SNAI1	hand	Control
PDX1	HAND2	hand	Control
NKX2-5	NR2F1	hand	Control
NKX2-5	HOXD10	hand	Control
NKX2-5	BHLHA15	hand	Control
NKX2-5	ZNF423	hand	Control
NKX2-5	MLXIPL	hand	Control
NKX2-5	SOX7	hand	Control
NKX2-5	SOX8	hand	Control
NKX2-5	TBX20	hand	Control
NKX2-5	NR2E1	hand	Control
NKX2-5	PLAGL1	hand	Control
NKX2-5	PKNOX2	hand	Control
NKX2-5	NR1H4	hand	Control
NKX2-5	ENSG00000187728	hand	Control
NKX2-5	EGR2	hand	Control
NKX2-5	ATF1	hand	Control
NKX2-5	LHX2	hand	Control
NKX2-5	IRX2	hand	Control
NKX2-5	EGR3	hand	Control
NKX2-5	GATA6	hand	Control
NKX2-5	RREB1	hand	Control
NKX2-5	GLIS3	hand	Control
NKX2-5	T	hand	Control
NKX2-5	CUX1	hand	Control
NKX2-5	ARID3B	hand	Control
NKX2-5	HMX2	hand	Control
NKX2-5	LHX1	hand	Control
NKX2-5	RHOXF1	hand	Control
NKX2-5	HOXD9	hand	Control
NKX2-5	OVOL1	hand	Control
NKX2-5	TLX2	hand	Control
NKX2-5	VSX2	hand	Control
NKX2-5	YY2	hand	Control
NKX2-5	SCRT1	hand	Control
NKX2-5	LHX9	hand	Control
NKX2-5	SNAI3	hand	Control
NKX2-5	MEOX1	hand	Control
NKX2-5	DMRT2	hand	Control
NKX2-5	DRGX	hand	Control
NKX2-5	ETS1	hand	Control
NKX2-5	HOXC13	hand	Control
NKX2-5	HOXC5	hand	Control
NKX2-5	HOXC6	hand	Control
NKX2-5	KLF12	hand	Control
NKX2-5	MEIS1	hand	Control
NKX2-5	MSX1	hand	Control
NKX2-5	NFIA	hand	Control
NKX2-5	NKX3-1	hand	Control
NKX2-5	NR3C1	hand	Control
NKX2-5	PHOX2A	hand	Control
NKX2-5	PITX2	hand	Control
NKX2-5	RUNX1	hand	Control
NKX2-5	RUNX3	hand	Control
NKX2-5	SNAI1	hand	Control
NKX2-5	HAND2	hand	Control
NR2F1	HOXD10	hand	Control
NR2F1	BHLHA15	hand	Control
NR2F1	ZNF423	hand	Control
NR2F1	MLXIPL	hand	Control
NR2F1	SOX7	hand	Control
NR2F1	SOX8	hand	Control
NR2F1	TBX20	hand	Control
NR2F1	NR2E1	hand	Control
NR2F1	PLAGL1	hand	Control
NR2F1	PKNOX2	hand	Control
NR2F1	NR1H4	hand	Control
NR2F1	ENSG00000187728	hand	Control
NR2F1	EGR2	hand	Control
NR2F1	ATF1	hand	Control
NR2F1	LHX2	hand	Control
NR2F1	IRX2	hand	Control
NR2F1	EGR3	hand	Control
NR2F1	GATA6	hand	Control
NR2F1	RREB1	hand	Control
NR2F1	GLIS3	hand	Control
NR2F1	T	hand	Control
NR2F1	CUX1	hand	Control
NR2F1	ARID3B	hand	Control
NR2F1	HMX2	hand	Control
NR2F1	LHX1	hand	Control
NR2F1	RHOXF1	hand	Control
NR2F1	HOXD9	hand	Control
NR2F1	OVOL1	hand	Control
NR2F1	TLX2	hand	Control
NR2F1	VSX2	hand	Control
NR2F1	YY2	hand	Control
NR2F1	SCRT1	hand	Control
NR2F1	LHX9	hand	Control
NR2F1	SNAI3	hand	Control
NR2F1	MEOX1	hand	Control
NR2F1	DMRT2	hand	Control
NR2F1	DRGX	hand	Control
NR2F1	ETS1	hand	Control
NR2F1	HOXC13	hand	Control
NR2F1	HOXC5	hand	Control
NR2F1	HOXC6	hand	Control
NR2F1	KLF12	hand	Control
NR2F1	MEIS1	hand	Control
NR2F1	MSX1	hand	Control
NR2F1	NFIA	hand	Control
NR2F1	NKX3-1	hand	Control
NR2F1	NR3C1	hand	Control
NR2F1	PHOX2A	hand	Control
NR2F1	PITX2	hand	Control
NR2F1	RUNX1	hand	Control
NR2F1	RUNX3	hand	Control
NR2F1	SNAI1	hand	Control
NR2F1	HAND2	hand	Control
HOXD10	BHLHA15	hand	Control
HOXD10	ZNF423	hand	Control
HOXD10	MLXIPL	hand	Control
HOXD10	SOX7	hand	Control
HOXD10	SOX8	hand	Control
HOXD10	TBX20	hand	Control
HOXD10	NR2E1	hand	Control
HOXD10	PLAGL1	hand	Control
HOXD10	PKNOX2	hand	Control
HOXD10	NR1H4	hand	Control
HOXD10	ENSG00000187728	hand	Control
HOXD10	EGR2	hand	Control
HOXD10	ATF1	hand	Control
HOXD10	LHX2	hand	Control
HOXD10	IRX2	hand	Control
HOXD10	EGR3	hand	Control
HOXD10	GATA6	hand	Control
HOXD10	RREB1	hand	Control
HOXD10	GLIS3	hand	Control
HOXD10	T	hand	Control
HOXD10	CUX1	hand	Control
HOXD10	ARID3B	hand	Control
HOXD10	HMX2	hand	Control
HOXD10	LHX1	hand	Control
HOXD10	RHOXF1	hand	Control
HOXD10	HOXD9	hand	Control
HOXD10	OVOL1	hand	Control
HOXD10	TLX2	hand	Control
HOXD10	VSX2	hand	Control
HOXD10	YY2	hand	Control
HOXD10	SCRT1	hand	Control
HOXD10	LHX9	hand	Control
HOXD10	SNAI3	hand	Control
HOXD10	MEOX1	hand	Control
HOXD10	DMRT2	hand	Control
HOXD10	DRGX	hand	Control
HOXD10	ETS1	hand	Control
HOXD10	HOXC13	hand	Control
HOXD10	HOXC5	hand	Control
HOXD10	HOXC6	hand	Control
HOXD10	KLF12	hand	Control
HOXD10	MEIS1	hand	Control
HOXD10	MSX1	hand	Control
HOXD10	NFIA	hand	Control
HOXD10	NKX3-1	hand	Control
HOXD10	NR3C1	hand	Control
HOXD10	PHOX2A	hand	Control
HOXD10	PITX2	hand	Control
HOXD10	RUNX1	hand	Control
HOXD10	RUNX3	hand	Control
HOXD10	SNAI1	hand	Control
HOXD10	HAND2	hand	Control
BHLHA15	ZNF423	hand	Control
BHLHA15	MLXIPL	hand	Control
BHLHA15	SOX7	hand	Control
BHLHA15	SOX8	hand	Control
BHLHA15	TBX20	hand	Control
BHLHA15	NR2E1	hand	Control
BHLHA15	PLAGL1	hand	Control
BHLHA15	PKNOX2	hand	Control
BHLHA15	NR1H4	hand	Control
BHLHA15	ENSG00000187728	hand	Control
BHLHA15	EGR2	hand	Control
BHLHA15	ATF1	hand	Control
BHLHA15	LHX2	hand	Control
BHLHA15	IRX2	hand	Control
BHLHA15	EGR3	hand	Control
BHLHA15	GATA6	hand	Control
BHLHA15	RREB1	hand	Control
BHLHA15	GLIS3	hand	Control
BHLHA15	T	hand	Control
BHLHA15	CUX1	hand	Control
BHLHA15	ARID3B	hand	Control
BHLHA15	HMX2	hand	Control
BHLHA15	LHX1	hand	Control
BHLHA15	RHOXF1	hand	Control
BHLHA15	HOXD9	hand	Control
BHLHA15	OVOL1	hand	Control
BHLHA15	TLX2	hand	Control
BHLHA15	VSX2	hand	Control
BHLHA15	YY2	hand	Control
BHLHA15	SCRT1	hand	Control
BHLHA15	LHX9	hand	Control
BHLHA15	SNAI3	hand	Control
BHLHA15	MEOX1	hand	Control
BHLHA15	DMRT2	hand	Control
BHLHA15	DRGX	hand	Control
BHLHA15	ETS1	hand	Control
BHLHA15	HOXC13	hand	Control
BHLHA15	HOXC5	hand	Control
BHLHA15	HOXC6	hand	Control
BHLHA15	KLF12	hand	Control
BHLHA15	MEIS1	hand	Control
BHLHA15	MSX1	hand	Control
BHLHA15	NFIA	hand	Control
BHLHA15	NKX3-1	hand	Control
BHLHA15	NR3C1	hand	Control
BHLHA15	PHOX2A	hand	Control
BHLHA15	PITX2	hand	Control
BHLHA15	RUNX1	hand	Control
BHLHA15	RUNX3	hand	Control
BHLHA15	SNAI1	hand	Control
BHLHA15	HAND2	hand	Control
ZNF423	MLXIPL	hand	Control
ZNF423	SOX7	hand	Control
ZNF423	SOX8	hand	Control
ZNF423	TBX20	hand	Control
ZNF423	NR2E1	hand	Control
ZNF423	PLAGL1	hand	Control
ZNF423	PKNOX2	hand	Control
ZNF423	NR1H4	hand	Control
ZNF423	ENSG00000187728	hand	Control
ZNF423	EGR2	hand	Control
ZNF423	ATF1	hand	Control
ZNF423	LHX2	hand	Control
ZNF423	IRX2	hand	Control
ZNF423	EGR3	hand	Control
ZNF423	GATA6	hand	Control
ZNF423	RREB1	hand	Control
ZNF423	GLIS3	hand	Control
ZNF423	T	hand	Control
ZNF423	CUX1	hand	Control
ZNF423	ARID3B	hand	Control
ZNF423	HMX2	hand	Control
ZNF423	LHX1	hand	Control
ZNF423	RHOXF1	hand	Control
ZNF423	HOXD9	hand	Control
ZNF423	OVOL1	hand	Control
ZNF423	TLX2	hand	Control
ZNF423	VSX2	hand	Control
ZNF423	YY2	hand	Control
ZNF423	SCRT1	hand	Control
ZNF423	LHX9	hand	Control
ZNF423	SNAI3	hand	Control
ZNF423	MEOX1	hand	Control
ZNF423	DMRT2	hand	Control
ZNF423	DRGX	hand	Control
ZNF423	ETS1	hand	Control
ZNF423	HOXC13	hand	Control
ZNF423	HOXC5	hand	Control
ZNF423	HOXC6	hand	Control
ZNF423	KLF12	hand	Control
ZNF423	MEIS1	hand	Control
ZNF423	MSX1	hand	Control
ZNF423	NFIA	hand	Control
ZNF423	NKX3-1	hand	Control
ZNF423	NR3C1	hand	Control
ZNF423	PHOX2A	hand	Control
ZNF423	PITX2	hand	Control
ZNF423	RUNX1	hand	Control
ZNF423	RUNX3	hand	Control
ZNF423	SNAI1	hand	Control
ZNF423	HAND2	hand	Control
MLXIPL	SOX7	hand	Control
MLXIPL	SOX8	hand	Control
MLXIPL	TBX20	hand	Control
MLXIPL	NR2E1	hand	Control
MLXIPL	PLAGL1	hand	Control
MLXIPL	PKNOX2	hand	Control
MLXIPL	NR1H4	hand	Control
MLXIPL	ENSG00000187728	hand	Control
MLXIPL	EGR2	hand	Control
MLXIPL	ATF1	hand	Control
MLXIPL	LHX2	hand	Control
MLXIPL	IRX2	hand	Control
MLXIPL	EGR3	hand	Control
MLXIPL	GATA6	hand	Control
MLXIPL	RREB1	hand	Control
MLXIPL	GLIS3	hand	Control
MLXIPL	T	hand	Control
MLXIPL	CUX1	hand	Control
MLXIPL	ARID3B	hand	Control
MLXIPL	HMX2	hand	Control
MLXIPL	LHX1	hand	Control
MLXIPL	RHOXF1	hand	Control
MLXIPL	HOXD9	hand	Control
MLXIPL	OVOL1	hand	Control
MLXIPL	TLX2	hand	Control
MLXIPL	VSX2	hand	Control
MLXIPL	YY2	hand	Control
MLXIPL	SCRT1	hand	Control
MLXIPL	LHX9	hand	Control
MLXIPL	SNAI3	hand	Control
MLXIPL	MEOX1	hand	Control
MLXIPL	DMRT2	hand	Control
MLXIPL	DRGX	hand	Control
MLXIPL	ETS1	hand	Control
MLXIPL	HOXC13	hand	Control
MLXIPL	HOXC5	hand	Control
MLXIPL	HOXC6	hand	Control
MLXIPL	KLF12	hand	Control
MLXIPL	MEIS1	hand	Control
MLXIPL	MSX1	hand	Control
MLXIPL	NFIA	hand	Control
MLXIPL	NKX3-1	hand	Control
MLXIPL	NR3C1	hand	Control
MLXIPL	PHOX2A	hand	Control
MLXIPL	PITX2	hand	Control
MLXIPL	RUNX1	hand	Control
MLXIPL	RUNX3	hand	Control
MLXIPL	SNAI1	hand	Control
MLXIPL	HAND2	hand	Control
SOX7	SOX8	hand	Control
SOX7	TBX20	hand	Control
SOX7	NR2E1	hand	Control
SOX7	PLAGL1	hand	Control
SOX7	PKNOX2	hand	Control
SOX7	NR1H4	hand	Control
SOX7	ENSG00000187728	hand	Control
SOX7	EGR2	hand	Control
SOX7	ATF1	hand	Control
SOX7	LHX2	hand	Control
SOX7	IRX2	hand	Control
SOX7	EGR3	hand	Control
SOX7	GATA6	hand	Control
SOX7	RREB1	hand	Control
SOX7	GLIS3	hand	Control
SOX7	T	hand	Control
SOX7	CUX1	hand	Control
SOX7	ARID3B	hand	Control
SOX7	HMX2	hand	Control
SOX7	LHX1	hand	Control
SOX7	RHOXF1	hand	Control
SOX7	HOXD9	hand	Control
SOX7	OVOL1	hand	Control
SOX7	TLX2	hand	Control
SOX7	VSX2	hand	Control
SOX7	YY2	hand	Control
SOX7	SCRT1	hand	Control
SOX7	LHX9	hand	Control
SOX7	SNAI3	hand	Control
SOX7	MEOX1	hand	Control
SOX7	DMRT2	hand	Control
SOX7	DRGX	hand	Control
SOX7	ETS1	hand	Control
SOX7	HOXC13	hand	Control
SOX7	HOXC5	hand	Control
SOX7	HOXC6	hand	Control
SOX7	KLF12	hand	Control
SOX7	MEIS1	hand	Control
SOX7	MSX1	hand	Control
SOX7	NFIA	hand	Control
SOX7	NKX3-1	hand	Control
SOX7	NR3C1	hand	Control
SOX7	PHOX2A	hand	Control
SOX7	PITX2	hand	Control
SOX7	RUNX1	hand	Control
SOX7	RUNX3	hand	Control
SOX7	SNAI1	hand	Control
SOX7	HAND2	hand	Control
SOX8	TBX20	hand	Control
SOX8	NR2E1	hand	Control
SOX8	PLAGL1	hand	Control
SOX8	PKNOX2	hand	Control
SOX8	NR1H4	hand	Control
SOX8	ENSG00000187728	hand	Control
SOX8	EGR2	hand	Control
SOX8	ATF1	hand	Control
SOX8	LHX2	hand	Control
SOX8	IRX2	hand	Control
SOX8	EGR3	hand	Control
SOX8	GATA6	hand	Control
SOX8	RREB1	hand	Control
SOX8	GLIS3	hand	Control
SOX8	T	hand	Control
SOX8	CUX1	hand	Control
SOX8	ARID3B	hand	Control
SOX8	HMX2	hand	Control
SOX8	LHX1	hand	Control
SOX8	RHOXF1	hand	Control
SOX8	HOXD9	hand	Control
SOX8	OVOL1	hand	Control
SOX8	TLX2	hand	Control
SOX8	VSX2	hand	Control
SOX8	YY2	hand	Control
SOX8	SCRT1	hand	Control
SOX8	LHX9	hand	Control
SOX8	SNAI3	hand	Control
SOX8	MEOX1	hand	Control
SOX8	DMRT2	hand	Control
SOX8	DRGX	hand	Control
SOX8	ETS1	hand	Control
SOX8	HOXC13	hand	Control
SOX8	HOXC5	hand	Control
SOX8	HOXC6	hand	Control
SOX8	KLF12	hand	Control
SOX8	MEIS1	hand	Control
SOX8	MSX1	hand	Control
SOX8	NFIA	hand	Control
SOX8	NKX3-1	hand	Control
SOX8	NR3C1	hand	Control
SOX8	PHOX2A	hand	Control
SOX8	PITX2	hand	Control
SOX8	RUNX1	hand	Control
SOX8	RUNX3	hand	Control
SOX8	SNAI1	hand	Control
SOX8	HAND2	hand	Control
TBX20	NR2E1	hand	Control
TBX20	PLAGL1	hand	Control
TBX20	PKNOX2	hand	Control
TBX20	NR1H4	hand	Control
TBX20	ENSG00000187728	hand	Control
TBX20	EGR2	hand	Control
TBX20	ATF1	hand	Control
TBX20	LHX2	hand	Control
TBX20	IRX2	hand	Control
TBX20	EGR3	hand	Control
TBX20	GATA6	hand	Control
TBX20	RREB1	hand	Control
TBX20	GLIS3	hand	Control
TBX20	T	hand	Control
TBX20	CUX1	hand	Control
TBX20	ARID3B	hand	Control
TBX20	HMX2	hand	Control
TBX20	LHX1	hand	Control
TBX20	RHOXF1	hand	Control
TBX20	HOXD9	hand	Control
TBX20	OVOL1	hand	Control
TBX20	TLX2	hand	Control
TBX20	VSX2	hand	Control
TBX20	YY2	hand	Control
TBX20	SCRT1	hand	Control
TBX20	LHX9	hand	Control
TBX20	SNAI3	hand	Control
TBX20	MEOX1	hand	Control
TBX20	DMRT2	hand	Control
TBX20	DRGX	hand	Control
TBX20	ETS1	hand	Control
TBX20	HOXC13	hand	Control
TBX20	HOXC5	hand	Control
TBX20	HOXC6	hand	Control
TBX20	KLF12	hand	Control
TBX20	MEIS1	hand	Control
TBX20	MSX1	hand	Control
TBX20	NFIA	hand	Control
TBX20	NKX3-1	hand	Control
TBX20	NR3C1	hand	Control
TBX20	PHOX2A	hand	Control
TBX20	PITX2	hand	Control
TBX20	RUNX1	hand	Control
TBX20	RUNX3	hand	Control
TBX20	SNAI1	hand	Control
TBX20	HAND2	hand	Control
NR2E1	PLAGL1	hand	Control
NR2E1	PKNOX2	hand	Control
NR2E1	NR1H4	hand	Control
NR2E1	ENSG00000187728	hand	Control
NR2E1	EGR2	hand	Control
NR2E1	ATF1	hand	Control
NR2E1	LHX2	hand	Control
NR2E1	IRX2	hand	Control
NR2E1	EGR3	hand	Control
NR2E1	GATA6	hand	Control
NR2E1	RREB1	hand	Control
NR2E1	GLIS3	hand	Control
NR2E1	T	hand	Control
NR2E1	CUX1	hand	Control
NR2E1	ARID3B	hand	Control
NR2E1	HMX2	hand	Control
NR2E1	LHX1	hand	Control
NR2E1	RHOXF1	hand	Control
NR2E1	HOXD9	hand	Control
NR2E1	OVOL1	hand	Control
NR2E1	TLX2	hand	Control
NR2E1	VSX2	hand	Control
NR2E1	YY2	hand	Control
NR2E1	SCRT1	hand	Control
NR2E1	LHX9	hand	Control
NR2E1	SNAI3	hand	Control
NR2E1	MEOX1	hand	Control
NR2E1	DMRT2	hand	Control
NR2E1	DRGX	hand	Control
NR2E1	ETS1	hand	Control
NR2E1	HOXC13	hand	Control
NR2E1	HOXC5	hand	Control
NR2E1	HOXC6	hand	Control
NR2E1	KLF12	hand	Control
NR2E1	MEIS1	hand	Control
NR2E1	MSX1	hand	Control
NR2E1	NFIA	hand	Control
NR2E1	NKX3-1	hand	Control
NR2E1	NR3C1	hand	Control
NR2E1	PHOX2A	hand	Control
NR2E1	PITX2	hand	Control
NR2E1	RUNX1	hand	Control
NR2E1	RUNX3	hand	Control
NR2E1	SNAI1	hand	Control
NR2E1	HAND2	hand	Control
PLAGL1	PKNOX2	hand	Control
PLAGL1	NR1H4	hand	Control
PLAGL1	ENSG00000187728	hand	Control
PLAGL1	EGR2	hand	Control
PLAGL1	ATF1	hand	Control
PLAGL1	LHX2	hand	Control
PLAGL1	IRX2	hand	Control
PLAGL1	EGR3	hand	Control
PLAGL1	GATA6	hand	Control
PLAGL1	RREB1	hand	Control
PLAGL1	GLIS3	hand	Control
PLAGL1	T	hand	Control
PLAGL1	CUX1	hand	Control
PLAGL1	ARID3B	hand	Control
PLAGL1	HMX2	hand	Control
PLAGL1	LHX1	hand	Control
PLAGL1	RHOXF1	hand	Control
PLAGL1	HOXD9	hand	Control
PLAGL1	OVOL1	hand	Control
PLAGL1	TLX2	hand	Control
PLAGL1	VSX2	hand	Control
PLAGL1	YY2	hand	Control
PLAGL1	SCRT1	hand	Control
PLAGL1	LHX9	hand	Control
PLAGL1	SNAI3	hand	Control
PLAGL1	MEOX1	hand	Control
PLAGL1	DMRT2	hand	Control
PLAGL1	DRGX	hand	Control
PLAGL1	ETS1	hand	Control
PLAGL1	HOXC13	hand	Control
PLAGL1	HOXC5	hand	Control
PLAGL1	HOXC6	hand	Control
PLAGL1	KLF12	hand	Control
PLAGL1	MEIS1	hand	Control
PLAGL1	MSX1	hand	Control
PLAGL1	NFIA	hand	Control
PLAGL1	NKX3-1	hand	Control
PLAGL1	NR3C1	hand	Control
PLAGL1	PHOX2A	hand	Control
PLAGL1	PITX2	hand	Control
PLAGL1	RUNX1	hand	Control
PLAGL1	RUNX3	hand	Control
PLAGL1	SNAI1	hand	Control
PLAGL1	HAND2	hand	Control
PKNOX2	NR1H4	hand	Control
PKNOX2	ENSG00000187728	hand	Control
PKNOX2	EGR2	hand	Control
PKNOX2	ATF1	hand	Control
PKNOX2	LHX2	hand	Control
PKNOX2	IRX2	hand	Control
PKNOX2	EGR3	hand	Control
PKNOX2	GATA6	hand	Control
PKNOX2	RREB1	hand	Control
PKNOX2	GLIS3	hand	Control
PKNOX2	T	hand	Control
PKNOX2	CUX1	hand	Control
PKNOX2	ARID3B	hand	Control
PKNOX2	HMX2	hand	Control
PKNOX2	LHX1	hand	Control
PKNOX2	RHOXF1	hand	Control
PKNOX2	HOXD9	hand	Control
PKNOX2	OVOL1	hand	Control
PKNOX2	TLX2	hand	Control
PKNOX2	VSX2	hand	Control
PKNOX2	YY2	hand	Control
PKNOX2	SCRT1	hand	Control
PKNOX2	LHX9	hand	Control
PKNOX2	SNAI3	hand	Control
PKNOX2	MEOX1	hand	Control
PKNOX2	DMRT2	hand	Control
PKNOX2	DRGX	hand	Control
PKNOX2	ETS1	hand	Control
PKNOX2	HOXC13	hand	Control
PKNOX2	HOXC5	hand	Control
PKNOX2	HOXC6	hand	Control
PKNOX2	KLF12	hand	Control
PKNOX2	MEIS1	hand	Control
PKNOX2	MSX1	hand	Control
PKNOX2	NFIA	hand	Control
PKNOX2	NKX3-1	hand	Control
PKNOX2	NR3C1	hand	Control
PKNOX2	PHOX2A	hand	Control
PKNOX2	PITX2	hand	Control
PKNOX2	RUNX1	hand	Control
PKNOX2	RUNX3	hand	Control
PKNOX2	SNAI1	hand	Control
PKNOX2	HAND2	hand	Control
NR1H4	ENSG00000187728	hand	Control
NR1H4	EGR2	hand	Control
NR1H4	ATF1	hand	Control
NR1H4	LHX2	hand	Control
NR1H4	IRX2	hand	Control
NR1H4	EGR3	hand	Control
NR1H4	GATA6	hand	Control
NR1H4	RREB1	hand	Control
NR1H4	GLIS3	hand	Control
NR1H4	T	hand	Control
NR1H4	CUX1	hand	Control
NR1H4	ARID3B	hand	Control
NR1H4	HMX2	hand	Control
NR1H4	LHX1	hand	Control
NR1H4	RHOXF1	hand	Control
NR1H4	HOXD9	hand	Control
NR1H4	OVOL1	hand	Control
NR1H4	TLX2	hand	Control
NR1H4	VSX2	hand	Control
NR1H4	YY2	hand	Control
NR1H4	SCRT1	hand	Control
NR1H4	LHX9	hand	Control
NR1H4	SNAI3	hand	Control
NR1H4	MEOX1	hand	Control
NR1H4	DMRT2	hand	Control
NR1H4	DRGX	hand	Control
NR1H4	ETS1	hand	Control
NR1H4	HOXC13	hand	Control
NR1H4	HOXC5	hand	Control
NR1H4	HOXC6	hand	Control
NR1H4	KLF12	hand	Control
NR1H4	MEIS1	hand	Control
NR1H4	MSX1	hand	Control
NR1H4	NFIA	hand	Control
NR1H4	NKX3-1	hand	Control
NR1H4	NR3C1	hand	Control
NR1H4	PHOX2A	hand	Control
NR1H4	PITX2	hand	Control
NR1H4	RUNX1	hand	Control
NR1H4	RUNX3	hand	Control
NR1H4	SNAI1	hand	Control
NR1H4	HAND2	hand	Control
ENSG00000187728	EGR2	hand	Control
ENSG00000187728	ATF1	hand	Control
ENSG00000187728	LHX2	hand	Control
ENSG00000187728	IRX2	hand	Control
ENSG00000187728	EGR3	hand	Control
ENSG00000187728	GATA6	hand	Control
ENSG00000187728	RREB1	hand	Control
ENSG00000187728	GLIS3	hand	Control
ENSG00000187728	T	hand	Control
ENSG00000187728	CUX1	hand	Control
ENSG00000187728	ARID3B	hand	Control
ENSG00000187728	HMX2	hand	Control
ENSG00000187728	LHX1	hand	Control
ENSG00000187728	RHOXF1	hand	Control
ENSG00000187728	HOXD9	hand	Control
ENSG00000187728	OVOL1	hand	Control
ENSG00000187728	TLX2	hand	Control
ENSG00000187728	VSX2	hand	Control
ENSG00000187728	YY2	hand	Control
ENSG00000187728	SCRT1	hand	Control
ENSG00000187728	LHX9	hand	Control
ENSG00000187728	SNAI3	hand	Control
ENSG00000187728	MEOX1	hand	Control
ENSG00000187728	DMRT2	hand	Control
ENSG00000187728	DRGX	hand	Control
ENSG00000187728	ETS1	hand	Control
ENSG00000187728	HOXC13	hand	Control
ENSG00000187728	HOXC5	hand	Control
ENSG00000187728	HOXC6	hand	Control
ENSG00000187728	KLF12	hand	Control
ENSG00000187728	MEIS1	hand	Control
ENSG00000187728	MSX1	hand	Control
ENSG00000187728	NFIA	hand	Control
ENSG00000187728	NKX3-1	hand	Control
ENSG00000187728	NR3C1	hand	Control
ENSG00000187728	PHOX2A	hand	Control
ENSG00000187728	PITX2	hand	Control
ENSG00000187728	RUNX1	hand	Control
ENSG00000187728	RUNX3	hand	Control
ENSG00000187728	SNAI1	hand	Control
ENSG00000187728	HAND2	hand	Control
EGR2	ATF1	hand	Control
EGR2	LHX2	hand	Control
EGR2	IRX2	hand	Control
EGR2	EGR3	hand	Control
EGR2	GATA6	hand	Control
EGR2	RREB1	hand	Control
EGR2	GLIS3	hand	Control
EGR2	T	hand	Control
EGR2	CUX1	hand	Control
EGR2	ARID3B	hand	Control
EGR2	HMX2	hand	Control
EGR2	LHX1	hand	Control
EGR2	RHOXF1	hand	Control
EGR2	HOXD9	hand	Control
EGR2	OVOL1	hand	Control
EGR2	TLX2	hand	Control
EGR2	VSX2	hand	Control
EGR2	YY2	hand	Control
EGR2	SCRT1	hand	Control
EGR2	LHX9	hand	Control
EGR2	SNAI3	hand	Control
EGR2	MEOX1	hand	Control
EGR2	DMRT2	hand	Control
EGR2	DRGX	hand	Control
EGR2	ETS1	hand	Control
EGR2	HOXC13	hand	Control
EGR2	HOXC5	hand	Control
EGR2	HOXC6	hand	Control
EGR2	KLF12	hand	Control
EGR2	MEIS1	hand	Control
EGR2	MSX1	hand	Control
EGR2	NFIA	hand	Control
EGR2	NKX3-1	hand	Control
EGR2	NR3C1	hand	Control
EGR2	PHOX2A	hand	Control
EGR2	PITX2	hand	Control
EGR2	RUNX1	hand	Control
EGR2	RUNX3	hand	Control
EGR2	SNAI1	hand	Control
EGR2	HAND2	hand	Control
ATF1	LHX2	hand	Control
ATF1	IRX2	hand	Control
ATF1	EGR3	hand	Control
ATF1	GATA6	hand	Control
[truncated: 8,536 more rows]

## Sheet: Figure2D
please view supplementary file 2 for within control pathways for Taiji

## Sheet: Figure2E
Joint	sample	name	value
knee	RA2579	PIM1	399.045
hip	RA2600	PIM1	198.979
knee	RA2711	PIM1	243.983
knee	RA2729	PIM1	143.074
knee	RA2753	PIM1	224.827
hip	RA2783	PIM1	256.948
knee	RA2806	PIM1	365.04
knee	RA2817	PIM1	256.95
knee	RA2822	PIM1	195.049
hip	RA2919	PIM1	178.881
hip	RA2957	PIM1	239.105
knee	RA3124	PIM1	449.891
hand	RA3130	PIM1	252.861
hip	RA3162	PIM1	103.97
hip	RA3213	PIM1	335.054
hand	RA3234	PIM1	372.928
hand	RA3243	PIM1	273.188
knee	RA3254	PIM1	269.075
hip	RA3256	PIM1	214.93
knee	RA3263	PIM1	243.879
hand	RA3288	PIM1	330.218
hip	RA3398	PIM1	128.975
hip	RA3399	PIM1	290.162
hand	RA3533	PIM1	270.928
hand	RA3578m	PIM1	384.11
hand	RA3578s	PIM1	285.951
hand	RA3585	PIM1	228.186
hand	RA3615	PIM1	379.172
hip	RA3618	PIM1	158.96
hand	RA3625	PIM1	388.855
knee	RA2579	CDKN1A	11069.8
hip	RA2600	CDKN1A	17748.4
knee	RA2711	CDKN1A	13408
knee	RA2729	CDKN1A	14674.9
knee	RA2753	CDKN1A	15905
hip	RA2783	CDKN1A	12748.4
knee	RA2806	CDKN1A	19105.4
knee	RA2817	CDKN1A	17254.7
knee	RA2822	CDKN1A	13438.7
hip	RA2919	CDKN1A	13947.7
hip	RA2957	CDKN1A	12408.7
knee	RA3124	CDKN1A	23035.1
hand	RA3130	CDKN1A	8569.3
hip	RA3162	CDKN1A	19363.7
hip	RA3213	CDKN1A	18664.5
hand	RA3234	CDKN1A	9809.2
hand	RA3243	CDKN1A	11866.1
knee	RA3254	CDKN1A	16194.6
hip	RA3256	CDKN1A	15076.1
knee	RA3263	CDKN1A	12939.7
hand	RA3288	CDKN1A	10437
hip	RA3398	CDKN1A	13838.6
hip	RA3399	CDKN1A	23143.1
hand	RA3533	CDKN1A	11420.7
hand	RA3578m	CDKN1A	13431
hand	RA3578s	CDKN1A	10036.6
hand	RA3585	CDKN1A	7619.05
hand	RA3615	CDKN1A	9674.11
hip	RA3618	CDKN1A	14038.4
hand	RA3625	CDKN1A	5245.75

## Sheet: Figure3A
	RA3130	RA3234	RA3243	RA3288	RA3533	RA3578m	RA3578s	RA3585	RA3615	RA3625	RA3130_TNF	RA3234_TNF	RA3243_TNF	RA3288_TNF	RA3533_TNF	RA3578m_TNF	RA3578s_TNF	RA3585_TNF	RA3615_TNF	RA3625_TNF	RA2600	RA2783	RA2919	RA2957	RA3162	RA3213	RA3256	RA3398	RA3399	RA3618	RA2600_TNF	RA2783_TNF	RA2919_TNF	RA2957_TNF	RA3162_TNF	RA3213_TNF	RA3256_TNF	RA3398_TNF	RA3399_TNF	RA3618_TNF	RA2579	RA2711	RA2729	RA2753	RA2806	RA2817	RA2822	RA3124	RA3254
ARID5A	0.126865	-0.160074	-0.564532	-0.636395	-0.504939	-0.629441	-0.547063	0.511947	-0.122124	-0.450618	-0.235198	-0.0266778	0.0922509	-0.0625889	0.0361215	-0.258304	-0.509923	0.770171	0.0425515	-0.544071	6.8638	-0.242849	-0.403795	-0.302071	-0.174074	1.06249	-0.146906	-0.137724	-0.295676	0.458702	0.10158	-0.026292	-0.0471403	0.533298	0.0217663	1.30052	1.06495	0.0586399	-0.294266	-0.0118239	-0.640357	-0.151459	-0.338006	-0.445803	-0.479246	-0.429769	-0.539179	-0.545264	0.463925
ATF2	-0.596019	-0.0674649	1.77188	1.12481	1.01488	3.79752	0.47806	0.957598	-1.23087	0.163523	-0.697652	-0.602135	0.865808	1.93218	-0.932957	-0.282505	-0.00431252	-0.307454	-0.755238	-0.852141	0.618529	-0.486785	0.312867	0.0903614	-1.60739	-1.00099	-1.06683	-0.774133	-1.20399	-1.1431	-0.786075	-0.928161	-0.376888	-0.949939	0.566	-0.692654	-0.223378	-0.555028	1.22937	0.791457	0.608364	-0.450554	-0.071261	-1.31889	0.337946	-0.834183	-0.800672	1.02305	0.23352
BACH2	1.07937	-0.0748047	0.15693	0.779372	0.206808	0.125428	-0.766061	-0.1397	-0.224724	0.190222	0.0337578	0.122908	0.00546404	-0.144009	-0.2218	-0.67944	-0.923326	-0.162104	-0.391446	0.288008	-0.229104	-0.259192	0.0206657	-0.298512	-0.422755	0.132199	-0.314232	-0.0135301	0.66926	-0.171049	-0.362475	-0.193137	-0.307307	-0.799571	-0.573912	-0.558217	-0.746053	-0.0992805	-0.466185	-0.585605	-0.474075	0.169366	-0.227305	-0.230571	0.32806	-0.0929477	0.386808	-0.0225135	0.639802
BHLHE41	-1.04007	-1.21856	-1.25539	0.42577	-1.04126	0.433507	0.327418	-1.05754	-0.543504	-1.11211	-1.09128	-0.699041	0.31062	0.861894	-0.865841	0.659149	1.00127	1.05675	-0.430833	-1.00222	1.84	-1.30942	-0.775464	-0.875256	-0.38573	-0.820666	-0.595624	0.299365	0.559628	-0.749176	-0.366968	-0.82403	-0.300904	-0.21087	-0.697574	0.0458066	1.23289	0.963982	2.85379	0.0470755	-1.15545	-0.878251	0.443686	-1.21066	0.431522	0.48844	0.835963	-0.761085	-0.200208
BRCA1	-0.688379	0.459428	0.0919261	-0.0454473	-0.387394	0.23078	0.188842	0.321927	1.21604	-0.467889	-0.510059	-0.0733828	-1.13814	-0.833425	-1.26221	-0.202157	0.313048	-1.14341	-0.273411	-0.608933	0.703995	1.02352	0.622248	2.0031	-1.78425	-0.204159	4.47031	0.240909	-0.890079	2.15672	-0.319366	-0.14725	0.0824009	0.824964	-1.74995	-0.833166	0.0350228	-0.917137	-0.0113505	-0.556297	-0.659218	-0.0148167	0.513422	0.700461	-0.17695	1.24053	0.597218	0.219178	0.400922
CEBPA	-0.518584	0.194138	0.47353	0.352833	0.291635	-0.0370321	-0.283288	-0.268663	0.213507	0.196121	-0.599162	-0.522431	-0.293062	-0.67603	-0.144033	0.464766	-0.827538	-0.619411	-0.105507	-0.633393	0.275562	-0.294069	0.330432	-0.475555	-0.37231	3.38941	0.286909	0.418398	0.366832	-0.340533	-0.622284	-0.853552	-0.204775	-0.833702	-0.502117	-0.849223	-0.817816	-1.01547	-0.0183619	-1.03617	0.419547	-0.0856971	1.099	1.55973	1.55957	0.735174	4.60256	1.23508	1.78759
CEBPD	-0.0428143	0.346285	0.408249	0.591975	1.62424	0.319967	-1.53879	1.11744	1.31717	-0.438911	-1.19764	-0.428966	-0.528787	-0.531503	0.761735	-0.809516	-0.953626	0.689712	-0.589754	0.663612	0.517035	-1.05932	-0.543352	-0.249347	-0.306643	2.02937	-0.433373	0.102816	0.684337	-1.02037	0.660309	-0.657072	-0.89119	-1.00159	-0.874536	-0.929959	-0.687881	1.2843	-0.0681064	-0.993447	1.6977	-0.40592	0.434521	2.14093	1.27585	-1.08597	-0.431544	2.78117	1.15353
CTCF	2.10262	-0.166218	-0.35893	-0.592117	-0.157815	1.34165	-0.641467	-0.0567793	1.70165	-0.0853934	-0.797021	-1.2788	-0.836943	-0.36534	-0.43837	1.56509	-0.655423	-1.61819	0.264305	-0.342028	-0.415205	0.291315	0.622777	0.907882	-0.926421	-1.13811	0.597344	-1.04322	-1.31934	2.52497	-0.344212	-1.49558	-0.518155	0.568486	0.177401	1.50756	0.789526	-1.04745	0.0526033	0.60527	1.64299	0.393655	-0.429577	0.829461	-0.715841	0.433374	-1.32956	1.23683	-0.626934
DBP	-0.266417	-0.65214	0.384183	0.354351	0.364827	-0.394779	-0.310353	0.71585	2.85636	-1.09193	-0.91212	-0.956719	-0.619228	-0.804746	-0.967267	-0.940795	-0.597594	-0.667686	-0.319816	-1.06541	1.0727	-0.580136	0.111629	0.259556	-0.663074	1.85516	1.3901	-0.0966246	1.01761	0.418745	-0.666426	-0.844279	-0.492366	-0.765453	-1.02041	-0.49838	-0.457467	0.648534	0.0925826	-0.743604	0.192396	1.71503	3.34733	1.48116	0.431744	0.0470118	1.34959	1.95148	1.30425
DLX3	1.53573	2.91193	0.49804	-0.456191	0.0700742	0.780738	0.244775	0.502404	-0.0129745	0.867427	-0.899998	-0.255773	-0.100012	-1.29348	-0.948289	-0.217836	-0.437767	-0.314901	-0.852889	-0.803991	-0.454465	1.53226	-0.0768478	1.11951	-1.6164	0.0422458	0.278317	-0.652508	0.649067	-0.053186	-1.87061	-1.27364	-1.19004	-1.16873	-1.53394	-0.872521	-0.59746	-0.969937	0.0618874	-1.11779	0.164393	-0.451321	0.369328	1.56716	1.71332	1.37528	1.35381	1.27949	0.823644
DLX4	0.110001	2.33826	0.389784	-1.32178	-1.24454	0.881011	0.488562	0.0188461	-0.802667	-0.00531533	-0.511772	0.414174	-0.410974	-1.55442	-1.30342	0.632374	1.07209	-0.801169	-0.871804	-0.899139	-1.27024	0.625164	-0.505056	0.4425	-0.590471	0.0448221	0.100673	-0.671456	0.831013	-0.857228	-1.63383	-0.761839	-0.609991	-0.864726	0.585146	-0.225029	0.99254	-0.994633	0.325573	-1.20286	-0.646563	-0.0932567	-0.0414077	-0.455032	1.85714	2.85608	1.0547	1.40842	1.72293
DLX6	-1.17254	-0.646939	0.320685	1.68902	3.29507	-0.755268	-1.10866	-0.295251	0.265492	-0.173686	-1.23806	-1.24582	-0.381629	0.730041	0.0697929	-0.936544	-0.667692	-1.01632	-0.138392	-0.805099	-0.100798	0.0979263	0.451192	2.51685	-0.595482	0.220439	0.407686	0.596166	1.57103	1.1108	-1.39109	-1.26125	1.04662	1.03573	-0.594594	-0.127179	1.80223	0.939206	1.0852	0.0434076	-0.48571	0.928425	0.994922	-1.06551	0.331559	1.136	0.87236	-0.31965	-0.147145
E2F1	0.818189	-0.832579	-0.602504	-0.81569	-1.28161	-0.104986	-1.22263	-0.0877204	-1.22881	-0.333031	1.32897	0.970316	-0.50861	0.224463	-1.46934	0.330077	0.839385	-1.20351	0.793887	1.83449	0.735404	0.300129	0.15034	0.145826	-1.59565	-0.449516	0.485857	-0.0125144	-0.752921	1.11915	0.645715	1.48	0.386543	-0.394291	-2.54833	0.504774	1.60676	1.06803	-1.00243	0.962901	-0.0364954	0.274792	-0.650567	-0.948632	-0.600035	2.28599	-1.33386	0.755637	-0.978136
EBF1	0.468926	1.54508	-0.298399	-0.241154	-0.767069	0.803367	1.03898	0.480817	-0.176307	1.27629	-0.210864	-0.518382	-0.683352	-0.569427	-1.08141	-0.337942	0.589714	-0.218478	-1.12836	-0.738716	0.615176	-0.129359	0.305232	0.37414	-0.476186	0.0434399	5.9594	-0.023225	0.180176	-0.0256509	-0.450906	-1.14966	-0.28273	-0.0253213	-0.274521	-1.05364	-0.770377	-0.260355	-0.218173	-0.876823	-0.294706	-0.361235	-0.130147	0.207196	0.888278	0.366083	-0.0680052	-0.292056	1.29172
EGR1	0.772065	2.12353	0.776923	1.38988	0.64745	-0.34122	-0.429149	2.50449	0.165291	0.559924	0.44456	3.52745	-1.12479	-0.814395	-0.381652	-1.2714	-1.37241	-0.793403	-0.577993	0.34925	0.213321	-0.774283	0.628756	0.120108	1.70649	0.847596	0.280266	0.18595	1.23778	-0.944344	-0.379288	-1.08447	-0.429215	-0.241743	1.4623	0.264254	-0.599647	-0.00391437	0.305043	-0.854484	-0.273379	0.190329	-0.0226242	-0.993682	0.97282	-0.45435	0.0918542	0.724633	-0.345083
ELF2	-0.22436	-0.599307	-0.800784	-0.578295	3.30603	0.231032	1.00856	-0.360141	0.976929	2.61667	-1.51813	-0.50122	-0.921997	-0.999542	-1.03124	-0.175305	-0.819568	-0.774633	0.0976385	-0.0473238	-0.733399	1.77052	-0.731263	-0.647997	0.288254	-0.896668	0.0762605	2.18159	0.262812	0.518974	-0.521777	-0.338289	-0.84542	-0.656498	-1.34767	-0.2427	0.134592	1.10394	0.119957	0.0987024	0.565561	-0.512038	0.321239	0.331574	1.50783	0.632301	-0.220748	-0.565481	-0.187719
EN1	-0.147988	-1.10536	-0.689864	-0.919684	0.721327	-0.513554	-1.26374	-1.1818	-0.7855	-0.805977	-0.709162	-1.30227	-1.27088	-0.635441	-0.105355	-1.00394	-1.12657	-1.44128	-0.953689	-0.819668	1.18528	1.51583	-0.316081	0.633867	-0.522622	-0.992113	-0.788986	0.726962	1.66856	0.66521	0.375296	-0.27802	1.85549	0.322936	0.395499	-0.827559	-0.940058	0.551963	0.0739725	-0.273604	-0.0830903	0.4317	0.0876671	2.08399	2.17509	1.50496	-0.887649	2.76305	0.0320779
ESRRB	0.701225	-0.614652	-0.87836	-0.61542	1.25913	-0.690273	0.330998	1.68245	0.824093	-0.800308	-0.559979	-0.570381	-0.597829	-0.676162	1.10444	-0.81437	-0.701253	-0.552135	-0.601289	-1.08714	-1.09824	0.225538	-0.632028	-0.556299	0.33587	-0.856644	-0.523667	-0.731089	-0.417016	-1.08247	-0.438629	0.0545942	-0.0494212	-0.827921	-0.364159	1.13522	0.6196	0.235255	-0.801802	0.980185	-0.36984	0.970402	0.803404	0.968416	3.13621	-0.450892	0.205827	-1.12597	3.70063
ETS1	-0.237669	-0.668539	-1.01731	-0.408734	0.158332	-1.27806	-1.0882	0.631837	-0.752971	0.42394	-0.0377452	-0.0165425	-0.466732	0.566688	-0.345988	0.0746463	-0.00758478	1.12206	-0.0846063	1.18948	-1.23237	-1.2958	-1.18236	-0.33467	0.930413	-0.677926	-1.4587	0.306376	-1.01688	1.04301	0.273211	-0.313615	-0.236417	-0.122162	2.39708	1.54241	0.846759	1.02861	1.91536	-0.52828	-1.13595	-1.26728	-1.26808	-0.538781	-1.0602	-0.702544	-0.661174	-0.248818	-1.01487
ETV1	0.586344	1.89476	-0.318614	-0.219411	1.34561	-0.508918	-0.262971	0.958642	2.7816	-0.340365	-0.693362	-0.410679	-0.997557	-0.964922	-0.695846	-1.02116	-0.840422	2.3254	-1.00938	-0.338267	-0.189278	-0.343412	0.409975	3.17887	-0.441341	2.11307	0.0651508	-0.663508	0.760689	-0.260192	-1.01685	-0.249566	-1.07741	-0.472841	-1.11323	-0.438257	-0.593288	-0.753768	1.26615	-0.510867	0.726667	0.825804	0.756602	0.973015	-0.499445	-0.459093	0.552205	0.178697	0.593302
ETV5	-0.199009	0.64545	-0.540733	-0.217987	-0.573189	-0.832926	0.258774	0.611947	1.42965	-0.290756	-0.86527	0.083395	-0.866355	-0.589752	-1.16484	-0.946947	-0.407828	-0.517975	-1.41879	-0.664881	0.311922	1.27443	0.616761	2.28801	-1.19855	1.81908	0.816774	2.23271	-0.29934	1.73377	-0.818372	-0.658955	-0.40765	-0.904618	-1.7437	0.221775	2.45287	0.940531	-0.728545	-0.538895	1.87117	0.729435	-0.284026	-0.035288	0.184904	-0.247877	0.426498	2.11424	0.245596
ETV7	-0.634696	-0.0402108	-0.189213	-0.649107	-0.30447	-0.682417	-0.0496155	-0.569093	-0.405362	-0.877095	0.151075	0.759899	0.42045	-0.0262068	-0.17468	1.631	0.313119	1.99457	2.9293	-0.154858	-0.177736	-0.745189	-1.15685	-0.882456	-1.02757	-0.884623	-0.465475	-0.736509	-0.730812	-0.948349	0.640118	-0.338968	0.257121	-0.00418712	-0.656901	-0.0457026	-0.369772	0.176573	0.209147	0.127128	-0.597359	-0.547314	0.010228	-0.754374	1.88803	-0.642464	-0.259279	-0.602726	-0.316034
FOS	-0.0225578	0.0192632	2.66245	1.45219	-0.546608	0.929063	2.23602	0.116812	0.218124	-0.515795	-1.03539	-0.290168	-0.730293	0.610599	0.231161	-0.90089	1.03632	0.178339	-1.13069	-1.10031	0.261364	2.1861	0.750262	0.135584	-0.300059	-0.178171	-0.902304	0.82574	2.22898	1.07718	-0.943816	0.0706137	-0.162326	-0.292252	-0.420275	-0.684912	0.512005	-0.329173	-0.0600014	-0.588797	-0.650077	0.46516	-0.542401	0.0265018	1.625	-0.313724	1.36049	1.35302	0.233352
FOSL1	-0.458224	-0.938898	1.07422	-0.667626	-0.385259	-0.788974	1.41191	-0.74876	-0.716057	-0.830264	1.42975	-0.593324	-0.308401	1.53645	1.49307	-0.505402	1.3062	-0.4595	-0.551698	1.45447	-0.0493191	2.16284	-0.625014	-0.832575	0.291937	-0.769945	-0.81105	-1.20624	-1.0463	0.756635	-0.00909714	0.526593	1.14705	-0.70489	0.773008	-0.797061	1.31906	3.08922	-0.380867	0.352702	-0.583889	0.0254028	-1.44813	-0.802224	-0.0681416	-0.846432	-1.31567	0.0232889	-1.36269
FOXO4	0.258337	0.600133	0.0271573	-0.452994	2.25958	-0.160731	-0.620309	2.56205	-0.19634	-0.0726133	-0.351505	-0.650322	-0.0593883	-0.122498	-1.35754	-0.965768	-0.444721	-0.436065	-0.183028	-0.939324	-0.677407	-0.259938	-0.225798	0.3407	-1.33409	-0.467543	1.74038	-0.616251	-0.0518641	-0.740589	0.586464	-0.560061	-0.0676675	-0.0718265	-1.10322	-0.552918	1.36143	-0.378944	-0.973806	4.54339	-0.054511	0.483755	0.0671792	0.0962417	-0.731197	0.250864	1.3785	-0.450117	-0.432008
FOXP2	-0.392914	1.09571	-0.108399	0.00812952	0.375918	-0.40535	0.648293	-0.932425	0.610417	-1.64549	-0.910186	-0.427143	-1.09545	-0.837017	-0.765224	-1.27613	-1.09714	-0.0619667	-0.355837	-1.57141	2.3806	-0.256863	1.70126	0.162969	-0.403128	1.69426	1.79583	0.970684	2.0943	2.26338	2.11682	0.112779	0.286414	-1.07164	-0.451396	-0.816261	-0.136228	0.588781	0.869984	-0.274558	-1.05835	0.0586407	0.837021	-0.558488	0.725264	0.819385	0.472654	0.645542	-0.347041
FOXS1	0.258219	0.53857	-0.525746	0.222832	-0.064215	-0.186263	0.162547	-0.91921	1.27954	2.59573	-0.335012	-0.900163	-0.854623	-0.893575	-0.153001	-0.992026	-1.01193	-0.89114	-0.238599	-0.234913	-1.08568	0.626083	3.33377	0.00239634	-0.058596	-0.140493	2.72942	1.16109	-0.177958	-0.0534248	-0.96669	-0.313018	2.12036	-0.910076	-1.11475	-0.937017	0.4096	0.674946	-0.527132	0.140982	0.166745	0.425895	0.378851	-0.86141	-0.933091	1.86644	0.163035	-1.09934	1.58055
GABPA	-0.0967132	0.384437	-0.469816	0.149426	0.517176	-0.874787	0.659105	2.01736	1.08895	3.34989	-1.30111	-0.274508	-0.893341	-1.59441	-1.73122	-1.05339	0.220291	-0.167491	1.32235	0.415194	-0.478261	0.711226	0.249188	1.48321	-0.194218	1.59437	-1.16017	0.537102	-1.31959	-0.296893	-0.308594	-0.963842	0.585865	-0.454467	0.795932	1.94649	-2.01361	-0.520868	-0.0980808	-0.477123	0.114827	-0.692785	-0.219931	1.08795	0.345409	-0.223758	-0.335737	0.68447	-0.821782
GLI2	0.170358	-0.176803	-0.338511	-0.343301	-0.176107	-0.135116	0.426789	-0.248393	-0.094637	-0.0261819	-0.280341	-0.331203	-0.360202	-0.327768	-0.225114	-0.262007	-0.239845	-0.323241	-0.112202	-0.16025	-0.296372	0.441193	-0.322293	1.56072	0.0407927	0.0233047	-0.258867	0.0700582	-0.168429	-0.277468	-0.370036	-0.382334	-0.0283452	0.0836204	-0.120268	-0.0269905	7.27843	-0.241373	-0.309737	-0.0970313	-0.022906	0.0859249	0.165863	-0.182984	-0.241825	-0.306951	-0.21354	0.0609217	-0.256386
HINFP	-0.644116	-0.21916	1.14782	0.141339	-0.915827	0.134852	0.40908	-0.169698	-0.960044	-0.611337	-1.38901	-0.299186	0.346285	-0.83723	-1.3591	-0.407262	0.423723	-1.27584	-0.691941	-0.433823	0.0198583	-0.153279	-0.637519	1.4115	-1.43231	-0.862958	0.742207	-0.642295	-0.835552	-0.450283	0.897007	0.731385	-0.430967	-0.908313	-0.0777506	-0.375735	-0.570861	-0.0616513	0.266154	-0.289123	-0.189073	-0.114048	0.398905	-0.0136012	-0.130787	0.729348	4.10333	0.446979	-0.983206
HOXC8	-0.326368	-0.541433	-0.360129	-0.759881	-0.65811	-0.123598	0.158849	-0.305751	-1.20328	0.434285	-0.897697	-0.75557	-1.19202	-1.19244	-1.341	-0.480299	-0.307482	-0.633639	-1.27363	-0.671493	-0.159524	1.77803	-0.334623	1.29684	2.54329	-0.136146	-0.900245	0.12879	0.130414	0.325627	0.400534	0.598322	0.0672607	0.88543	0.00921717	-0.464906	-0.523588	0.0488263	0.295898	-0.0532675	1.47178	-0.82609	-0.886568	3.33754	2.85241	-0.0623868	1.37298	0.555151	0.0888665
HOXD13	2.22086	1.23265	2.09935	1.37732	0.368698	1.28002	1.26657	0.368161	3.92578	0.509569	1.22107	0.267988	1.43919	0.368262	0.230862	0.829786	2.27066	-0.0756098	1.69775	0.0241521	-0.724118	-0.718551	-0.71901	-0.630687	-0.68786	-0.431401	-0.698742	-0.723799	-0.21132	-0.616662	-0.689257	-0.660794	-0.718911	-0.260923	-0.729013	-0.686082	-0.628468	-0.551804	-0.369035	-0.717572	-0.704603	-0.691709	-0.676907	-0.688375	-0.023959	-0.686067	-0.634547	-0.571363	-0.679867
HOXD4	1.54694	2.19964	3.27107	0.641709	1.71008	-0.106297	0.149454	0.295924	0.973568	-0.194314	-0.772551	-0.528825	-0.00688765	0.127344	-0.655741	-0.702494	-0.879251	-0.506463	-0.913199	-1.03184	0.763107	-0.359057	-1.1911	-0.900886	-1.13022	-0.701345	-0.66568	-0.872692	1.62306	-1.04339	1.17573	-0.582322	-1.0927	-0.901491	-1.09887	-0.457312	0.476463	-0.845976	-0.255518	-0.788018	0.214733	0.484017	0.035728	0.0402968	1.23556	2.00946	0.364936	1.79827	1.325
ID4	1.46905	1.08104	1.21488	1.51822	0.921417	-0.866075	-0.451215	0.52051	0.969903	0.782468	-0.338069	-0.686365	0.0792379	-0.851093	0.473004	-1.09291	-0.93732	0.143381	-0.583451	-0.131868	-1.40922	1.57003	-0.44591	0.288372	-0.61839	0.339781	0.46748	2.34426	1.25603	2.77632	-0.800875	-0.0829776	-0.997212	0.855864	-1.57727	-1.13578	-0.940088	-1.29801	-0.830953	-0.495446	0.963737	1.15111	1.12339	0.336063	0.892713	-0.374491	-0.702268	-0.610088	1.87759
INSM1	-0.187741	-0.337154	-0.261377	-0.334614	-0.382165	-0.343406	-0.0322827	-0.339969	2.22166	-0.341486	-0.37716	-0.266693	-0.363641	-0.384126	-0.3579	-0.38561	-0.380976	-0.374196	-0.336443	-0.378532	1.50478	-0.207232	-0.361798	-0.227082	-0.299389	-0.350318	-0.361167	-0.375538	-0.379618	-0.375658	-0.339934	0.215993	-0.273024	-0.344346	-0.38471	-0.336176	6.10035	-0.379485	-0.353192	0.761302	-0.321077	-0.31514	-0.344113	-0.311791	0.0551258	2.01176	-0.170615	0.10768	0.140813
IRF1	-0.926516	-1.10257	-0.00856132	-0.861958	-1.08316	-0.714297	-1.3337	-1.0281	-0.468543	-1.21395	0.111278	-0.0362711	0.170397	1.77138	0.598835	1.62692	1.20762	0.440411	1.39572	-0.0818553	-0.0886484	-1.13285	-0.0718179	-0.938219	-0.629458	-0.600874	-1.2745	-0.93337	-0.622115	-1.2263	2.19973	0.324151	-0.510919	0.895322	-0.526848	0.816535	0.853016	0.64658	0.7761	0.771814	-0.806753	-0.791911	-0.787125	-0.217823	-0.922684	-0.10143	-0.499601	-0.251289	-1.04886
IRF4	-0.582168	-0.554616	-0.223469	-0.872673	0.234865	-1.09762	-0.803223	-0.499474	-0.466173	-1.16108	0.0284313	0.368071	1.35277	0.412255	3.12544	0.862967	-0.137115	2.82976	0.503139	1.40271	-0.201281	-0.640375	-1.11501	-0.857944	-1.04264	-0.011904	-0.145301	-1.12233	-1.10899	-0.334034	1.51087	0.967955	-0.196648	0.60725	-1.15316	0.487624	0.00145715	1.49741	0.506119	-0.860282	-1.19204	-0.895972	-1.00817	0.279401	-0.678305	-0.805611	-0.234597	-0.909228	-0.222375
IRF5	-0.443922	-0.017497	-0.634013	-0.857068	-0.0845531	-0.667545	-0.622145	-0.55966	-0.754763	-0.245995	0.433574	-0.0413392	0.107612	0.127588	4.49122	0.0418152	0.820615	1.48817	0.15113	0.573645	-0.587874	-0.671629	-0.561343	-1.13122	-0.156995	-1.1493	1.08912	-0.629784	-0.806044	-1.36171	0.974436	-0.417696	-0.438521	-0.759715	0.775991	-0.408212	-0.0209779	-0.564214	0.187453	1.0715	0.190379	-0.763776	-0.0453736	-0.840452	0.159298	-1.32928	-1.06439	2.33514	-0.82053
IRX6	-0.712482	0.819748	5.54802	1.23106	1.09043	-0.349095	-0.52939	0.300292	0.104577	0.121052	-0.53663	-0.0381817	0.103352	0.189947	0.282866	-0.862221	-0.730205	-0.441175	-0.285872	-0.933433	1.5225	-0.429342	0.120745	-0.258429	0.617841	0.342102	-0.311184	0.970427	0.685342	-0.84434	-0.00839698	-0.0861405	-0.916455	-0.609341	0.35701	0.00028821	0.595497	0.0372417	1.26069	-0.872135	-0.706558	0.466845	0.757734	-1.14369	0.815663	0.0476465	0.473613	-0.416543	0.805755
JUNB	-0.500734	-0.634072	0.825629	-0.564948	-1.2832	-0.461311	0.356594	-0.714806	-1.0579	-0.0929885	0.844157	0.0326645	0.289177	2.00405	1.06404	0.113893	0.348937	0.88887	-0.208124	1.82243	-0.804361	1.43056	-0.919815	-1.24417	-0.262998	-1.01603	-1.23394	-0.648321	0.134773	-0.484597	-0.837908	1.55025	1.46099	-0.151423	-0.14484	-0.869776	2.94216	2.1313	1.266	0.324007	-1.59406	-1.24094	-0.9466	-0.713906	-0.0842767	-1.4805	-0.873171	-0.192581	-0.761098
KDM2B	1.6972	1.94022	1.70818	-0.822627	-0.643313	-0.419756	0.2781	-0.860061	-0.810842	1.37064	-0.804949	-0.400125	1.54951	-0.198132	-0.682276	-0.435735	-0.663004	-0.944855	-0.842217	-0.236982	0.107302	0.317563	0.902993	-0.218085	0.501103	0.923126	-0.222693	-0.0174201	-0.348881	0.327519	3.46778	-0.32887	0.199255	-0.5006	-0.558959	-0.827415	-0.880176	1.18746	-0.78196	-0.809064	-0.569439	-0.619996	0.17915	-0.377884	-0.996945	-0.621097	0.490472	-0.420687	-0.763156
KLF5	1.14565	-0.437156	-0.64446	-0.222138	-0.593763	-0.679214	-0.767823	-0.604356	-1.26171	-0.198594	0.484249	0.192411	1.04567	1.46748	0.604621	1.60728	1.46979	1.28605	-0.648768	0.777466	-0.193169	-1.39344	-1.06165	-1.59647	-0.0462737	-1.16686	-1.58544	-0.588574	-0.621673	-1.45603	0.902945	1.35598	-0.189826	0.050753	-0.273508	0.277526	-0.612427	0.943545	1.51091	0.921693	-0.4179	-0.720517	-0.463856	-1.67295	-0.536571	-0.648706	-1.19173	-1.25993	-0.819265
LHX4	-0.336786	-0.125676	-0.467712	-0.177621	0.392108	-0.459405	-0.50218	-0.00231941	-0.203262	-0.569217	0.248882	-0.0110603	0.411317	0.0562083	1.53434	6.91073	-0.454987	0.354352	-0.051454	-0.729306	-0.686388	-0.021091	-0.507714	0.148165	0.228704	-0.354295	-0.321072	-0.127045	-0.662656	-0.832598	-0.427232	-0.12833	-0.451913	-0.234297	0.362688	-0.129111	-0.133579	0.342637	0.318209	-0.643879	0.0373204	0.41916	0.210055	-0.520868	-0.166097	-0.0734096	0.410891	-0.896242	-0.160477
LHX9	0.493188	3.53859	-0.0678212	-0.410152	0.390745	0.248534	0.58005	0.724443	4.26178	0.893907	1.44906	0.940211	0.250066	-1.1159	-0.200345	-0.565663	-0.171346	-0.373198	0.373376	-0.2873	-0.194877	-0.368413	-0.723857	0.384949	-0.771863	-0.19475	-0.13388	0.0219257	-0.582615	-0.324189	-1.02489	-1.05126	-0.874635	-0.228752	-1.4631	-0.656175	-0.665561	-0.719944	-1.16072	-0.82354	0.920498	1.31213	1.16704	-0.784203	0.564388	0.166879	0.869431	-0.408464	0.751411
LMO2	-0.816174	-0.621744	0.295273	-0.384263	-1.07368	0.0870453	0.480151	0.142019	1.36927	-0.347193	-0.196784	-0.496054	-0.707574	-0.831511	-1.29138	-0.670842	-0.231327	-0.858656	1.04861	-0.34892	0.292718	-0.142164	2.9795	1.85829	0.402343	-0.039703	1.46596	0.501761	-0.326044	1.24723	-0.482105	-0.202809	1.19878	0.621486	-0.864587	1.03844	-0.559171	-0.711355	-0.819347	0.825391	-1.09627	-0.897307	1.68577	-1.14941	-0.311599	-0.4607	0.390244	-0.634593	2.99723
MAF	1.9647	0.556015	1.68409	0.310361	1.67843	1.43207	0.460364	-0.222789	0.612553	-0.618087	0.0139237	-1.0309	-0.0831122	1.12137	-1.16582	-0.381608	-0.720797	-0.936538	-0.433719	-0.798706	-0.423082	-0.411189	3.00804	-0.325917	-0.927829	0.818642	-0.424768	-0.438383	0.539075	-0.260526	-0.514641	-0.609799	-0.957056	-0.851688	-0.922992	0.713251	0.139203	-1.43631	2.15452	-1.63298	0.0801505	-0.934926	0.97988	-0.885148	1.51624	0.417628	2.04672	0.117274	0.7086
MAFB	0.428398	0.640798	0.415146	0.552446	0.157056	0.813902	0.410449	-0.419652	-0.0582487	-0.924787	-0.645439	-1.0888	-0.440304	-0.168398	-0.563763	-0.542666	-0.652858	-0.285839	-0.538955	-0.736832	0.234965	1.95787	-0.601092	-0.00193459	-0.297433	1.78169	-0.406643	0.279147	4.02065	-0.0686461	-0.656946	-0.109484	-1.17172	-0.897125	0.158001	-0.276378	-0.64587	-0.878456	-0.143086	-1.09066	0.273972	-0.89053	0.446019	-0.775215	1.25947	1.1211	1.31253	2.12437	2.70159
MAFF	-1.11037	-1.21486	-1.31946	-0.527722	-0.892418	-1.62177	-1.52335	-0.481885	-1.08358	-1.34197	0.401505	0.278463	-0.274187	-1.13954	1.55251	-0.308828	0.0725851	1.77067	0.133537	1.09503	0.493053	0.200938	0.621657	-0.675077	0.882118	-1.28131	-1.05136	-0.704782	-0.890798	-1.20775	1.52258	0.221394	0.297327	0.186201	2.58624	0.0552129	1.07256	1.60437	0.0412758	-0.0643322	0.385329	-0.547618	-0.636251	0.180467	-0.593497	1.30751	-1.38637	1.07998	0.280635
MEF2C	-0.0917012	-0.488745	-0.428499	0.895002	-0.00481768	-1.19082	-0.2962	-0.200817	0.549299	0.664703	-0.243017	-0.14149	-0.60899	0.661923	-1.19464	-1.47226	-0.148782	-0.720024	-0.0866659	-0.0489957	0.513612	0.907664	0.622104	-1.02948	-0.814899	-0.0391795	0.180398	-0.0503429	-0.239156	1.85612	-0.865855	2.8078	1.10736	1.61511	-1.9067	-1.03375	1.03739	0.619627	0.175882	3.19982	0.454943	0.249739	1.20271	-0.423113	-0.895385	-1.40261	-0.448745	-0.0715673	-0.514963
MEIS1	-1.05208	0.964064	-1.52182	-1.65345	-0.310114	-1.45928	-0.291315	-0.741949	-0.669116	-0.861482	-0.328171	1.12267	0.123455	-0.586669	0.866613	0.0398316	0.135988	0.0197315	0.557926	0.156183	1.48445	-0.503469	0.20959	2.60262	3.00729	-0.0451666	-0.716067	-0.474147	1.11804	0.146746	0.382386	0.258253	1.05574	0.44024	-0.117416	0.155058	-0.331769	-0.0952148	2.47659	-0.136386	-1.00734	-0.696091	-0.832726	-0.370655	-0.58656	-1.28989	-1.47143	-0.932097	-0.614369
MEIS2	0.466048	-0.33099	-0.54709	-0.762272	0.425137	-0.493265	-0.664551	-0.493326	-1.60977	-1.25898	-1.17137	-0.823024	-0.992682	-1.16071	-0.855518	-1.31674	-0.78595	-1.69355	-0.592	-1.89851	1.40696	1.64025	1.29626	0.443638	0.985125	0.517973	-0.504899	0.346412	2.86277	-0.507445	0.483864	0.692972	1.54908	0.726027	0.406878	-1.20453	-0.426947	0.0672185	-0.189658	0.737683	1.20679	-0.645234	0.423483	-0.378958	1.06925	1.1315	-1.18511	-0.59997	0.667412
MEIS3	1.55178	-0.193754	-0.090269	-0.889683	1.48713	0.788203	1.51525	0.789433	-1.3939	0.0797967	-0.243717	-0.393912	-0.533395	-1.28357	0.554028	-0.832053	0.355682	-1.41614	-1.12508	-1.3143	-1.15224	1.3162	0.921017	-0.528688	2.06855	-0.651325	-0.642131	-0.140057	0.22121	-1.13241	-0.904279	-0.0981732	0.998384	-0.99249	1.73641	-1.72524	-1.65271	-0.92463	-0.630981	1.2883	1.26164	-0.472282	1.41583	0.57828	0.280681	-0.802008	-0.467087	-0.443471	-0.152817
MEOX1	-0.437624	-0.402316	-0.398888	-0.687005	-0.505618	-0.540092	-0.718325	-0.558408	-0.572376	-0.140476	0.149989	-0.345649	0.361368	-0.335974	2.18431	-0.258722	1.12807	0.979096	0.882563	1.98888	-0.519609	-0.24554	-0.56312	-0.670303	-0.768038	-0.672645	-0.694421	-0.743363	-0.72773	-0.72129	-0.348694	1.53822	0.163189	0.263475	-0.267663	0.148629	-0.16128	0.812561	0.571704	0.741726	-0.635432	-0.520041	-0.660701	-0.698313	-0.434981	-0.701491	-0.439865	-0.764033	-0.598827
MSC	-0.247578	-0.0516291	-0.316951	-0.405409	-0.216396	-0.385884	-0.464355	-0.910688	-0.958579	-0.0665455	-0.76975	0.530389	0.654718	1.13678	1.34703	-0.42775	1.27806	-0.724416	0.793793	-0.509044	0.402982	-0.111287	-0.812813	-1.34105	1.53035	-1.28041	-1.22971	-0.596248	-1.08752	-1.13765	1.45857	0.998471	0.436146	0.69331	1.35741	-0.728964	-0.760564	-0.654271	0.612723	0.857391	-1.17406	-1.00362	-1.05405	-0.864507	-0.972308	2.3124	-1.20767	-1.05786	-0.117503
MSX2	-0.728912	0.229697	-0.917408	-0.686402	-0.985742	0.0874793	-1.0751	-0.66231	-1.56297	-1.04479	0.672877	0.734322	1.56892	-0.687834	0.0276909	0.471242	0.225938	1.35306	0.344141	0.689542	0.924062	0.736377	0.0567592	0.601682	-0.494651	-0.39772	-0.851824	-1.84501	-1.09431	-1.57539	1.30283	0.598649	2.95436	0.450899	-0.221326	0.258781	0.520181	1.54941	0.0798122	0.431389	-1.43813	-0.468255	-1.15672	-1.30634	-0.871338	-0.437501	-0.484054	-0.207514	-0.937915
MXI1	0.478279	1.36559	0.519274	-0.458642	0.404374	-0.220253	0.0388236	0.421394	6.58283	-0.670711	-0.630007	-0.179943	-0.344801	-0.448013	0.103289	-0.432892	-0.46429	0.990447	-0.630111	-0.807416	0.0819858	-0.431002	0.0672542	0.124877	1.41574	-0.00672512	-0.709661	-0.373687	0.630846	-0.609629	0.507812	-0.717661	-0.46102	-0.709728	-0.439274	-0.24874	-0.861902	-0.634356	0.0879201	-0.830194	0.146828	0.38191	0.519812	0.140299	0.247873	-0.264918	-0.186798	-0.0191731	-0.218309
MYB	-0.581975	-0.3015	-0.665735	-0.6417	-0.600784	-0.783559	-0.543937	-0.316387	-0.900922	-0.0106399	0.564651	0.542587	-0.420296	0.165308	0.0479928	0.224434	0.0882741	0.136159	-0.0493171	0.186391	-0.260846	-0.101913	0.0822151	-0.569461	-0.151192	-0.337554	-0.807945	5.29956	-0.751501	0.0672695	0.871003	-0.279303	0.056338	1.42532	3.53354	0.51439	-0.484768	-0.108601	-0.131154	0.515366	-0.623174	-0.685634	-0.938015	-0.712212	-0.711191	-0.251989	-0.694481	-0.762965	-0.97214
NFIA	2.68781	0.222611	1.52484	-0.0515034	0.801948	0.66626	1.66746	0.264319	0.715599	0.0322651	-1.54558	-0.737076	0.650316	-1.45462	-1.56838	-0.019163	0.413626	-0.820365	-1.19338	-0.0225591	0.817329	-0.80173	2.16136	-0.197092	-1.28706	0.877444	0.685437	1.44505	0.0162904	0.212977	-1.12899	-0.683868	-0.0229453	-0.312066	-2.11812	-0.628927	-0.291545	-0.86073	-1.12997	-0.667442	0.919461	0.514362	1.36258	-0.511169	0.142358	1.04429	0.0362673	2.05929	0.492609
NFIX	-0.296334	-0.204389	0.0703034	0.196832	1.00526	-0.26455	0.777966	-0.310893	-0.0819205	0.630994	-0.98499	-1.09976	-0.681704	-0.254249	-0.737628	-0.353534	0.0202558	-0.772096	-0.865244	0.140511	0.74403	0.929874	0.6404	-1.23444	0.700142	-0.300154	0.612384	4.05673	-0.309637	0.69106	-0.88569	-0.205313	-0.638994	-1.06006	-0.12892	-1.27868	-0.829454	1.22384	-0.551306	0.58646	0.0573616	-0.941828	0.17577	-0.345927	1.49128	2.04029	-0.674607	1.99378	0.173579
NFKB1	-1.0058	-0.709245	-1.3355	-1.09997	-0.574836	-0.819916	-0.873846	-0.130056	-1.26001	-0.401378	1.52411	0.177653	1.4428	1.32454	0.631103	1.33722	0.561748	1.79528	0.0728166	0.576068	-0.948753	-1.17103	-1.54031	-0.889638	1.35009	-0.671861	-0.795253	0.724831	-0.844757	-0.765599	0.700959	1.05857	1.39218	-0.341621	1.38326	-0.26727	1.38523	1.36964	0.961381	0.973633	-1.35777	-1.03624	-1.55392	-1.34167	0.146322	-0.698159	-1.36479	-1.00908	-0.700499
NFKB2	-0.913408	-0.597683	-1.27401	0.124888	-0.969187	-0.974098	-0.881517	-0.995862	-0.96698	-0.787797	0.969074	1.85631	0.524843	1.59905	0.421307	-0.28583	0.662212	3.35894	0.736687	1.91424	-0.676389	-1.00062	-1.18381	-0.808859	0.374195	-0.689714	-0.821545	-1.23905	-0.353983	-1.28945	0.173994	0.464916	1.22505	-0.0514418	0.261836	-0.0840199	0.982816	0.288607	1.01671	1.29809	-1.13661	-0.870513	-1.24358	-0.710924	-0.894007	-1.14498	-1.12403	1.18699	-1.00905
NHLH2	-0.146002	-0.385926	0.239682	0.918157	0.00410581	-0.442733	-0.0286476	2.39328	-0.260575	-0.335431	-0.742132	-0.262388	-0.259562	-0.37946	-0.599948	-0.848662	-0.651434	-0.887028	-0.511677	-0.996938	-0.626	1.5813	-0.28151	-0.722573	0.0652204	-0.448777	-0.768129	-0.294318	-0.810184	-0.970677	-0.163855	-0.231681	-0.549862	-0.601442	2.40818	-0.826667	-0.643769	-0.899488	0.789756	-0.338187	-0.395086	-0.537163	-0.111784	-0.0869031	-0.476714	-0.10617	0.219459	-0.754157	3.61094
NKX2-4	-0.54338	-0.221871	-0.311165	-0.0671176	-0.0145218	-0.169968	-0.454681	0.455751	-0.15078	-0.508996	-0.102038	-0.21624	-0.0448901	-0.100746	0.90046	0.0162368	0.821685	0.68779	0.0831399	0.289637	-0.70089	-0.529755	-0.515385	-0.179442	0.0167077	0.145899	2.13298	-0.621233	-0.468114	-0.752319	-0.414823	-0.00481065	-0.440923	-0.119625	-0.850588	-0.28011	-0.257701	-0.487099	-0.364194	-0.668081	0.109452	0.123948	0.0602955	-0.170486	-0.216856	-0.230674	0.828308	-0.815099	0.128758
NKX3-1	-0.158472	-0.22244	-0.705379	-0.741435	0.408001	-1.00523	-0.919048	-0.424646	-0.859493	-0.717367	-0.151601	-0.110967	-0.300412	1.70578	1.63774	0.0464286	-0.289788	0.438993	0.579751	0.582611	-0.638234	-0.617167	-1.06483	-0.718048	-0.407662	-0.842797	-0.666658	-0.637966	-1.0185	-0.326301	2.57692	-0.107481	-0.250564	0.849398	0.882247	1.48515	-0.205228	0.0913925	0.0525875	-0.427111	0.177142	-0.844132	-0.221764	-0.715203	-1.13375	-0.779975	-0.916103	-0.56163	-1.0425
NR2F2	-0.566946	-0.16805	0.727801	4.10819	-0.55666	1.22348	0.578432	-0.720051	0.212927	-0.849036	-0.658517	-0.687606	-0.44734	-1.0054	-0.575286	-0.456688	0.0111395	-0.660505	-0.338337	-1.23701	-0.182639	0.0223934	1.1418	-0.045239	-0.389297	-0.234091	0.443037	0.383184	0.772871	0.167456	0.0249526	-0.400988	-0.360877	-0.948597	-0.948768	-1.04736	-0.557586	-1.24294	-0.408237	-0.17119	1.54104	-0.103798	-0.503568	0.515482	1.87182	3.07223	0.777044	1.14614	1.66556
NR4A2	-0.535914	-0.244922	-0.0333275	-0.142949	-0.344435	-0.0632797	0.0380579	-0.206491	-0.593251	-0.587472	-0.0314578	0.10202	0.255862	-0.28418	1.01408	-0.137614	-0.217742	2.23111	-0.451334	0.623523	-0.261274	-0.32095	-0.345187	-0.464178	-0.216806	0.20256	-0.426906	-0.489387	0.0601909	-0.376493	0.21792	0.0754115	-0.267583	-0.285534	-0.119054	-0.12141	-0.393052	-0.241363	0.944328	-0.436586	-0.149222	0.00755231	-0.163268	-0.216809	-0.38412	-0.567997	-0.0937468	-0.095621	-0.243981
OSR1	-0.00911404	3.66508	-0.617415	-0.294233	-0.405869	1.46857	1.21595	-0.571779	-0.356079	-0.775349	-0.998944	-0.638955	-1.02077	-1.28843	-0.704971	-1.139	-0.855267	-1.09884	0.366662	-0.733852	1.24231	0.249773	0.566848	1.29218	-0.609701	0.340525	0.946418	0.0284221	0.019616	-0.885488	-0.406678	-0.960409	-0.202366	-0.656373	-0.51442	-0.356763	-0.593368	-0.657048	-0.916514	-1.06928	-0.378662	0.307775	0.370336	0.142777	1.60945	1.23895	-0.327579	2.49742	0.911198
PAX2	0.287522	-0.722469	-0.503462	-0.541675	-0.343626	-0.566473	-0.59452	-0.546615	-0.00672653	-0.605585	0.311165	1.43441	-0.388491	-0.523673	0.401444	-0.614529	1.42779	-0.586718	0.451356	2.53968	-0.265443	-0.697929	-0.407227	-0.130862	2.34676	-0.746987	-0.711629	2.9459	-0.454941	-0.727149	-0.650119	-0.548186	0.0776207	-0.331362	-0.790179	-0.652646	-0.610372	3.65608	0.00173402	-0.0142149	1.66583	-0.52159	-0.18084	-0.387118	-0.706818	-0.624642	-0.451829	1.89604	-0.396307
PKNOX2	2.13498	1.69895	0.437282	-0.712288	2.97155	0.26162	-0.266091	1.11762	-0.909091	2.11384	-0.535521	0.569032	0.142603	-0.518226	0.933036	-1.01061	0.631821	-0.228092	-0.601998	-0.966104	-0.796194	2.06981	-0.177763	-1.19123	0.61732	-0.819373	-1.13566	-1.07514	0.399856	-1.33195	-0.465205	0.939652	0.849831	-1.13736	1.4243	-0.70578	-0.923394	-1.03919	-0.828224	-0.368767	0.795957	-1.23404	0.159521	-1.01058	-0.54613	0.990117	-0.931115	0.681513	-0.122555
POU5F1B	-0.245507	2.51995	2.69793	1.05889	-0.142933	-0.107146	-0.561121	-0.296637	-0.286038	-0.339076	-0.427535	-0.454935	-0.371942	-0.0970308	-0.166612	-0.209487	-0.641382	-0.217065	-0.413258	-0.460594	-0.238049	-0.442242	-0.369198	-0.416026	-0.6803	-0.308725	-0.248202	-0.44168	3.08053	-0.681857	-0.130941	-0.389338	-0.240942	0.204256	-0.608931	-0.480488	-0.656621	-0.742777	-0.649009	-0.598128	1.89737	1.21326	0.201496	-0.373548	-0.350756	-0.0761201	-0.0603554	4.45324	-0.144196
PPARA	-1.50142	-0.355739	-0.195402	-0.679199	-1.55017	0.0858063	-0.729196	-1.41041	-1.03524	-0.771134	0.113868	0.771248	-0.176584	-0.658751	0.454483	0.164851	1.06441	1.29317	-0.996774	-0.153035	-1.41586	-0.237004	0.826603	-0.981543	-0.358208	-0.180205	0.940402	0.841699	-0.863412	-0.469742	2.21509	0.0886288	0.908221	-1.26786	0.644472	0.786131	0.160912	-0.917977	0.32597	2.13604	1.20233	-0.406252	-0.169948	-0.47218	2.31504	-0.872354	0.350164	-0.98731	1.02298
PRRX2	0.535432	0.350433	-0.44526	0.437272	1.17767	0.489257	0.0577785	-0.464528	1.01067	0.256296	-0.70125	-0.310094	-0.00446689	-0.173453	0.333322	-1.01945	-0.769483	-0.594816	-0.655234	-0.888476	-0.129945	-0.584991	-0.435178	1.10315	-0.624488	-0.829568	-0.655907	0.339749	1.06184	-0.04326	1.52809	0.212043	-1.50346	-1.10429	-1.19803	-0.0667304	-1.09836	-0.583526	-0.549646	-0.865011	-0.0996105	-0.0931932	-1.5906	3.31561	3.26837	0.943876	0.922166	-0.881583	0.158853
PTF1A	-0.507341	0.3935	-0.27098	-0.120763	3.48483	-0.107405	-0.0275635	-0.0199553	-0.241831	-0.58617	-0.514532	-0.389699	-0.253354	-0.530266	1.12103	-0.463923	-0.4078	-0.197584	-0.289384	-0.652799	-0.548273	-0.507767	-0.0977642	0.0558524	-0.468866	-0.56227	-0.362129	-0.0727733	-0.450737	-0.693812	-0.508534	-0.456588	-0.608333	-0.340624	-0.696775	-0.0885237	-0.299486	-0.495791	-0.509286	-0.236136	3.75837	3.96776	-0.279967	-0.266002	0.603315	0.542865	0.167598	2.5822	-0.117992
RARA	0.640878	6.9279	0.224381	0.0718292	-0.0973592	0.404421	0.413521	-0.418266	0.23631	-0.102269	-0.621316	-0.446559	-0.207433	-0.345722	-0.556804	-0.49232	-0.598111	-0.412853	-0.190396	-0.656989	-0.130965	-0.279211	0.624728	0.313645	-0.588983	0.182429	0.704137	0.324711	0.000339741	0.542224	0.571659	-0.709072	0.237121	-0.810834	-0.64234	-0.17914	-0.310384	-0.0867273	-0.30347	-0.275004	-0.113112	0.10495	-0.394685	0.148982	0.164469	-0.178152	0.0875545	0.406938	0.430227
RARB	-0.476608	0.151207	-0.509307	-1.20834	-0.874026	-0.45804	-0.428282	-0.701606	-0.436375	-0.976906	0.866621	3.72673	-0.406034	-0.396044	-0.0269752	-0.246273	0.438791	-0.867971	0.505081	0.223155	-0.414548	-1.36133	0.0511177	0.0921363	-1.1192	0.397458	-0.369323	-0.815049	-0.279174	-0.309708	-0.888588	-1.32072	1.18818	-0.0353772	-0.857261	0.90026	-0.339979	0.0936125	2.03932	-0.134487	-0.391376	-0.571292	-0.477329	0.916193	0.343251	-0.721462	-0.801192	0.517235	0.110027
REL	-0.559951	-1.58815	-1.22369	-0.872103	-0.85687	-0.0643562	-0.74807	-0.726396	-1.1178	-0.806417	2.2377	0.898936	0.746757	2.68069	-0.274727	1.18022	-0.127938	1.7719	0.650892	-0.711506	-0.936771	-1.26153	-0.982681	-0.0447477	-0.0322437	0.170697	-0.611482	-0.449583	0.316078	0.9821	1.59708	0.242576	1.84073	-0.51776	0.294471	-0.197978	0.508869	1.04056	0.554673	0.0329044	-0.936907	-0.705313	0.015574	-1.1597	-1.06017	-0.945246	-1.14127	-1.05512	-0.642228
RELA	0.426818	-1.26272	-1.22297	-0.62443	0.00738653	-0.179905	-0.995841	-0.741684	-0.575155	-0.346154	1.39732	-0.369336	-0.100832	3.20556	0.4437	1.17617	1.22736	0.136981	0.909905	0.973781	-0.31302	-1.35581	-0.29806	-0.391457	0.924242	0.201784	0.220617	-1.01426	-0.115486	0.76075	3.57554	0.0283928	2.15591	0.0543465	0.514403	-1.21916	-0.86418	0.248515	-0.73674	-0.0399784	-0.602978	-0.496224	0.0519786	-1.61451	0.291487	-0.891988	-1.72989	-0.976295	-0.757559
RELB	-0.746837	-1.14274	-1.25272	-1.2002	-0.671592	-1.08879	-1.04772	-0.507316	-0.815154	-0.628745	1.65668	0.758944	0.890968	1.97691	0.0766168	0.705062	1.72874	1.61817	1.21097	0.227801	-0.676128	-1.14262	-1.33554	-0.814338	1.03467	-0.938766	-0.901193	-0.831462	-0.790844	-0.690303	0.958023	0.689762	1.37439	0.129969	0.909975	0.524874	0.859551	1.64355	-0.0543747	0.884866	-1.04873	-1.12847	-0.882119	-0.918186	-1.03354	-0.622453	-0.814612	-1.19386	-1.04329
RREB1	0.222481	0.174444	-0.236597	1.28998	0.298639	0.73846	0.363691	0.755031	6.10088	0.657596	-0.500037	-1.14583	-0.453023	0.742736	-0.186543	0.870869	-0.306843	-1.05953	-0.449736	-0.743335	-0.0698744	-0.82711	0.962851	-0.596777	0.121239	-0.0533606	-0.132425	-0.323904	0.580143	-0.0758163	-0.593966	-0.437318	-0.208109	0.0322901	0.18054	0.0846123	-0.234399	-0.872299	0.278314	-0.836174	0.384524	-0.618237	0.465163	-0.699696	0.394098	0.295093	-1.27443	-0.523382	-0.186641
SNAI3	-0.389829	2.21962	1.90788	1.03076	-0.371228	-0.486439	-0.482841	0.764519	-0.706527	0.869729	-0.783769	-0.528094	1.74722	1.09317	-0.732404	-0.842414	-0.668239	-0.869566	-0.413562	-0.999788	-0.658891	-0.6796	-0.50549	0.0940822	1.2017	-0.982796	-0.89696	-1.01158	-0.498218	-1.15309	-0.688569	-0.657964	-0.714938	-0.84996	1.16199	-0.877206	-0.532468	0.319092	0.174809	2.04993	1.50032	0.0978598	-0.421303	0.441292	-0.791971	-0.337491	-0.419671	-0.714115	-0.134421
SOX17	0.0442133	-0.622209	-1.1924	-0.769705	-0.45188	0.185427	-0.0609679	-0.088999	-1.00374	-0.869894	1.64832	0.689654	-0.223635	1.97157	0.409655	-0.251402	0.734483	-0.28559	3.33549	0.193562	-0.0874334	0.167369	-1.22557	-0.990644	-0.209137	-1.39419	-0.673203	-0.811712	-0.931687	-1.10277	0.414997	1.94385	0.294259	-0.306292	0.728187	0.832058	0.978784	-0.190378	1.03694	2.52354	-1.07774	0.494334	-0.46982	-1.18472	-1.17518	-1.12914	-0.623128	-0.746386	1.28475
SP4	-0.561922	-1.02956	0.464552	-0.344428	-0.685367	3.12722	0.794122	0.608129	-0.535135	-1.00996	0.346514	-1.18283	0.135297	-0.510486	-1.40169	-0.498031	-0.635932	-0.485073	-0.749949	-0.912389	-1.47474	-0.474221	-0.612039	1.08261	-0.701697	0.334174	0.736341	0.101877	-0.934194	0.860796	-0.856782	0.515468	3.14246	-0.567977	-0.486912	0.668553	0.0483934	-0.406967	2.02008	-0.25588	-0.337401	-0.383813	-0.0628791	-0.45854	-1.06557	-0.16393	-0.382324	1.4536	0.347186
SP5	3.42234	0.209851	-0.0573911	-0.200071	-0.697504	0.0822494	5.22332	-0.0508988	-0.439866	-0.273275	-0.116895	-0.309049	-0.178451	-0.209654	-0.753831	-0.127694	-0.463735	0.286146	-0.560379	-0.850688	-0.525252	-0.433881	-0.115753	-0.187268	-0.048399	-0.110765	-0.140715	-0.264222	-0.675239	-0.686684	-0.314519	-0.494477	-0.182941	0.918328	-1.16431	-0.360734	-0.731842	-0.477815	-0.495693	-0.54115	-0.133918	0.221485	0.0215135	0.433902	2.71418	-0.166715	0.444797	-0.506949	0.442366
SPI1	-0.266035	0.109367	-0.353819	-0.350163	-0.0420086	-0.390182	-0.352975	-0.203408	0.0199835	-0.374348	0.0443561	0.118945	0.360097	0.336239	0.10539	-0.0910742	1.16523	-0.302276	-0.307365	0.45964	-0.0738899	-0.402752	-0.0691002	-0.377024	-0.317316	-0.349521	0.0897752	-0.324246	-0.034466	-0.337435	-0.177488	-0.391939	-0.376973	-0.362602	0.413025	-0.371733	-0.0827689	-0.374463	-0.344896	0.196514	0.0337701	0.0675688	-0.0154325	-0.323564	-0.313856	-0.388098	-0.253552	-0.392604	0.521913
SPIC	-0.367657	0.181177	-0.412085	-0.321174	-0.148955	-0.234133	-0.193143	0.0646915	0.107173	-0.571324	-0.359483	-0.342324	-0.160264	-0.420251	-0.487759	-0.545272	-0.271472	0.0430832	-0.163702	-0.656711	6.32998	-0.604574	-0.318896	-0.186803	0.507318	-0.532081	-0.244067	-0.329848	-0.393054	-0.447808	-0.511941	-0.193895	1.51897	-0.289936	-0.737741	-0.178817	-0.500934	-0.289164	-0.450455	-0.414509	-0.087281	0.0549897	0.0213777	-0.124403	0.116952	0.71836	1.93621	-0.561976	0.1542
STAT3	-0.696555	0.162118	-0.422151	-0.548906	0.185921	-0.736868	-0.845265	-1.05417	0.242755	-0.761361	-0.447166	0.643437	-0.361635	4.34715	0.247627	-0.922479	-0.196968	-0.0444454	0.575818	0.159919	0.74335	2.48921	-0.993861	0.15655	-0.219897	0.943107	-0.85236	-0.252395	0.675105	-0.525224	0.478833	-0.0828937	4.12059	-0.10016	0.410138	0.565098	-0.446074	0.654271	-0.534453	-0.482861	-0.206311	-0.610162	-0.252043	-1.04171	-0.685275	-0.285127	0.152329	-0.606301	-0.1022
STAT4	-0.245149	-0.822516	-0.978715	-0.775302	-1.05871	-0.837607	-0.8995	-0.644091	0.0380936	-0.750176	0.642571	1.18637	1.05845	0.369711	1.44019	0.617574	1.62632	-0.233431	-0.69044	1.03057	0.275392	-1.4168	-0.505248	-0.44356	-0.632419	-0.632006	-0.617642	-0.948418	0.0762521	-1.18223	-1.09223	-0.542339	0.623269	-1.03442	-0.74331	0.742235	2.74293	0.145961	1.60531	-1.00309	-0.732529	-0.278899	-0.0906078	-0.272654	-0.0790963	-0.848226	-0.817063	-0.588624	-0.266047
STAT5A	-0.556532	-0.644825	-0.894422	-0.624543	-0.328487	-1.03182	-1.10844	-0.794053	-0.670884	-0.758116	0.10779	0.480115	0.0568183	0.308102	3.98751	-0.481699	-0.0842931	0.372072	0.272908	0.906502	-0.0579765	-0.875981	-1.05854	-0.71462	0.010592	-0.586214	-1.24831	-0.655319	-0.447236	-1.06054	1.99218	0.146498	-0.416586	-0.372863	-0.271258	0.891739	1.30489	0.363081	1.16796	-0.167956	-0.761462	-0.0131077	-0.344075	-0.780071	-0.506481	-0.51574	-0.324445	-1.0347	-0.638302
TBX3	-0.275204	-0.629541	-0.798962	-0.400081	-0.20527	-0.689278	-0.497058	-0.345518	-0.452888	-0.706288	-0.446853	-0.727909	-0.480284	-0.146032	0.0610187	-0.659954	-0.394687	0.585538	2.56061	-0.482131	1.95944	2.4124	1.55479	-0.636986	0.45646	-0.740385	-0.11746	-0.275123	-0.445049	-0.0472248	-0.386016	2.38351	-0.0668629	-0.14434	4.89972	0.187007	-0.364446	-0.117863	-0.530575	-0.413526	-0.0980214	0.491229	-0.706698	-0.462281	-0.638912	-0.236478	-0.0992452	-0.36211	-0.525884
TBX5	1.57975	1.39532	3.10302	1.77771	1.02061	2.1516	1.81101	1.12576	2.48769	0.581759	0.314908	0.473233	0.419511	0.139672	0.258824	1.30384	-0.211271	0.00601955	0.739559	-0.0838186	-0.892959	-0.947429	-0.670047	-0.790935	-1.15265	-0.648756	-0.99969	-0.942638	-0.736467	-0.495669	-0.875572	-0.992052	-1.227	1.33353	-1.19554	-0.965693	-0.507087	-1.01316	-1.03385	-0.765302	-0.240227	-0.112203	0.709853	-0.451869	0.480491	0.263198	0.445377	-0.380267	-0.0544244
TFAP2C	-0.753146	-0.902967	1.81883	0.824513	3.14327	0.0399435	-0.570876	0.441303	0.807471	2.11764	-0.711283	-0.811317	-0.96482	-0.0809381	1.78976	-0.75083	-0.804306	-0.684269	1.01669	-0.730731	0.205793	0.225968	-0.910926	1.63218	-0.425387	0.248354	-0.814179	-0.61455	-0.970346	-0.71155	1.30457	0.0931218	-0.837292	-0.839678	0.0952031	-0.679336	0.821929	-0.728026	-0.444828	0.667518	1.77767	-0.320899	-0.693285	1.9042	-0.652108	-0.765491	-0.569829	1.24995	-0.673785
TFAP2E	0.990181	-0.837937	0.315143	0.319323	-0.283102	0.0235444	2.75921	-0.0927647	1.9282	2.01863	0.0773529	-0.201926	-0.307062	-0.409841	0.540493	-0.807154	0.828844	-0.653426	-0.777291	-0.913587	-0.223583	-0.0613499	1.43159	-0.285244	-0.745902	-1.14466	0.646881	0.062422	0.158581	-0.174718	-0.873154	-0.609554	-0.484358	-0.919877	-0.600432	-1.18269	3.20565	-1.00266	-0.954777	-0.472202	1.7255	-0.592116	0.304405	-0.91248	0.728175	-0.466164	1.54757	-1.83639	-0.688581
TFAP4	2.00983	-1.05493	2.03676	0.0302341	0.60994	0.944767	-0.119885	1.0813	-0.46582	-0.0434118	-1.39683	-0.135678	-0.694392	0.0242997	-0.237782	0.590079	-0.404177	-0.899035	-1.39357	-0.073448	1.78334	0.694892	-0.485854	1.18942	-0.573563	-1.01884	0.492315	0.959371	1.09822	-0.0447302	-1.24321	2.18669	-0.393322	-0.386587	0.452718	-0.595056	0.964632	-1.23318	-0.294453	-0.377891	1.09965	-0.315117	1.07843	0.950363	-0.540771	-0.730047	1.77552	1.06516	0.596219
TFDP1	0.983701	-0.678463	-0.850012	0.103704	0.548401	-1.16993	-0.726618	-1.11268	-1.34677	-0.48547	1.03675	-0.171808	1.11745	0.861363	-0.647282	1.48836	-0.665888	-1.05069	-1.16546	1.12216	0.549355	-0.0593307	0.297574	-0.473314	0.229542	0.179732	-0.537609	-0.459317	-1.32877	1.65604	-0.412452	-1.02191	-0.112443	-1.04272	0.219738	0.952508	2.87446	-1.68525	1.99675	-0.444217	-0.291661	-1.21361	0.972181	-0.6383	-0.579191	0.417357	-1.12391	0.76327	0.52917
THRA	-0.129496	1.68349	0.771566	1.79274	-0.708516	1.06839	0.25572	-0.576844	-0.586259	-0.90519	0.0679607	-0.360604	-0.720554	-0.797295	-1.72848	-0.911297	0.654967	-1.42882	-1.54928	-0.499367	-0.592724	-0.499172	1.01204	0.420782	-0.587278	2.6202	0.540436	-0.431986	2.17868	0.2823	1.90494	-0.859512	-1.68635	-1.46488	-1.65605	0.0224561	-0.510978	0.12932	-0.82767	0.414698	0.767907	0.210424	0.633315	0.793083	0.120913	-0.062806	0.659796	0.48185	0.200319
TP63	-0.7491	-0.961531	0.0964893	-0.98211	-0.788988	-0.353696	-0.72522	-0.944691	-0.894141	-0.966302	-0.014728	-0.663853	0.840186	1.4944	-0.68578	0.399038	1.9488	0.655854	0.25626	0.0956374	1.3193	-0.99386	-0.748434	-0.397116	-1.48322	-0.255877	-0.657786	-0.243214	-0.387704	-1.43448	1.80135	-0.441286	1.34833	-0.691752	2.56467	-0.598641	0.324461	0.75873	0.456478	-0.372563	-0.0480226	-0.567097	-0.890379	-1.31532	-0.792564	-0.857689	-0.507988	-0.10314	-0.339575
USF2	1.5914	0.57953	0.592246	-0.932389	-1.14772	-0.237952	0.287674	1.95651	-0.0877443	0.932059	-0.209628	-0.526761	0.732639	-1.19563	-0.506646	-0.680062	-0.347667	-0.887499	-0.958362	-0.222164	1.63753	0.892545	-0.31819	1.07133	0.12255	0.934635	0.605307	0.350011	0.496371	-1.54309	-1.20265	0.960605	-0.424939	0.0129109	0.95544	-1.44112	-0.631992	-1.00721	0.638901	-1.41631	0.345544	-1.10149	-0.111636	0.519513	0.924894	0.61624	-0.0803316	-0.0711737	0.461834
VDR	0.59059	-0.420426	-0.919274	0.0427048	0.137717	-0.555387	-0.259431	0.311182	-1.38001	-0.552674	2.0665	1.26431	-0.180201	0.718092	-0.425922	-0.60234	0.423232	0.00826419	-0.0185593	-0.370187	-0.217697	0.854679	2.22447	0.44847	-0.516338	-0.22057	-0.00358113	-0.815316	-0.524526	0.329797	1.25657	-0.420822	-0.506976	-0.7474	3.84296	1.82886	-0.638709	-0.485603	-0.285901	-0.489873	-0.683795	-0.513534	-1.13824	-0.654385	-0.570988	0.81868	-0.901246	-0.329213	-0.699003
ZBTB42	-0.254952	-0.109189	0.225595	-0.0348372	-0.148076	-0.0894968	-0.191257	-0.182954	3.17783	-0.0124559	-0.317731	-0.486298	-0.0149197	-0.162537	-0.357394	-0.126064	-0.334967	-0.0924737	-0.487721	-0.434368	0.11956	-0.0509141	-0.185905	0.343894	-0.207864	-0.531938	-0.475217	-0.164743	-0.385384	-0.0504817	-0.0962682	-0.225254	0.799073	0.096055	-0.478045	-0.51315	0.705659	-0.230987	-0.354643	-0.261338	-0.262406	-0.426278	-0.236121	-0.0731076	-0.256175	-0.167416	0.809883	-0.125278	-0.302793
ZFHX2	0.211035	-1.27074	-0.810119	-0.895871	-1.02557	-0.994081	-1.46853	0.3288	-0.402587	-0.29833	-0.0375035	-0.690337	0.628074	1.58117	0.00559007	-1.33035	-0.34442	0.632963	-0.534748	1.47515	-0.272477	-1.15506	-0.373725	-0.531673	-1.08359	-0.877082	0.0850138	-1.16233	-1.4422	-0.955734	0.802755	2.28128	-0.0726511	0.512297	1.53284	0.582458	0.573905	2.01722	0.828748	-0.431956	-0.640322	1.24738	-0.70708	-1.52691	1.21687	-0.116884	0.0980658	-1.88615	0.967281
ZFHX3	0.986353	-0.482252	-0.926626	-0.0475722	0.41182	-1.39778	0.31898	0.187429	1.1206	1.08796	-1.03703	-0.871783	-0.718321	-0.805308	0.0630195	-1.39787	-0.0810765	-0.188542	0.88643	-0.704211	1.11796	2.68575	0.0239573	-1.50155	-1.26746	0.957584	0.627843	-0.528954	-0.126736	0.586996	0.0977265	-0.667533	-0.296516	1.08309	-1.15731	-0.176321	0.942235	-0.792804	-0.330751	-0.467534	0.586157	1.93035	0.223149	0.776408	-0.347725	-0.379608	0.890275	-0.251153	-0.849306
ZFY	-0.333805	-0.334721	0.978951	0.607143	-0.33071	1.21014	0.542799	-0.320389	0.487133	-0.331534	-0.332837	-0.208372	-0.288191	-0.329382	-0.326871	-0.324785	-0.335905	-0.331741	-0.330247	-0.338114	-0.319707	-0.298273	-0.335267	-0.330949	-0.336206	-0.330485	-0.32987	0.507154	-0.298643	-0.307164	1.57692	-0.332973	-0.323255	-0.329078	-0.337004	-0.309208	-0.331328	-0.334075	-0.33446	-0.295679	-0.167058	-0.326708	-0.236635	0.758703	6.75244	-0.333275	-0.312694	-0.33077	-0.272738
ZIC1	0.904187	1.68388	-0.0756089	0.395252	-0.50513	0.517803	1.35967	-0.531384	-0.350352	2.51831	-0.835496	-0.916913	0.0145182	0.0382341	-1.15165	0.340821	-0.0403639	0.233477	-0.480269	2.2854	-0.000884392	0.602007	1.32739	-0.600563	-0.87514	1.2309	0.361155	-0.957094	2.55457	0.202611	1.09202	-0.210488	0.295	-0.755106	-1.52216	0.145396	-0.936568	-1.00629	0.0516078	-1.20889	-0.753979	0.385137	1.92432	-1.22759	-0.326645	1.48818	-0.605598	0.589509	0.213777
ZIC2	-0.346585	-0.314823	-0.143511	-0.0626679	0.288608	-0.358904	-0.333685	3.31305	-0.337882	-0.145837	-0.209164	-0.360386	0.206486	-0.255302	0.493199	-0.125207	-0.347635	4.39357	-0.288018	0.0511399	-0.136796	-0.397551	-0.348431	0.180245	-0.368999	-0.296325	-0.332693	-0.165739	-0.34209	-0.153978	-0.342968	-0.111247	-0.326671	0.086122	-0.424403	-0.357396	4.88562	-0.387977	-0.361094	-0.339435	0.128188	-0.312673	-0.257878	-0.338013	-0.363185	-0.167138	-0.276865	-0.396681	-0.295913
ZNF423	2.29453	0.480333	0.444546	-0.790517	-1.00337	0.875644	1.73973	-0.18199	2.64131	0.138103	-0.959998	-0.637122	-0.531457	-0.640482	-0.894972	0.960728	-0.73005	-0.625806	-0.390931	-1.07122	-0.42988	-0.715287	0.246257	-0.682768	-0.444396	-0.374187	-0.679876	-0.23079	-1.06872	-1.0999	-0.817764	-0.492322	-0.603531	-0.424877	1.65922	-0.975054	0.390699	-1.04433	-0.345578	0.60053	-0.60703	-0.914472	-0.284799	-0.0465878	1.99565	0.214584	1.60242	-0.537377	0.899479
ZNF683	1.00626	0.0145628	-0.522668	0.48956	-0.192225	-0.0869047	-0.597098	3.30783	0.537823	-0.00972074	-0.160638	0.321223	0.266452	-0.681033	-0.507594	-0.674249	-0.802563	0.86946	0.034558	-1.50406	-0.269831	-0.961719	0.227495	0.112257	-0.471552	-0.639092	-0.255439	0.717161	-0.203933	-0.687962	-0.6981	-0.388929	-1.23946	-0.237952	-2.04962	-0.159535	-0.11299	-0.177547	-0.664238	-0.782357	-0.228769	1.22064	1.04075	1.26634	-0.751072	3.24736	2.13527	-0.783278	1.68551
ZNF740	-1.03679	2.88105	1.63124	2.41478	-0.351618	-0.456713	1.23475	1.34775	-0.28542	0.472871	-1.47763	-1.25371	0.716185	0.138218	0.621154	-0.866509	-0.523168	-1.25728	-1.34602	0.153505	-0.538213	-1.40752	-0.528219	-0.338872	1.14968	1.01121	-0.153951	1.08917	1.01154	-0.506126	-1.44765	0.943267	-0.806894	-0.608534	-0.477572	-0.314666	0.116769	-0.679229	-0.386167	0.349753	-0.23712	1.74537	0.448351	1.76941	-0.401964	-0.438639	0.584665	-1.21171	0.539814
ARID3B	0.823437	0.273864	-0.701326	-0.129324	0.333529	-0.64308	-0.447162	1.69883	0.536553	1.2638	-0.40871	0.648109	-0.12105	-0.546404	1.99666	-0.194288	0.276529	0.916145	-0.973057	0.753741	-0.266138	-0.804305	-0.750638	-1.08399	-0.309739	-1.17557	-0.654325	-1.17893	-1.00446	-0.82991	0.262646	-0.0605221	-0.725964	0.025721	0.631454	2.89393	3.3022	-1.15614	1.48332	0.412974	-0.358537	1.03192	-0.608505	-0.844182	-1.10221	0.00674669	-0.638267	-0.614804	-0.831418
ARNTL2	-1.19763	-1.48722	-0.257056	-0.892758	-1.08018	-0.283815	0.575813	-1.14873	1.67093	0.280027	-0.480506	-0.664862	2.4455	-0.999557	0.735056	-0.370204	0.62672	-0.408325	-0.207319	-0.503321	1.58754	0.385656	-0.16562	1.04873	-1.06206	-1.09957	-0.884526	-0.690441	-0.0558254	-0.970341	0.38741	3.04844	1.26849	-0.232778	2.63659	0.364062	-0.219407	-0.647216	1.97225	0.835628	-0.488423	-0.251264	-1.21644	-0.6827	0.389933	-1.37304	-0.887925	-0.827256	0.0382053
BHLHA15	-0.700241	0.73721	-0.775315	0.0614613	0.271944	0.915492	-0.0645505	-0.112511	-0.204236	0.0329931	0.200667	0.0933871	0.500212	0.369099	-0.674172	-0.0574121	0.118329	-0.0374881	0.477157	0.325499	-1.00273	-0.649443	-0.190569	-0.215318	-1.06069	-0.461149	0.0285364	-0.956649	-0.855462	0.405993	-0.0391679	-0.464903	0.149493	-0.20765	-0.825143	-0.281687	1.11995	-0.394353	-0.91362	0.298236	-0.247721	-0.0783305	-0.49793	-0.052793	-0.833466	-0.222023	0.195607	-1.06228	0.00954314
BPTF	-0.845874	-0.489757	-0.140818	-0.827589	-0.496593	-0.660949	-0.180946	-0.807817	0.798712	0.296017	-0.114326	1.42358	-0.230322	2.36846	-0.750395	0.154213	-0.132238	-1.11812	-1.10962	1.20784	0.226191	-0.0296797	5.78811	-0.26006	-0.105441	0.454884	0.616533	-0.0936643	0.0411845	1.47118	-0.344751	-0.616356	0.74756	-0.0473379	-0.314935	-0.255868	-0.474019	-0.699223	-0.052133	-0.0644486	-0.257995	0.323846	0.02007	-0.641565	-0.113255	-0.295618	0.611969	0.134865	0.127579
CREB3	-1.83249	-0.733253	-0.983957	-0.179271	0.502705	-0.858758	0.138496	-0.786162	-1.61676	1.14335	1.58954	0.955414	0.917424	1.25449	0.129957	0.727305	1.05458	-0.290119	0.50755	-1.40463	-0.0204282	-1.4997	-0.448648	0.0964339	-1.49083	-1.11466	-0.575645	-1.10568	-0.581007	-0.16878	0.577516	1.08058	0.993076	-0.43199	-0.155389	1.43716	2.40913	0.537554	0.31099	-0.033901	-0.320304	0.625495	0.719107	-1.49167	-1.30643	0.270257	-0.556815	0.650581	-0.971048
DBX2	-0.758785	1.05772	-0.619561	-0.673125	-0.281778	-0.669925	-0.729974	0.127575	-0.488737	-0.919405	-0.49824	0.0912569	0.595094	-0.0162622	-0.455271	0.452421	-0.784403	-0.711888	0.156066	-0.911305	0.237076	-0.894638	0.930286	0.685986	-0.921366	-0.173644	0.100677	0.570294	0.338129	-0.935939	-0.44008	-0.752135	-0.952211	0.191678	-0.579044	-0.661837	-0.482171	-0.327231	-0.826927	-0.711698	-0.518463	1.0889	-0.00952698	0.139835	3.16369	2.77985	1.30129	-0.84547	2.27824
E2F7	-0.417892	-0.269598	-0.195461	1.53058	-0.935518	0.605725	1.13791	-0.86326	1.41521	-0.521494	-0.360397	-0.386572	-1.09997	1.09822	-1.41691	-0.0906162	0.913868	-0.0107153	-0.562358	-1.20556	0.0209581	4.57649	-0.142291	0.143976	-0.0777243	0.966148	0.51227	-0.832422	-0.626166	2.12823	-0.751672	0.274266	-0.54236	-0.254584	-1.22145	-0.803243	0.171557	-0.695288	-0.0231601	-0.110083	1.92398	0.884241	-0.870437	-0.706392	-0.977001	0.219005	-0.209471	0.743148	-1.39881
EGR2	1.26629	1.02819	-0.146971	0.18447	-0.764569	0.205905	-0.339142	1.96652	-0.593052	-0.62459	1.04047	-0.0835659	0.87192	0.771869	-0.143328	0.526088	0.413908	0.905695	-0.247265	-0.330201	-1.68119	-0.292427	-1.23689	-1.03864	3.40298	-1.23269	-0.964944	-0.336989	-0.07229	-1.23905	-0.671303	-0.285553	-0.109444	-0.191573	3.25908	-0.917003	-0.640866	1.80566	-0.143323	-0.299814	-0.628856	-0.842006	-0.0520502	-1.41763	0.375109	-1.01894	0.333093	0.798645	-0.756
EGR3	1.38072	3.3357	0.48668	0.968022	0.475156	-0.26818	-0.260606	2.27988	1.96968	-0.0633426	-0.0362428	-0.683942	-0.910402	-0.508953	-0.49481	2.52139	-1.45704	0.418949	-0.301019	-0.68686	0.445154	0.7448	1.18733	0.465616	-0.0147878	0.282449	-0.253623	1.12942	1.75915	-0.863405	-0.361817	-1.12098	-0.488623	-0.462235	-0.11256	-0.788293	-0.841794	0.0472923	0.686029	-0.161741	-0.112449	0.297697	-0.472533	-1.16286	0.932251	-0.798745	-0.0478286	-0.0781726	0.0759654
ESR2	-0.510941	0.967646	-1.11085	-1.28448	-1.03152	-0.418135	0.631856	-0.270205	2.41886	0.990443	0.465896	-1.27033	-0.509741	-0.493682	-0.720826	-0.840316	0.54833	-0.93908	1.90484	1.33249	0.572797	-0.436463	2.76174	-0.132499	0.254368	-0.874347	0.645056	0.432925	1.15465	1.57106	-1.1196	-0.484003	-0.722665	-0.496912	-1.04249	-0.958485	-1.29958	0.550063	-0.520042	-0.517935	1.26614	1.60971	0.52227	1.54671	-0.0758135	0.571637	0.785732	-0.617849	-1.00134
FOXF2	-1.05863	-0.968162	1.99021	1.9106	1.14943	1.8199	0.661668	-1.18729	0.823361	-0.074893	-0.390287	0.927183	1.28418	-0.538776	0.451189	0.829665	-1.01841	-0.664969	-0.44228	-0.703304	3.4228	0.727694	-0.305583	0.832101	-0.208989	0.480994	-0.605939	-0.557774	-0.435051	-0.0418993	0.29462	-0.13552	0.416144	0.362375	-0.244085	-1.0828	-0.922451	-0.820228	-0.866795	-0.478518	-0.839373	-0.682098	0.0886546	2.62459	-0.487506	-0.387249	-0.617268	-0.382854	-1.11063
FOXQ1	-1.15118	-0.2948	1.09709	-0.0642894	1.12283	-0.00176267	-0.937007	0.177136	-0.244143	-0.78274	-0.937613	0.388466	2.14208	1.17994	0.0258002	-1.05104	-1.24781	-0.478226	-0.732533	-0.814261	3.09089	-0.261691	0.896543	-0.698784	-1.37204	0.902615	1.56979	0.617397	0.425862	-0.318668	2.55232	-0.713041	-0.189461	-0.927493	-0.676732	0.37462	-0.40626	-0.313746	-0.968878	-0.851338	-0.729116	0.474919	2.14627	0.113437	1.55502	1.10936	0.947997	-0.00950495	-0.495634
GATA6	-0.362405	-0.316111	-0.503513	-0.267148	0.506277	-0.571893	4.32559	-0.0838977	3.36872	-0.409861	0.115914	0.885193	-0.57036	0.410528	0.0554115	0.228285	0.164499	-0.0917518	0.600317	-0.0442584	-0.564428	-0.489573	-0.286047	0.415932	-0.699303	-0.44592	-0.507667	-0.647113	-0.631275	-0.664876	-0.626201	0.284325	0.373632	0.11205	-0.587298	-0.367178	0.0742502	0.253333	0.11382	-0.101647	-0.442521	-0.634406	-0.796803	-0.854771	-0.506314	-0.776533	-0.368371	-0.338605	-0.549949
GLI1	-0.814093	-0.945306	0.449493	0.694336	-0.758061	3.54645	0.566933	-0.601532	1.131	-0.687514	-1.0775	-0.419272	-0.110855	-0.196648	-1.29713	1.01261	-0.786242	-0.829761	-0.329862	1.27434	-1.04273	0.255681	0.272019	1.37041	-0.29785	-0.521627	0.0140839	2.18718	0.738359	0.773965	-1.18953	-0.324925	-0.66904	-0.277139	-0.92601	-0.87822	-0.746789	-0.443892	-0.0559644	-0.388223	2.14085	0.222088	1.04944	2.10994	-0.446191	-1.02847	1.42325	1.59162	0.186949
HESX1	-1.09519	0.634827	2.62109	1.40598	-0.160556	0.743396	-0.368174	-0.232645	0.150779	-0.098093	-0.072497	-0.901186	0.341262	-0.171446	0.971529	-0.553021	0.0383045	-1.61046	-0.261047	0.218016	1.26288	-0.300387	1.00833	-0.0575309	-0.528475	-0.160557	-0.584862	-0.679568	-0.209818	3.14144	-0.221908	-0.982921	-0.871322	-0.267568	-1.15434	-0.845121	0.0633609	-0.351904	-0.683083	0.0901661	-0.350326	0.564748	0.982565	-0.564094	4.29759	-0.932271	-0.282318	0.00161416	0.261047
HEY1	-0.730267	-1.14855	-0.109756	0.720426	-0.706563	1.04498	0.437917	-0.093256	0.410113	-1.2929	-0.104949	-0.735826	1.37789	-0.758285	-0.166129	-0.631747	-0.04069	-0.995484	0.264488	-1.42511	-0.260011	0.0320735	0.650115	3.34142	-1.5292	-0.605014	-0.156223	0.8424	1.24223	-0.549941	-0.950013	-0.382569	-0.556755	0.137753	-1.81274	-0.488415	-0.704665	-0.956732	-0.455436	-1.17359	1.46364	0.251545	1.11607	1.7529	1.87559	0.945359	1.22498	0.419261	1.16771
HEY2	0.0118913	-1.16173	-0.229069	-0.209321	0.472729	1.32503	0.565972	0.264395	-0.189375	-0.105373	-0.67415	-0.407154	0.668997	-0.159514	-1.14096	0.452953	-0.45471	2.26354	-0.810183	-0.481144	1.06809	-0.268829	0.344378	2.14755	-0.515446	-0.0643212	0.82785	0.154923	1.26069	0.628	-1.17108	-0.636104	0.075969	1.21552	-1.49058	-1.24465	-0.174858	0.0261172	-0.804453	-1.06235	-0.742469	-0.818626	0.726105	-0.193084	2.25616	3.37615	-0.526495	-0.0547507	-0.145161
HIVEP1	0.834087	-1.00224	-0.285652	-0.49451	-0.2212	-1.17525	-0.914201	2.08427	-1.17736	-1.29847	-0.0403371	0.0143588	0.412717	0.033826	-0.893187	0.38283	0.426087	1.94983	0.000925502	-0.905355	-1.35899	-0.696334	-1.08169	-1.14797	0.206494	0.0417533	-1.23983	-0.914	-1.02596	0.260011	-0.105439	0.140016	2.54765	-0.257164	2.38864	-0.521213	-0.450859	0.444864	0.160815	-0.504462	-0.310261	-0.680196	-0.862985	-1.03975	1.12285	-0.310375	-0.350275	-0.516449	1.48963
HLF	-0.339449	-0.0665185	-0.11346	0.543483	-0.317473	-0.226815	-0.364395	0.461418	3.28567	-0.671399	-0.375395	-0.080331	-0.00576573	-0.487041	-0.856527	-0.648831	0.974742	-0.469836	-0.304275	-0.711261	-0.115921	-0.751611	-0.587604	-0.03567	-0.67387	-0.682324	1.18797	-0.460199	0.378204	1.52909	-0.302804	-0.542744	-0.677911	-0.486964	-0.913508	-0.638318	-0.819848	-0.581076	-0.321393	-0.818746	0.0107029	4.92142	1.67386	1.45302	1.58645	-0.352526	-0.278591	0.289659	-0.22801
HLX	0.427342	-0.860544	0.176572	-1.01012	-0.655801	0.179855	-1.009	-0.0395089	-0.778016	-0.254908	-0.799109	-0.590495	-0.341387	0.511671	0.241899	-1.20419	-0.736288	0.028515	-1.02303	0.183593	-0.150814	0.964769	-0.253477	-1.13914	2.32055	-1.13935	-0.303896	-0.982343	-0.263962	-0.370158	-0.671852	1.46091	0.707611	0.00966606	4.74418	0.0219639	0.368333	1.44183	0.930089	1.19243	0.0821658	0.440692	-0.518552	-1.0256	0.827554	-1.06968	-0.742273	-0.0737149	0.838866
HOXA13	0.99873	1.93743	1.61982	2.34826	-0.406635	1.97814	1.60839	-0.0670952	1.41072	0.896674	0.564304	0.472424	0.689481	0.948368	0.0551071	0.235278	0.7251	0.243688	0.454202	2.30251	-0.305728	-0.129193	-0.916091	-0.902659	-1.14498	2.81424	-0.768762	-1.1286	-0.71177	-0.535685	-0.495304	-0.52007	-0.82079	-0.767124	-1.33895	-0.885098	-0.925034	-0.963154	-1.00783	-1.09175	-0.619871	-0.529459	0.42491	-0.804014	-0.693382	0.338722	-0.0570865	-0.232833	0.0936449
HOXA2	-1.44181	-0.650981	0.06757	-0.496351	-0.0539506	2.98399	0.192031	-0.237691	0.471461	-1.00992	-0.670509	-0.731526	2.24285	-0.652887	-0.197364	-0.582425	1.74527	0.251673	-0.842427	-0.031165	0.591474	-0.524629	-0.0216038	0.858089	-0.519967	1.44048	-0.55591	0.142346	0.811782	0.898676	-0.125327	-0.42779	-0.541283	-0.177792	-1.81578	0.119537	-1.33447	-1.79341	0.974795	-0.196984	0.558777	0.986198	1.15066	-0.743786	0.828507	0.637444	1.56741	-0.451002	-0.529124
HOXA9	-1.02066	0.916685	0.267793	0.667763	-0.179983	0.628008	0.175547	0.369487	3.67955	1.22547	-0.530967	-0.147217	-0.116544	-0.286255	3.63413	-0.174918	-0.272917	-0.674729	-0.442257	1.94957	0.240602	0.444379	-0.0567316	0.658537	-0.767678	-0.410943	1.16612	0.304478	-0.522319	0.122897	-1.29296	-0.816926	-0.187864	-0.492817	-1.68704	-0.663677	-0.699333	-1.3237	-0.876236	-1.18553	-0.559478	0.41751	1.34508	-0.483864	-0.353922	-0.611186	1.76338	0.41726	0.339921
HOXC10	-1.33578	-1.36938	-1.34095	-1.36831	-1.14182	-1.07791	-0.965591	-1.41346	-0.788107	-1.19958	-1.17622	-1.32641	-1.21013	-1.48884	-0.840541	-1.11456	-1.15062	-1.21274	-1.09514	-0.510545	0.300077	0.469622	1.10524	1.23961	1.00761	1.28952	1.35106	1.21067	-0.168713	1.59297	-0.143818	0.842235	0.34707	-0.010236	0.0617109	-0.310305	-0.241135	0.637473	0.959576	0.663872	0.0177598	1.31174	0.455927	2.4521	0.285841	-0.268877	-0.164828	0.489024	0.0179995
HOXD3	1.0395	-0.328892	1.27872	-0.258622	0.218444	0.678003	-0.874614	-0.614633	1.65962	-1.11222	-0.950232	-0.34547	-0.211021	-0.886684	0.715835	-0.216549	0.891574	0.675112	1.38459	0.649434	-0.481286	-0.194507	-0.614883	-0.706122	-0.72264	-0.783827	-0.895531	2.06434	0.594951	-1.01537	-0.546722	-0.391629	-0.806219	-0.363589	-1.14382	-0.991108	-0.955043	-0.456051	0.254111	-1.1636	0.839091	1.42606	3.54962	-1.03256	3.05335	-0.0525417	0.59161	0.607471	-0.0713155
HOXD9	0.778908	1.53015	0.554012	3.85019	0.168138	2.21154	1.10451	1.76176	1.34163	-0.604731	0.0467539	1.54871	0.293274	0.660225	-0.0709934	-0.1351	-0.282083	0.112797	2.61647	-0.271781	-0.598011	-0.843352	-1.17647	-0.382022	-0.00320941	-0.665739	-0.839787	-0.708767	-0.543299	-0.793657	-0.770015	-0.797528	-1.04106	-0.976907	-1.28963	-0.573972	-1.05727	-1.05373	-0.806947	-0.912622	0.644922	1.51989	0.386699	0.369294	0.155385	-0.216494	-0.299276	-0.139436	0.23094
ID1	1.20537	-0.877043	1.32433	-0.186766	-0.0336896	-0.496147	1.86436	-0.563055	0.481542	-0.0390692	-0.843506	-1.04164	-0.00961337	0.627401	0.0479073	-0.828156	0.749007	-0.180078	-0.592269	-1.01955	0.709074	0.939124	-0.822214	1.01418	-0.844904	0.214026	-0.202106	-0.27063	2.83394	0.350515	-1.47931	0.358149	-0.521463	-0.0366769	-1.34822	-0.218927	-1.16109	-1.45161	1.51614	-0.386493	0.347825	0.480119	-0.959051	1.48184	2.0314	0.869701	-0.346298	-0.622031	-0.561983
IRF6	0.951264	-0.401631	-0.073567	-0.0153283	0.159474	-0.860389	-1.22822	-0.748267	0.251902	-0.557798	-0.837619	-0.497527	0.0280748	1.21577	-1.25953	-0.978004	-1.34779	0.519356	-0.043574	-0.459732	1.49355	4.40442	1.25601	0.785816	1.08917	0.211668	-0.35274	2.14894	-0.395714	0.716367	0.542861	0.565118	-0.177432	-0.523357	-1.64509	-0.954218	-0.310709	1.38585	0.153369	0.566702	-0.133814	0.0484103	-0.254165	-1.16879	0.528693	0.558544	1.09903	0.262213	0.692889
IRF9	-0.216855	-0.699	-0.191581	-0.943755	-0.240822	-0.580451	-0.684142	-0.486811	0.566059	-0.825642	0.730566	-0.606813	-0.872885	0.444812	-0.526315	-0.20804	-1.1504	-1.0645	2.61764	0.163748	0.415718	-0.785859	-0.668888	0.038438	-1.1632	-0.391928	-0.26901	-0.349721	-0.436478	-0.635991	0.723436	0.0752371	0.833196	-0.177356	-0.667621	-0.235949	0.610261	-0.693848	2.11644	1.45398	-0.404669	-0.657357	0.117535	0.161114	-0.54764	-0.751001	-0.12764	1.8216	-0.234858
KLF15	-1.13537	-0.131653	2.33279	-0.406621	-0.921543	1.00218	1.98608	-0.943605	-0.897042	-1.90077	0.740863	-0.0959031	0.351773	-0.566189	0.263048	2.39294	0.0795648	0.209156	-1.07749	-0.47187	1.1792	-0.713915	-0.216172	-0.0726469	-0.0554562	0.670499	0.205494	1.15106	1.70357	-0.60498	-0.23504	-0.965942	-1.00865	-1.17388	0.222545	0.988939	0.12235	-1.25484	1.22167	-1.29431	0.245189	1.0314	0.580557	-1.17426	0.884897	-0.107784	0.872029	1.52796	-0.284769
KLF4	-0.635291	-0.62742	-0.388962	-0.070946	-1.25592	1.16463	-0.137197	-0.408074	-0.520074	1.55425	-1.44353	-0.402924	-0.592305	-0.192912	-0.128378	0.75267	-1.05442	1.49713	0.0623335	-0.610665	0.751789	-0.273516	2.15318	1.63688	-0.976744	0.843686	0.603499	0.414401	0.191611	1.58385	1.1925	0.158423	-0.389298	0.885269	-2.1381	0.135797	-0.816023	-1.07341	0.0350289	-1.20782	0.584945	-0.0123788	0.276178	3.56051	0.519629	-0.113124	-0.790123	-0.445021	-0.450165
LHX8	-0.274879	-0.180577	-0.581294	-0.620021	0.43891	-0.517857	-0.737043	-0.448907	-0.382976	-0.881239	0.285672	-0.561853	-0.321135	-0.499099	-0.359556	-0.647787	-0.638071	-0.693072	1.57894	-0.813245	-0.773327	1.69185	-0.548667	0.650428	-0.457614	-0.0678745	-0.494248	-0.196746	-0.690289	-0.883414	-0.0117312	1.62938	-0.519649	2.01848	1.1418	-0.1248	-0.28046	5.62545	-0.237468	-0.203505	-0.507478	0.565734	-0.368084	-0.533552	-0.550535	0.862626	0.131511	0.167053	-0.369914
MZF1	-0.475615	0.118339	0.0543697	-0.33597	-1.01723	0.310023	-0.278337	1.34661	-0.532468	-0.198746	-0.896022	-1.32921	1.01364	-0.518363	-2.57678	0.979995	0.774721	-0.0401321	-1.16028	0.248204	0.328383	0.184536	-1.32176	0.401299	0.309949	-0.439199	1.0701	1.43474	1.30951	0.406149	-0.808137	-1.80316	-1.54454	0.0634683	0.291262	-0.381442	0.455659	0.0624287	-0.772687	-0.23706	1.93175	2.16734	1.08298	1.19262	0.539231	1.11662	1.62064	0.648939	0.716341
NFATC2	-0.361399	-0.869159	-0.7869	-1.02053	0.639112	-1.29478	-0.636153	0.589687	-0.373292	0.607102	-0.777044	-0.586016	-0.596466	-0.460215	0.6608	-1.0313	-1.04958	1.36675	0.215544	-0.315293	-0.304475	1.74934	-0.389911	-0.306387	2.49168	-1.16749	0.350453	-0.198519	-1.16718	-0.382124	-0.536069	0.95876	0.922962	1.45699	3.18349	-0.221529	0.331215	1.76708	-0.200574	0.341367	-1.09243	0.112848	0.663306	-0.586581	-0.739335	-1.41873	-0.986097	-1.22819	-0.367077
NFE2	-0.139976	-0.0485828	0.186527	0.0560757	-0.308227	-0.0966625	-0.434341	0.397819	1.63791	-0.0855647	-0.459981	2.6652	-0.446454	-0.410511	-0.468155	-0.45969	-0.220238	-0.468821	-0.316327	-0.457734	-0.21912	0.758607	-0.472232	-0.164314	-0.0613372	-0.017376	0.0178891	0.0149591	0.342145	-0.37462	-0.466987	-0.441293	-0.160708	-0.252343	-0.480985	-0.472151	-0.4142	-0.0116453	-0.46972	-0.167389	-0.287515	-0.0645214	0.0512334	-0.100347	0.381336	0.0162026	6.49044	0.603401	0.426112
NFIB	2.70034	-0.545077	0.360437	-0.47562	-0.615909	-0.026918	2.77408	0.772144	-0.673264	2.04994	-0.914345	-0.498205	0.110472	-0.653313	-0.137631	0.368099	1.11661	-0.524532	-0.554889	0.892981	-0.584609	0.85582	1.27154	-1.02067	-0.916579	-0.710733	0.517737	1.74851	-0.563891	0.45983	-0.992373	-0.217123	-0.800375	-0.666551	-1.39364	-1.12438	-0.492678	-0.301122	-0.166676	0.18367	0.648005	-0.879046	-0.3836	-0.931667	0.841525	1.72744	-0.855598	1.16797	-0.320255
NKX2-8	-0.503843	-0.4474	0.450105	0.487831	-0.458841	0.861071	-0.509399	-0.42235	-0.432412	-0.54466	-0.448422	-0.474852	-0.395292	-0.365922	-0.156972	-0.471896	0.962336	-0.475444	-0.0976348	0.579778	3.70232	-0.199728	0.359408	-0.048694	-0.0198121	5.71521	0.977854	-0.49135	-0.54754	-0.242124	0.0975268	-0.232227	-0.232747	-0.040695	-0.409428	-0.466968	-0.448974	-0.613398	-0.558651	-0.510469	-0.410818	-0.425833	-0.437837	-0.456395	0.0244709	-0.366298	-0.291129	0.365234	-0.412803
NR2E1	-0.522791	0.416124	-0.412061	4.09454	-0.695898	-0.731746	0.334955	0.909185	1.95957	-0.776398	-0.582442	0.227998	-0.65139	0.652866	1.54764	-0.889484	0.00866001	0.685403	0.42365	0.234303	-0.703726	-0.704942	-0.472335	-0.336547	-0.779639	-0.852204	-0.453739	-0.651494	-0.767993	-0.828128	0.937348	0.822369	-0.734873	-0.290895	-0.111764	1.91484	0.235833	0.517894	-0.541567	-0.0103846	-0.249859	0.0449922	-0.646417	-0.438709	-0.65793	-0.550397	-0.0317219	3.3744	-0.436908
NR4A3	-0.914072	2.09822	-0.512461	-0.767302	-0.612752	-0.836413	-0.970206	-1.00666	-0.858588	-1.07896	2.6867	-0.087563	0.33384	0.182788	0.744818	0.693799	-0.116096	0.880524	-0.337114	-0.843017	-0.231724	-0.0762815	-0.760552	-1.10681	-0.373568	-0.715163	-0.799123	1.22861	-0.636131	-1.08613	3.25165	0.544131	-0.460825	1.14499	0.230318	0.734574	-0.673008	0.138398	1.56239	0.467558	0.116651	-0.646359	-0.688721	-0.989358	-0.650073	-0.828844	1.3682	-0.730012	-0.67325
PGR	-0.968417	-0.516091	-0.371813	-0.448971	-1.16414	-0.00313726	-0.0445951	-0.534537	-0.973583	-0.274673	-0.890966	0.0211005	1.34949	-0.650274	-0.980131	0.381827	1.08397	-0.752629	-0.946192	-0.618845	1.42723	-1.10421	0.147836	4.65621	-0.606525	-0.425326	0.182859	-0.262524	1.64898	0.848713	0.0316532	-0.946482	-0.215848	-0.375315	-0.0495349	-0.0235147	-0.744056	-0.987434	-0.0562873	-1.03102	-0.917166	-0.609535	0.413162	0.423248	0.393427	2.11109	0.0716022	-0.914228	0.83573
POU2F2	-0.541275	-0.218239	-0.031077	-0.964418	0.330389	0.182225	0.990491	-0.840187	-0.773163	-0.268497	-0.214526	-0.513775	-0.576885	1.50983	2.1798	0.605075	-0.389871	0.448725	-0.853481	0.15682	1.32799	-0.265626	-1.19136	-1.22006	-0.220563	-1.05609	-0.371725	-0.758064	-0.109146	-0.852219	3.03962	-0.52058	0.993543	1.17179	3.62059	0.0456314	0.501856	-0.615803	0.0595349	-0.438865	-1.05424	-0.493332	-0.750576	-1.03865	-0.458161	-0.404436	-0.836411	1.45112	-0.176507
RFX1	-0.233728	3.26858	-0.388056	-0.640411	0.446242	0.921983	-1.07923	-0.714497	1.09319	-0.542642	-0.620864	0.0303533	-0.232063	-0.231869	0.398827	-0.601525	-0.583635	0.360263	-0.0996118	-0.858773	2.69396	-0.311942	1.48246	0.94981	1.48117	0.187625	-0.632777	-0.689319	0.708849	1.04097	-0.178705	-0.699451	0.145869	-1.12642	-1.21611	-0.713255	-0.330879	-0.987386	-0.365194	-0.506982	-0.206497	-0.788966	0.0281017	3.74015	0.625283	-0.618987	0.970668	-0.198202	0.317765
RFX6	-0.113206	0.646629	-0.217313	-0.177424	-0.217438	-0.219466	-0.189325	-0.201217	-0.198777	-0.22657	-0.224589	-0.221604	-0.169746	-0.204787	-0.166859	-0.235064	-0.237158	-0.163553	-0.199998	-0.098289	-0.0427285	-0.138481	-0.139549	-0.128273	-0.0849888	-0.199168	0.177669	-0.100245	-0.229874	0.107817	-0.138518	-0.216294	-0.192926	-0.18993	-0.269961	-0.225999	-0.212123	-0.182401	-0.233159	-0.12556	-0.121773	-0.169218	-0.149852	0.118086	-0.182015	-0.0961482	-0.100518	0.152488	-0.179011
RFX7	0.0940577	-0.0890672	0.0373075	-0.541691	1.74179	-0.335368	-1.11797	-0.282438	-0.875374	-0.128863	0.67073	-0.160081	0.30926	0.274883	0.665167	0.537271	-0.438881	-0.288221	-0.449705	-1.12805	4.62428	0.336571	2.64572	1.3912	0.619646	-0.547788	-0.896474	0.394744	-0.667742	-0.278424	0.470139	-0.524033	0.282317	-0.705544	-0.640183	-0.834744	-0.233698	-0.562458	-0.362877	-0.738534	0.437085	-0.649338	-0.41013	2.96687	0.0690702	-0.435661	-0.084359	0.77482	-0.154876
RFX8	-0.952132	-0.0328903	0.439445	-0.284792	1.96874	-0.449569	-0.673271	-0.736663	-0.187351	0.106637	-0.980192	-0.512543	0.0970028	-0.212377	1.84559	-0.404937	-0.586936	-0.406462	-0.493477	0.171024	4.90922	-0.429792	3.08368	1.31081	1.43778	0.270682	-0.540504	-0.514073	0.113438	-0.0132126	0.498547	-0.714554	-0.179631	-0.261093	0.57209	-0.289096	-0.64416	-0.685767	-0.10946	-0.262053	0.418162	-0.224134	-0.424321	1.19964	-0.393125	-0.417873	-0.303205	0.17035	-0.390956
RUNX2	1.45971	-0.516308	0.309672	3.08134	0.721564	0.796774	-1.20874	-0.196937	-1.12018	0.0992393	-1.32232	-1.09081	-0.453213	-0.705607	0.157982	0.766439	-0.489209	-0.101997	-0.714048	0.465407	0.0389342	1.40751	-0.70324	1.04467	-0.270456	0.262621	-0.0778734	1.20801	2.35182	-0.841297	-0.38708	0.389581	-0.507783	0.775663	-0.0945993	-1.09082	-1.14549	0.240368	1.30339	-1.05484	-0.920018	-0.942457	-0.387263	0.290586	0.28054	1.49218	0.59734	0.783723	-0.127339
RXRA	-0.142721	0.12031	0.753257	1.44966	1.30886	-0.276169	-0.522657	-0.111044	-0.187493	-1.19345	1.3598	1.9327	-1.16692	-0.752005	-0.329321	0.626742	-0.409937	-0.937847	-1.76078	-0.445247	1.40796	-0.371855	1.45405	0.806304	-0.737148	0.490502	1.41337	1.68688	0.0386501	0.222887	-0.581439	-0.53256	0.10785	-1.08993	-1.21729	-1.43607	-1.28999	-1.01826	-0.955207	-0.121979	0.790311	0.468805	-0.781073	1.59599	0.505741	1.6422	1.61687	0.651556	1.91746
RXRB	0.444799	-0.369955	1.88158	-0.193429	-0.318894	0.756305	-0.656582	-0.165781	-1.38914	-0.888801	-0.409376	-0.368291	-0.574456	-0.527449	-1.11166	-1.29472	2.43688	0.222783	2.07361	-0.181644	-1.36282	-0.446197	0.469359	1.15171	0.0789412	0.97217	2.69592	1.47499	1.21887	-0.545363	-1.49177	-0.403345	-0.363346	-0.425787	-1.26466	1.21497	-0.304543	-0.894359	-0.117265	-0.30055	-1.06837	1.8499	0.753389	0.444287	-0.0994422	-0.966073	0.293012	0.575243	-0.206209
SNAI1	-0.0599052	0.508377	0.125481	-0.677399	1.99178	0.96984	0.180019	0.713801	0.00552891	0.443034	-0.181601	-1.11373	-0.661049	0.687402	-0.245794	-1.69998	-1.79179	-0.355417	0.839126	-0.709291	-1.08871	0.210283	-0.154767	2.11155	0.841154	0.94411	-0.034164	0.588459	0.965033	1.38885	-1.27043	-1.23033	0.0369845	1.37879	-1.21824	0.244864	-0.0304553	-0.736615	-1.69916	-1.19214	0.606962	1.8394	0.931343	0.0166048	0.369643	1.67526	0.305825	-0.447358	0.614044
SNAI2	-1.02544	-0.290315	1.68045	-0.242073	0.993998	2.32321	2.38759	-1.16934	-0.81821	-0.340619	-0.0295209	-0.902566	1.34489	-0.597371	-1.28304	-0.0852631	0.741364	0.44397	1.10972	-1.33047	-0.126314	0.185425	-1.36531	0.658637	-0.971872	0.485973	0.586614	-0.0982457	0.664317	1.1211	-1.29495	-0.935993	-1.4061	0.163662	-1.63482	0.120049	-0.643616	-2.15452	-0.429095	0.254433	0.999497	0.0584322	-0.166214	-0.176111	2.12771	0.324715	-0.0319781	0.784999	-0.134073
SOX11	-0.715607	-0.699792	-0.746262	-0.571711	-0.664281	-0.060517	-0.729268	4.02449	-0.104336	-0.310941	-0.464949	-0.071046	-0.197431	0.177299	0.64092	-0.167104	0.810553	0.708462	1.29028	0.674954	-0.469435	-0.547503	-0.630077	-0.791502	0.123488	-0.776992	-0.575876	-0.041901	-0.722823	-0.200877	-0.372615	-0.231749	0.138744	-0.684831	1.18232	-0.334931	-0.238674	0.994166	1.03444	1.02543	-0.801745	-0.709287	-0.307791	-0.810864	-0.828719	-0.208261	-0.556742	-0.772454	4.44616
SOX12	-0.10914	0.163899	-0.0979356	-0.0783953	-0.196325	0.970498	0.310139	-0.711656	0.566141	-0.0740431	-0.314601	0.148354	0.092913	-0.80426	-0.491253	-0.366692	0.292667	-0.754764	-0.544411	0.52004	-0.0401808	0.471755	0.160053	0.217401	-0.905772	1.19159	-0.428144	-0.3753	-0.28002	0.125617	-0.990827	-0.485005	-0.507312	-0.298395	-1.03135	-0.974721	0.196501	0.00680531	-0.472918	-0.724932	4.84034	0.489447	0.656427	0.54001	-0.08084	0.302883	0.349658	0.374688	4.29103
SOX30	-0.757346	0.33983	-0.99163	0.319846	0.301728	2.17989	1.24684	-0.644432	0.866872	0.139502	0.897637	0.876787	0.767331	0.84913	-1.12453	1.31003	-0.951847	-0.972518	1.12995	-0.888156	2.36309	0.0522988	0.387738	1.71035	-1.4075	0.120271	1.31159	0.383203	-0.819563	0.171445	-0.985169	-0.812692	-1.19374	-0.22116	-1.6056	-0.0851769	0.0857508	-0.837527	-1.00523	-0.155877	-0.479757	0.0600839	-0.545611	-0.761095	-0.829195	-0.444533	2.64742	-0.0780567	1.13744
SP3	-0.794304	-0.54538	-0.640146	1.0422	-0.978896	0.432435	0.191083	1.33169	-1.40295	2.08494	0.60139	-0.419835	1.52759	0.467394	0.165665	1.97004	0.997494	-1.09143	1.03057	2.6371	-0.203054	0.0245169	-1.20431	-1.04376	1.89636	-0.00228678	-0.565376	-1.90708	-1.0854	0.0417539	0.435829	0.897097	0.0428497	0.408943	0.662798	1.52318	-0.97738	0.136319	0.0481355	1.78101	-0.258739	-1.722	-0.412712	-0.330015	-1.13586	-0.602803	-1.11948	0.0193075	0.468616
TBX15	-0.17445	-0.99763	-0.558065	-0.844546	-0.629222	0.177924	0.111302	-0.0651075	1.06241	-1.11284	-0.562504	-1.23617	1.19303	-0.340961	2.53927	-0.578873	-1.25308	0.769593	1.22157	-0.881338	0.553559	1.66593	-0.0268994	1.3253	-1.73901	0.688874	-0.653896	2.3619	-0.240925	-0.164233	0.00486852	-0.71963	-0.540535	-0.799005	-1.66878	0.158099	0.00940853	-1.06781	-0.711798	-1.27335	0.493456	-0.983081	3.48899	0.0981079	-0.265482	0.514077	-0.267889	-0.0376284	0.529343
TEAD4	-0.196073	-0.109011	-0.322283	-0.931112	1.25458	-0.269642	1.04595	-0.134992	0.558269	-0.557691	-0.526783	0.0906247	-0.909645	-0.478478	0.270243	-1.04978	0.538106	1.45169	-0.154143	-0.617687	1.91107	-0.152247	-0.382372	2.04481	-0.237329	0.346171	0.106623	0.0429124	-0.358152	-0.789359	-0.860548	-0.478185	-0.762905	1.76308	0.0837774	-0.556642	0.00142542	-0.139347	-0.897279	-0.73387	0.298921	-0.910665	0.639991	-0.239337	-0.819784	5.11039	-0.398584	-0.303117	-0.212596
TFAP2A	0.590024	1.66461	0.348663	3.21044	-0.928842	0.451788	0.0609257	-0.732106	0.113312	-0.190606	1.22834	2.23888	0.327114	0.453915	-1.31348	0.84757	1.27628	0.0536381	0.458732	-0.155681	-1.22534	-1.07247	-0.885347	-1.27151	-1.12859	-1.10937	-1.07272	-0.996404	-0.84022	-1.22761	-0.95118	-1.11309	0.0524297	-1.11457	-0.890077	-0.886537	-0.335572	-0.463151	-0.396668	-1.18347	0.587528	-0.120094	0.168433	-0.27008	-0.0102131	0.330255	1.25963	0.331592	0.0702341
ZBTB3	-0.257138	6.65938	-0.441823	-0.108799	0.0506632	-0.327572	-0.00391239	-0.187024	-0.342698	-0.169938	-0.668222	-0.586127	-0.665212	0.416285	-0.285743	-0.359291	-0.199974	0.248704	-0.511861	-0.399558	-0.120036	0.0805513	0.272952	0.723093	-0.809623	0.888846	0.0279386	0.0727811	-0.0279026	-0.294521	-0.548326	-0.277335	-0.185265	0.286861	-0.69715	-0.309964	-0.024114	-0.318891	-0.354788	-0.518184	-0.33063	0.252054	-0.0656086	-0.325085	0.230114	-0.274757	-0.383562	-0.143398	0.0577323
ZBTB7B	0.2931	-0.280186	-0.966267	-0.174098	-0.368522	0.378894	1.3396	0.17475	-0.554045	1.1431	0.712622	-1.18019	-0.661067	-0.0417581	-1.50939	0.492149	-1.06304	-0.36649	-0.776085	-0.860558	0.917476	-0.1316	2.76182	-0.451985	-0.0623386	-0.0371531	1.22534	0.508296	0.686194	-0.579667	-0.999651	-0.51838	-0.30789	-0.46944	0.0549641	0.210244	-0.244603	-0.0113745	-0.590883	-0.655027	1.10394	-0.193878	1.58692	-0.641715	0.456042	1.53171	-0.901054	1.63661	2.55965
ZIC5	-0.252346	-0.263001	-0.191333	-0.237398	0.137987	-0.230934	-0.220131	7.30265	-0.0522044	-0.0142015	-0.205345	0.0262111	-0.00664754	-0.234689	0.618058	-0.256116	-0.200043	1.58989	-0.214979	-0.144217	-0.233138	0.611169	-0.268906	-0.196705	0.0171019	-0.260471	-0.210197	-0.246005	-0.215546	-0.159413	-0.21571	-0.225804	-0.315947	-0.216573	-0.0653065	-0.225882	-0.258806	-0.287142	-0.234658	-0.251229	-0.186236	-0.155149	0.00942503	-0.144708	-0.225451	-0.00418663	-0.0249747	-0.313276	-0.170816
BCL6B	-0.790272	-0.461237	-0.654767	-0.02196	1.74963	-0.645044	-1.03972	-0.310762	0.000894972	-0.995034	-0.401645	-0.325594	-0.201671	2.50273	-0.05449	0.659922	0.332435	-0.370543	0.115196	-1.08361	-0.253957	-1.19706	-0.527966	-0.185907	-1.41997	-0.812619	-0.200376	-0.90279	-0.310215	-0.911148	-0.431936	-0.457563	-0.606278	0.132138	-1.50094	0.595724	-0.812465	-0.822473	0.704383	1.47647	-0.470306	0.534193	0.150469	-0.475759	-0.782174	-0.0782012	0.397469	-0.666151	0.69759
CEBPZ	-0.337019	0.265434	-1.48201	-0.750041	-0.594824	1.5473	-0.679845	-0.384309	-1.02521	-0.384011	1.05403	0.587253	0.252515	-0.657194	-1.29976	1.37114	-0.470318	-1.2232	0.0743071	3.38052	-0.056398	1.09164	-0.850856	-0.70695	3.19017	0.638659	-0.903663	0.0390162	-0.920208	-0.388548	-0.801819	0.574144	-0.766059	0.742114	0.262247	1.41767	0.554649	-0.39866	-0.262042	0.0018269	0.392787	0.0742363	-0.116083	-0.682395	1.24057	-0.79398	-0.990641	-0.43111	-1.38036
CLOCK	-1.25275	-0.961913	-1.15313	-0.965006	0.221434	0.539412	1.5031	0.701168	-0.914349	1.03769	0.22933	-1.21402	-0.17395	1.92948	-0.649832	-1.16431	2.39639	0.897829	1.08932	-1.64213	-1.16188	-0.298974	-0.5795	0.687421	0.151002	-0.467136	-0.644341	-0.858407	2.35993	0.0821927	-0.480743	-0.529379	-0.818373	0.137426	0.822369	0.775191	-0.536628	-1.08196	0.471691	0.934424	1.00386	-0.259904	-1.2973	-0.205805	0.950329	-0.837045	-0.929117	-0.125978	-0.431389
CREB5	-0.133131	1.56388	0.115813	-0.390619	0.477594	-0.0943734	0.0334626	-0.404206	0.101457	0.258509	-0.35535	1.60609	0.305356	-0.820751	-1.12172	-0.550862	-0.408304	0.426421	0.512344	-0.887661	0.399819	0.431426	0.209524	0.487482	-0.577073	-1.07265	-0.267025	-0.871442	-0.541358	-0.279556	-0.116252	-0.226559	-1.31669	-0.564564	-0.93395	-0.0468305	-0.902887	-1.43796	0.819921	-0.845569	1.18832	-0.575107	-0.00274151	-0.705132	2.21912	-0.0548479	0.834775	0.463259	1.40742
DLX2	-0.634171	1.16445	-0.841757	-0.848251	0.236295	-0.901922	-0.94228	-0.798339	-0.724025	0.898583	-1.09086	0.0275946	-0.16342	-0.889022	0.325916	2.67456	-0.600249	-0.419861	0.123785	0.218319	-0.678484	1.46425	-0.152121	0.243005	-0.816068	-0.145617	0.331599	-0.485396	-0.159352	0.15845	-1.01468	-0.503582	0.944603	0.311527	-0.264032	-0.205064	0.731462	0.667915	1.305	-0.0104627	-0.973402	0.0619039	-0.971096	1.30935	-0.252989	-0.674905	0.0267351	-0.80298	-0.608479
DMRT1	-0.305196	-0.409194	-0.455383	-0.470372	0.314866	0.0592343	0.92782	0.653983	0.100367	-0.442829	0.0084331	-0.478151	-0.3773	-0.470184	4.83563	-0.0121206	-0.443119	-0.462181	-0.36626	-0.266684	-0.529467	-0.184598	-0.381656	0.0342421	4.35037	-0.296476	-0.403963	-0.43599	2.75806	0.069775	-0.397605	-0.414267	-0.179952	-0.129999	-0.376621	-0.455578	-0.471299	-0.234505	-0.512574	-0.318718	-0.413738	-0.347553	-0.299049	-0.424665	-0.468786	0.0722374	-0.231393	-0.529724	-0.382275
DRGX	-0.358157	-0.537242	-0.754788	-0.595421	-0.00662073	-0.760861	-0.781593	-0.0359395	-0.718421	-0.412948	0.259559	-0.500682	-0.600776	0.645385	-0.212308	-0.350818	-0.746195	-0.254271	-0.50837	-0.0931685	-0.600107	0.997905	-0.0140092	-0.113657	1.58343	0.0731448	-0.756053	-0.700132	-0.725189	-0.842943	-0.388011	0.738151	0.251948	0.0463716	0.930562	-0.281859	-0.585834	0.540327	-0.035906	-0.580272	-0.418832	-0.341791	-0.659305	-0.684694	-0.54734	-0.425966	-0.469582	-0.776694	-0.678505
ELF3	-0.565763	-0.68039	-0.774122	1.48965	0.0146888	-0.804047	0.524414	-0.723021	-0.669795	-0.113602	0.965092	-0.673179	0.983677	0.575759	-0.0895978	0.17106	-0.22467	1.06369	0.83879	-0.784495	-0.828318	-0.704292	-0.742889	0.0864045	-0.725282	5.17655	-0.872731	-0.784046	0.189823	-0.91747	0.715459	-0.796753	0.708343	-0.563492	-0.920792	0.208398	-0.918618	1.80216	-0.460706	-0.622631	-0.0168062	-0.0202756	-0.691675	-0.421104	-0.324243	-0.719011	-0.34054	-0.959718	-0.776911
EMX2	2.48117	1.36657	1.72944	-0.0128401	0.983872	2.38036	-0.416564	-0.450871	-0.370016	-0.74147	-0.90267	-0.760536	-0.815163	1.33706	-0.484226	-0.696727	-0.156116	-0.539762	-0.595242	-0.399629	1.82947	0.593124	-0.605706	-0.533857	-0.854045	-0.708282	-0.528471	-0.536535	1.82332	-0.781375	0.807849	-0.734843	0.327112	0.411792	0.349187	-0.773502	-0.829711	-0.645816	0.038136	-0.933407	0.0590158	-0.33324	-0.243694	-0.436073	2.26968	1.92594	-0.410941	2.46821	-0.698225
FUBP1	-0.617975	-0.487111	1.50151	-0.504468	0.172796	0.18998	-0.883681	-0.576401	0.0473182	2.17021	0.72	-1.07538	-0.276861	-0.949998	-0.908928	-0.620234	-0.669624	0.113503	-0.365922	0.406129	0.602064	1.0434	3.21287	-1.01375	-0.662061	0.0105231	0.547279	-0.988999	-1.21321	-0.881234	-1.3924	-0.996189	-0.557514	0.405952	-0.565019	0.350033	0.933698	-0.836991	-0.375912	2.00886	1.31329	0.158593	-1.50205	-1.12792	-0.906597	-0.80812	1.08772	-1.00494	-0.883584
GLI3	-0.463284	0.518997	-0.371959	-0.743695	-0.492094	1.45976	3.68128	-1.26248	-0.59282	-1.05976	-1.00148	-0.720125	-0.43191	-0.63305	-0.363454	2.1794	1.39142	-1.08899	-0.545443	-0.00675731	-0.58835	-0.784057	0.811396	2.30786	-0.664054	-0.685334	-0.472624	0.379613	0.49439	0.0353066	-0.587166	-0.881202	-0.858494	0.401842	-0.55843	-0.936375	0.718822	-0.963587	1.45692	-0.293194	1.12066	-0.560589	1.14363	1.71522	-0.143919	0.63906	-0.137362	0.924387	0.835923
GLIS1	-0.104632	0.687047	1.05402	1.2077	0.887944	-0.757843	-0.165211	0.28908	1.81249	-0.273786	-0.785968	0.857362	1.77976	-0.127549	0.393547	-0.593528	-0.919975	1.53652	1.82798	-1.26527	0.465622	-1.04897	-0.720085	1.25154	-1.00049	0.0346151	-0.935372	1.80225	-0.554608	-1.38852	-0.333657	-1.34599	-0.465747	-0.272116	-0.891576	-0.230601	-1.23729	-0.61413	-0.380057	-1.2046	0.461372	1.81779	0.314409	-1.02457	-0.169929	1.49775	1.48079	1.01784	0.605368
GLIS2	-0.232557	0.580091	2.00882	-0.705643	0.619419	0.418772	0.0438901	2.55873	3.47768	-1.30641	0.341219	-0.0819525	-1.12216	-0.17496	-0.905496	0.135907	-0.575678	-0.770598	-0.705246	-0.840809	-0.119507	-0.827828	-0.770198	0.486914	0.872316	-0.29982	-0.991465	0.982748	1.96066	1.57146	-0.546751	0.496659	-1.38135	0.0120872	-0.754198	-0.397385	1.83972	-0.0810187	-0.594642	-0.858264	-0.408333	0.380862	-0.545376	-0.451763	0.288864	-0.244463	-0.657785	1.11802	0.582834
HES7	-1.19005	-0.51082	-0.22602	-0.0587246	0.333348	0.693205	0.24785	1.81906	-0.482006	-1.22904	-0.96215	-1.00467	1.06827	-0.821785	-1.32005	0.6571	-0.739128	1.80454	0.133454	-1.56851	-0.404874	-0.968288	0.194355	2.18638	-1.48381	-0.979761	1.93195	-0.144587	1.57106	-0.298269	-1.2945	-0.888052	-1.16111	-0.385112	-1.17831	0.750354	-0.900049	0.345627	-1.32044	-0.193257	0.428502	-0.0350291	0.697539	0.193954	1.22417	0.541608	1.48559	0.730664	1.03077
HEYL	-0.447302	-0.355306	-0.336242	-0.324976	-0.264824	-0.268723	-0.157714	-0.196107	-0.119911	7.02685	0.375303	-0.296961	0.0151743	1.03653	-0.458295	-0.428149	0.159172	-0.395037	-0.0130449	-0.485694	-0.302813	0.675325	-0.185191	-0.100471	-0.268517	0.221548	-0.281143	-0.271292	-0.376456	-0.56013	-0.468509	0.677016	0.655916	-0.304709	-0.463145	-0.348191	-0.457145	-0.413334	-0.436916	-0.071192	-0.215019	-0.160652	-0.285899	-0.261212	0.290672	-0.318693	-0.127469	-0.379836	-0.130189
HIVEP2	0.766552	-0.275628	-0.370321	-0.222975	-0.493381	-0.0432342	-0.094372	-0.0600498	-0.599653	-0.546423	0.103176	-0.37489	-0.246223	0.126967	-0.244756	-0.342793	-0.28515	-0.0472834	-0.370831	-0.417683	-0.360598	-0.00604934	-0.422208	0.0132926	0.12277	-0.11715	-0.675248	-0.536965	0.198287	-0.104934	-0.293241	0.245249	0.473839	-0.506256	0.492807	-0.0899884	7.12935	-0.251932	0.0475496	0.190742	-0.543628	-0.262864	-0.311014	-0.538973	-0.281279	-0.528893	-0.374486	0.390768	-0.169635
HMG20B	0.762635	0.798037	-0.658202	0.284565	-0.329296	-0.971074	-0.802597	0.607833	0.396019	0.31066	0.141684	-0.4495	-0.840397	-0.369643	0.01861	-0.806959	-1.27784	-0.210634	1.39709	0.34412	0.346247	1.27143	-0.712787	-1.10855	0.505501	-0.784451	-0.788078	-0.367526	-0.309028	-0.161297	0.122941	0.370621	-0.472426	-0.297356	-1.00533	-0.789294	-0.566619	-1.26468	-0.34429	0.295791	1.98904	0.737838	0.287651	0.847915	0.358622	-0.59109	-0.287165	0.564946	3.11352
HOXA5	0.143928	-0.623597	0.076306	-0.640057	0.788374	-0.134766	-0.0968813	0.817099	-0.733765	0.334605	-0.620173	-0.939772	-0.922694	-0.199981	3.03925	-0.940547	-0.589432	0.390158	-0.537246	-0.659098	-0.60217	-0.577012	-0.589514	1.66708	-1.38171	0.298381	0.026905	-0.184531	0.302494	-0.0483779	-0.46873	-0.343175	-0.83433	0.219031	-1.21347	4.15498	-0.445282	-0.514244	0.0400972	-0.214024	1.44172	0.319922	0.00854448	-0.362886	1.76308	0.0496094	-0.0777677	0.360119	3.01839
HOXA7	0.73578	-0.452358	0.283279	-0.179997	0.662453	-0.907009	-0.543556	2.34589	-1.27714	-1.21821	-0.188486	-0.428177	1.25385	-0.118432	-0.879325	-0.261008	-0.468692	-0.664495	-1.31131	0.38485	-0.237281	-1.27345	0.843679	1.11242	-1.01934	0.159803	0.874952	2.13396	0.979924	-0.261341	0.114931	0.439458	-0.0901167	-0.364858	-1.45822	-0.909676	0.552236	-0.805373	-0.43549	-0.628242	0.055872	2.44486	-0.428367	2.92702	-0.147079	1.00325	0.960223	0.0288671	2.05174
IRX3	-0.334243	-0.934768	-1.278	-0.683425	0.568239	0.238116	-0.391715	-0.51762	-0.4214	-0.452357	-0.0742796	-0.899039	-0.828648	-0.551041	1.9819	-0.991405	-0.704105	2.67774	-0.71173	-0.530035	0.478405	1.78859	-0.82169	-1.41244	0.753538	-0.256879	0.895211	0.0553651	-0.848156	-0.202982	4.02024	0.299518	-0.473987	-0.708746	-0.205336	0.0334127	0.648245	1.31898	0.436592	-0.0612238	-0.207686	-1.22721	-0.346224	-0.212212	-0.0652786	-0.723713	-0.933791	-0.661994	1.5845
JDP2	0.813153	-1.08377	0.881454	2.3785	-0.581109	0.483791	0.00285809	0.809661	0.835428	-0.56118	0.0470814	1.30186	0.996178	0.0780574	-1.64047	0.836895	0.127322	0.79047	-0.223252	-0.854103	-0.880306	0.951449	0.357204	3.31984	-0.245528	-0.0209873	-0.299533	0.655731	-0.520904	0.351536	-0.325695	0.260991	-1.65777	-1.19321	0.173776	-1.41088	-0.406005	-1.44497	0.672219	1.28668	1.43961	0.350028	-0.48764	1.43136	0.748542	-1.19235	-0.988846	-0.256029	0.999284
LEF1	-0.461268	1.317	-0.784201	-0.158041	2.35421	-0.819475	0.408725	0.269639	0.16425	-1.14706	-0.0843388	-0.524799	0.118379	2.2636	1.05145	-0.0570486	-0.915375	1.94668	-0.412735	0.16544	-0.653927	-0.893858	-1.02667	-0.548187	2.74652	0.256946	-0.798728	-0.732976	0.367162	-0.863484	-0.355009	-0.560581	0.233965	-0.80431	-0.129671	-0.601027	-0.420305	0.237341	-0.508309	-0.387954	-1.47185	-0.140794	-0.605855	-0.693023	-0.00176303	-0.603238	0.90315	-0.578712	-1.08782
MAFG	-0.676619	-0.396919	-0.732876	-0.497475	-0.8126	-0.372598	2.45237	0.281046	-0.272141	0.417878	-0.615483	-0.425891	-0.0849728	-0.6866	-0.498143	-0.556008	0.0701475	-0.11473	-0.188718	-0.277851	-0.238144	-0.488004	5.70403	1.03442	1.58132	-0.312742	-0.64919	-0.327583	0.230259	-0.473732	-0.620538	-0.5024	-0.692058	-0.702533	-0.407364	-0.428749	0.226448	-0.373898	0.322147	-0.314227	-0.0603547	1.6297	-0.403436	0.31688	-0.0963555	0.237442	0.919229	1.93056	-0.103951
MAFK	-1.29773	-0.601032	0.174908	-1.21764	-0.868968	-0.327519	0.415294	4.03591	2.88813	-0.962796	-1.16348	0.506231	-0.411879	-0.521615	0.757485	-0.0152173	-0.0225162	0.674453	0.100782	0.1463	0.207207	0.0738069	0.469549	-0.46251	1.3721	-0.590282	-1.2618	-0.793553	-0.622504	0.133254	-0.164229	-0.319455	1.15861	-0.013074	1.72144	-0.45423	1.50904	-0.0603956	-0.12351	-0.808511	0.280035	0.736563	-0.380041	0.479553	-0.203222	0.797171	-1.18534	1.9838	-0.587332
MAZ	0.0543735	-0.524972	-0.0755424	-0.0791991	-0.855183	0.717713	1.14069	0.887998	-0.285252	3.12776	-0.211324	-1.14224	0.467081	0.557776	-1.2209	0.285612	1.4381	-1.21881	-0.274877	1.60811	-1.06069	0.483835	0.0758258	-0.571998	-0.718158	0.122337	0.739845	-1.6766	-0.663213	2.36065	-1.98943	0.665083	-0.592699	-0.644538	-1.27073	-0.167989	-0.0386548	0.623752	0.559187	1.83742	1.57084	0.148555	-0.176987	0.603766	-0.126652	0.570867	1.46475	-0.0144624	0.431382
MYBL2	-0.0202517	0.539908	-0.295108	-0.591345	-0.754284	-0.490975	-0.292992	-0.871645	-0.944999	0.009365	-0.843195	-0.612765	0.751166	0.580305	-0.864106	0.509962	-0.280822	0.724303	3.331	-0.501211	-0.095223	-0.489438	-0.59932	-0.151188	-0.95092	0.319955	-0.17176	-0.793681	-0.877292	1.77634	-0.740499	0.300411	-0.248692	-0.540106	-0.61691	4.17662	-0.594682	0.395954	-0.181267	0.227753	-0.363802	0.328963	-0.650683	-0.199651	-0.622187	-0.580938	0.072314	-0.16449	-0.185022
NANOG	-0.40669	-0.126825	-0.280193	0.752794	-0.274097	-0.383943	-0.511016	-0.289991	-0.264375	0.0765932	0.655432	1.31349	-0.155785	-0.184421	-0.161613	0.013366	-0.525214	-0.0688751	0.0828859	0.169382	-0.512439	-0.588022	0.342632	-0.0302455	-0.602398	-0.469647	-0.273241	-0.536494	-0.422285	-0.514031	-0.386159	-0.342429	-0.0470183	0.0983162	-0.61826	-0.451263	-0.498008	-0.143202	-0.472494	1.71557	-0.220297	-0.177221	-0.230488	0.327994	-0.553578	-0.44351	-0.0186197	-0.595359	-0.214431
NPAS2	3.02316	-1.18931	-1.16757	-1.16893	-0.877875	-0.234354	0.0286936	4.08516	-1.13672	-0.750719	-0.0814142	0.364496	-0.0363797	1.15406	-0.5407	-0.536433	1.32217	0.801719	0.443406	-1.10152	0.342453	-0.575229	-0.318772	0.356882	0.488413	-0.874956	-0.574545	-0.830893	0.298801	-0.977211	-0.433814	0.857205	-0.845058	0.25464	1.36759	0.0726354	-0.487257	-0.764575	0.397074	0.0737247	0.258795	-0.834224	-0.956393	-0.498605	0.270923	-0.860455	-0.712907	-0.737534	-0.407374
NR3C2	-0.307635	-0.5395	-1.10696	-0.527133	-0.768944	-1.05642	-0.900657	-0.720652	0.139133	-0.496583	-1.00172	-1.20384	-1.38958	-0.508161	-1.15483	-0.770935	-0.568801	-0.193221	0.110456	-1.72602	-0.425189	-0.521252	0.275532	-0.143456	0.141631	0.838507	1.36784	0.0285777	1.07261	-0.366393	-0.0666028	-1.2208	-0.388819	-1.31219	-0.072599	1.49807	2.49935	-0.158479	1.63869	0.418446	0.259933	0.515899	2.52196	1.38572	1.65217	2.7175	0.464339	-0.665325	-0.291833
PBX1	0.49291	-1.17228	-0.111186	-0.928778	-0.152462	-0.0699852	-0.159752	0.7162	0.701866	-0.866341	-1.10975	-1.072	0.479904	-0.957665	-0.490288	-1.24421	-0.724575	2.44207	0.571173	-1.04429	0.561965	1.96078	-1.27996	0.189897	-1.40411	-0.268742	-0.554744	-0.140809	0.241854	-0.306171	1.62368	1.17576	1.07768	0.658027	-1.02183	-0.765273	1.74869	0.478965	-0.698013	0.2302	-0.56287	1.12505	1.78814	-0.912924	0.329452	1.03737	0.857277	2.67016	1.23634
PITX2	-0.0641825	-0.176368	-0.508599	-0.583706	-0.635121	-0.435583	0.154175	1.00963	0.868968	-0.290985	-0.0477071	0.841873	-0.283095	-0.35817	-0.687193	-0.629018	0.261298	-0.674427	0.781749	-0.429464	1.33642	0.66147	0.355628	-0.416711	0.297511	0.230417	0.49692	-0.518182	0.0858656	0.591344	0.379176	-0.199934	0.185474	-0.490202	-0.678159	2.11277	-0.226553	0.883503	5.24947	2.59477	-0.74885	-0.767861	-1.01207	-0.665585	-0.637323	-0.949553	-0.783867	-0.676039	-0.879599
POU3F3	-0.548918	-0.502718	-0.0461387	0.0108568	0.446211	-0.525763	-0.596191	-0.556301	1.11233	-0.496038	-0.600163	-0.417106	-0.0468044	-0.540357	-0.482501	-0.594365	-0.306607	-0.538961	0.25159	-0.553687	-0.523127	-0.572496	0.0942951	-0.581082	0.476194	0.357068	-0.438073	-0.586088	1.9744	-0.22711	-0.552488	0.469011	1.66777	1.64723	0.378304	-0.640263	-0.313245	-0.643335	0.632269	-0.484089	-0.593567	0.086009	-0.399291	-0.552054	1.05507	5.83314	0.0571296	0.607434	0.851538
PPARD	4.18509	-0.136183	-0.405007	-0.296981	-0.968833	1.14235	-1.52523	-0.842067	-0.497406	0.617823	0.0968514	-0.106646	-0.151618	-0.247116	0.736685	3.1531	-0.21792	0.626194	0.147636	2.29842	-1.1797	1.0589	-0.895652	-0.58246	-0.148733	-0.718607	-0.312491	0.966175	-0.566305	0.619445	-0.135081	0.920483	0.242273	-0.466685	0.720555	0.0794273	-0.276725	-0.120261	-0.287384	-0.171667	-1.21591	-0.715632	-0.761969	-0.232739	-0.319231	-1.37286	-0.961268	-0.430265	-0.832886
PRDM4	-0.818062	-0.889449	-0.698976	0.553366	-0.611313	0.0539623	-0.51252	0.29361	0.709563	1.07105	-0.0538418	-1.44048	0.436203	-0.623679	3.35041	-0.100244	-0.214954	2.15693	-1.14327	0.372198	0.0460315	0.33483	0.404383	-1.08357	-0.105087	-0.744706	-0.329521	-0.325404	1.3114	-0.91958	0.245149	-0.128486	-0.146326	0.528277	-0.223564	-0.80463	-0.170952	-1.17156	0.150825	-1.01211	0.283765	0.0865938	0.983121	-1.83883	2.15572	1.40381	2.29184	0.256802	-0.347831
SIX1	-0.119218	-0.0985609	0.192702	-0.0837145	-0.0256355	-0.21018	-0.155967	-0.255645	-0.134599	-0.0968133	-0.167271	-0.152943	-0.076364	-0.199533	0.0194223	-0.0465622	-0.229926	-0.179657	-0.192213	-0.0466929	-0.329848	-0.139367	-0.22301	-0.118039	-0.348792	-0.00375955	-0.182766	-0.0337186	-0.13907	-0.0883545	-0.125621	-0.0912573	-0.268699	-0.194187	-0.375743	-0.280491	-0.304981	-0.229267	-0.188572	-0.336179	-0.0552426	0.343275	-0.0647112	0.39906	0.284448	7.50703	-0.139069	-0.295828	-0.120784
SIX2	-0.419982	0.0814177	0.943472	0.596948	-0.0990993	-0.389894	-0.167236	-0.330956	-0.421319	0.34506	0.0847658	-0.371657	-0.0660599	-0.0854412	-0.201058	-0.118004	-0.424853	0.0433701	-0.71851	0.697501	-0.254852	0.263219	-0.249937	0.451491	-0.746245	1.36122	0.804128	-0.0324263	-0.0635842	0.774195	-0.216704	0.00275778	-0.0440272	-0.113532	-0.851303	-0.475145	-0.561923	-0.225268	0.0846947	-0.564542	0.20278	0.580477	-0.398037	-0.141736	0.798292	6.64174	-0.455051	-0.887391	-0.594517
SIX3	-0.884895	-0.557995	-0.855773	-0.784338	0.273801	0.0382759	-0.643317	-0.279276	-0.38056	-0.694726	1.27683	-0.570886	-0.416474	-0.72957	-0.75151	-0.742442	-0.832106	2.71873	-0.664779	-1.04108	-0.770421	0.0706037	0.103707	1.16246	-0.571125	2.72938	1.63545	-0.123493	1.85836	-1.05082	1.57673	-0.0868251	0.160057	-0.489314	-0.794785	-0.418654	0.510798	-0.582484	0.226078	-0.992962	2.61983	0.236149	-0.142426	-0.140281	1.47663	-0.415602	0.0502584	-0.875879	-0.210437
SOX18	-0.340383	-0.0126266	-0.170996	1.90159	-0.345013	-0.17127	-0.378964	-0.347225	-0.113802	-0.0466946	0.0688806	-0.324344	-0.088793	-0.207647	-0.152131	-0.331249	-0.373945	-0.32219	0.0453043	-0.153093	-0.195283	-0.350951	-0.234267	-0.128124	-0.0415794	-0.337682	0.23414	-0.369643	-0.236332	-0.229191	-0.114585	-0.361351	-0.1458	0.124882	-0.406168	0.00689285	0.211873	-0.183348	-0.0984042	-0.0853076	0.185332	-0.24217	-0.125558	0.330981	-0.0287757	-0.177609	-0.306331	-0.362862	7.13016
SOX4	1.48955	2.02264	2.64934	0.43081	1.67544	0.41169	-0.766092	-0.000157157	-0.826371	1.56743	-0.250989	0.697871	0.00823556	1.84893	1.27434	-0.31864	-1.03574	-0.34457	-0.550216	0.138353	0.55679	1.40679	-0.483949	-0.705981	-0.245781	-0.5591	-1.35535	-0.915443	1.33288	-0.600122	-0.154817	0.314718	0.999176	1.46373	0.180897	0.434822	-0.889801	-0.452841	-0.163034	-1.34344	-1.56274	0.249786	0.188439	-1.02811	-0.104942	0.536133	0.00489381	1.72345	0.339955
SREBF1	-0.522026	-0.679324	0.461583	0.505047	-0.484757	-0.526568	-0.484494	1.56765	1.29389	-0.719246	0.00607149	-0.775449	0.380397	-0.440964	-0.613537	0.639512	-0.887997	2.46894	-0.974972	1.78322	-0.532147	-0.569146	-1.07089	-0.210106	-0.983548	1.43578	1.34972	2.03045	0.705208	-0.398583	-0.414595	-0.859766	-0.295032	0.436269	0.557112	0.411571	-0.735666	-1.3977	-1.02343	-0.392578	-0.253289	0.278421	0.253462	1.24338	-0.754798	-0.596611	2.22194	2.09382	-0.441021
STAT2	0.13571	-0.632412	0.614157	-0.0484369	-0.87069	0.59904	-0.437555	-1.31521	0.322929	-0.730395	0.52366	-0.966765	-0.706198	-0.935375	-0.259805	-0.0484394	1.69947	-0.579942	-1.14663	0.763128	-0.397145	-0.440171	1.83489	-0.0104808	0.0766109	0.306876	-0.419791	2.68864	0.740456	-0.0483888	0.996207	-0.633003	-0.624931	-1.04735	0.567428	-1.50922	0.246449	-0.366237	-0.513495	0.141062	0.946778	-0.412742	0.753239	0.683019	0.0561688	1.02037	1.76045	2.94027	0.834793
TBX20	1.87065	0.110421	1.61577	2.5062	-0.404864	0.547832	1.60247	0.0239253	0.313056	1.35679	2.91492	0.248768	1.75657	2.39807	-0.586952	0.837132	0.637829	1.75888	2.13299	0.584191	-0.700568	-0.693863	-0.69467	-0.513793	-0.732386	-0.552704	-0.669978	-0.666379	-0.74723	-0.793555	-0.295788	-0.696832	-0.493896	-0.60793	-0.56532	-0.601482	-0.678939	-0.58877	-0.775737	-0.274734	-0.697438	-0.615069	-0.565711	-0.666459	-0.694353	-0.706114	-0.586542	-0.764817	-0.638032
TCF12	0.603308	-0.322918	1.87239	0.56403	3.31789	0.345694	0.343132	-0.788191	0.48294	0.92571	-1.32605	1.05391	-0.834119	0.023901	-0.111934	-1.59451	-0.189442	0.199234	-0.244947	-1.16779	0.399626	0.484141	-0.201816	0.576151	1.01892	0.232193	-0.0625368	0.965631	0.347723	1.17841	1.245	-0.232248	-0.601613	-0.77821	0.15949	1.09715	-0.901862	-0.817295	-0.800768	0.341898	-0.130206	-0.030656	1.40219	-1.10067	-0.819719	-0.278374	0.544718	-0.31429	2.20158
THAP1	0.683857	-0.57185	0.0375764	-0.851333	-0.66447	-1.06841	-0.60684	1.58475	-0.990027	-0.132307	-0.404375	-0.404881	0.200989	-0.613804	-0.518042	-0.203444	1.73878	1.14125	-0.587902	-1.05579	-0.702375	0.762339	0.168009	3.61848	1.14053	-0.194791	0.369185	0.562675	-0.476325	0.45651	0.52856	-0.328621	0.209445	-0.56428	0.189854	1.04142	-0.840294	-0.520613	1.66676	-1.03283	-1.21825	-1.21855	-0.361798	-0.66926	-0.116177	-0.475559	-0.903676	-0.483393	-0.764643
TWIST2	-0.815097	0.0788507	0.444335	-0.55436	-0.372462	0.148644	-0.701542	-0.561226	-0.845787	-0.447637	-0.852821	-0.807812	1.32503	0.0898854	-0.372351	0.708244	-0.900717	1.62498	0.312865	-0.438205	-0.385657	-0.672357	-0.505089	2.52882	-0.490834	-0.795843	-0.916964	-0.655134	-0.779586	-0.355769	0.326659	-0.0800285	3.14842	1.14485	-0.769697	0.00858225	0.552757	-0.594321	-0.689647	-0.158267	-0.0684659	-0.494756	-0.344197	-0.33843	-0.738656	-0.197149	-0.216822	0.34033	-0.97204
UBP1	2.67915	-0.328916	-0.618701	-1.17853	0.0237815	-0.614679	0.0648536	-1.41507	2.95222	0.349884	-0.577497	-1.04916	-0.381741	0.616649	-0.0699422	2.31619	-0.771807	0.993422	0.530596	-0.374208	-0.0963961	1.85109	-0.457539	-0.332718	-0.762376	-0.517382	1.59512	-0.747526	-0.942664	-0.532355	0.278821	0.0305153	0.435483	0.346676	1.16952	0.093395	-0.457924	0.0483059	-1.14292	0.177378	-0.50318	-0.526949	-0.887449	-0.672394	-1.31936	-1.25072	0.407581	-0.892878	-0.976093
ZBTB49	6.7186	0.24345	0.32403	0.201529	-0.923345	-0.534041	-0.401925	-0.256776	-0.0518948	-0.309666	-0.236	-0.422849	0.205465	-0.139305	0.375814	-0.514164	0.335971	0.0505286	-0.112557	-0.099935	0.201183	-0.517583	-0.0957397	0.292934	0.544517	0.249177	0.128694	0.239525	-0.512512	-0.689005	0.217894	-0.594101	-0.263392	0.0663783	-0.0504278	-0.983802	0.720786	0.846866	-0.723794	-0.405241	-0.0569845	-0.0462743	-0.606214	-0.609736	-0.484727	-0.493844	0.350918	-0.865755	-0.202829
ZBTB7C	-1.0529	-0.867932	0.0659936	0.72477	0.634295	0.42768	-0.445305	-0.063563	0.754181	-0.840274	0.81501	-1.03993	-0.718639	-0.0423038	-0.562171	-0.982332	-0.944963	-0.363851	-0.868394	-1.07571	1.10195	1.02289	0.653757	1.73369	-0.705864	-0.797194	0.0120046	0.00108124	0.209843	0.619325	-0.16947	-0.355915	-0.818625	-0.141299	-0.941516	0.98659	-0.999031	-1.25917	-0.965	0.523129	1.18736	-0.291516	1.24519	3.34436	3.44374	1.91493	-0.494352	-0.546502	0.0164411
ZEB1	0.683083	-1.10258	-0.627598	-0.823669	-0.737212	0.00419442	-0.935606	-1.06882	-0.771093	-0.697443	0.567766	-1.3579	-0.452026	-1.59558	0.0123687	-0.691256	0.273688	-0.823068	1.91127	-0.396162	0.793488	1.05439	-0.795042	-0.282577	2.58114	0.760929	-1.58044	-0.336661	-0.893745	1.56196	0.300101	-0.0523839	0.0601495	0.391685	1.74255	1.5212	0.428752	-0.53562	-0.524818	1.39757	-0.568486	0.299474	-1.01627	-0.701478	0.576117	0.00283935	-1.80842	-0.871357	-0.942858
ZIC4	-0.0922188	0.307464	0.0761119	0.489042	-1.52773	1.35272	1.77197	0.237265	1.02211	-0.370371	0.357556	-1.48348	1.7904	-0.431274	-1.59673	0.861482	0.554431	-1.41549	-1.5229	1.08401	-0.765166	-0.0941366	1.58945	0.7991	-0.32633	-0.100548	0.382235	-0.794793	0.208813	1.10855	0.00293199	-0.468605	-0.515365	-1.03563	-0.963303	1.60118	-1.76442	-1.44747	0.37516	-0.595183	0.10714	1.46952	-0.7856	-1.14072	0.383677	0.0307432	-0.0327198	1.63701	1.64327
ZNF219	-0.276332	1.17811	-0.916695	-0.931818	0.0922941	-1.4062	-0.365264	-0.572259	-0.920063	-1.4814	-0.170262	-0.563436	0.520887	-1.40498	-0.466142	0.00776755	0.72215	-0.980794	-1.403	-0.58899	2.81861	-0.900673	-0.226488	0.0329765	0.466894	0.636787	-0.490572	-0.471606	0.1305	-0.861822	0.900389	0.201331	-1.48499	-0.0224306	1.71517	-0.0187035	-1.37232	-0.265166	2.00434	-0.735845	-0.465584	-0.495733	1.67464	2.96033	0.152437	1.37692	0.132046	0.788091	0.728089
ZNF281	1.16621	2.76329	0.105847	0.243582	-0.562913	-0.760087	0.959024	0.364491	-1.3513	0.144928	-0.107142	-1.40251	-0.387072	0.35135	1.31679	-0.36359	3.87208	-0.799882	-1.2561	-0.140553	-0.866118	2.61269	-1.14234	-0.847759	1.11812	-0.413406	-0.532348	-0.84805	-0.480227	-0.552475	-0.349621	0.298149	-0.375657	-0.580091	1.1911	0.0593067	0.687622	-0.351905	-0.0112733	-0.188974	0.528739	0.743955	-0.122825	0.270086	-0.677669	2.09673	-0.349255	-0.418039	0.0139404
ZNF652	-0.202721	1.82128	2.06222	0.18697	-0.638729	-0.919438	0.767831	0.410885	-1.17068	-1.48656	0.0714591	-0.846764	0.304548	-1.20412	-1.10856	-0.878981	-0.518275	1.57636	-0.367175	0.819629	-0.415159	-0.967497	0.383054	-0.986015	-0.339276	-1.13711	-0.84976	-0.0255392	-0.207344	0.0792412	-0.567097	-0.836503	-0.187917	0.40658	-0.994802	1.57458	0.387455	-0.984091	0.0786069	1.08572	1.17196	-0.609833	2.53529	-1.2039	1.0328	1.75107	2.71868	0.336398	0.0687022
[truncated: 11 more columns]

## Sheet: Figure3B
please view supplementary file 1, 3, 4 for between treatment features for deg, dar, and TFs

## Sheet: Figure3C
from	to	Joint
IRF4	IRF5	hand
IRF4	CEBPA	hand
IRF4	VDR	hand
IRF4	E2F1	hand
IRF4	RARB	hand
IRF4	STAT3	hand
IRF4	TBX3	hand
IRF4	FOSL1	hand
IRF4	NFKB1	hand
IRF4	RELA	hand
IRF4	STAT5A	hand
IRF4	ETV7	hand
IRF4	MAFB	hand
IRF4	PPARA	hand
IRF4	BACH2	hand
IRF4	ETV5	hand
IRF4	MAFF	hand
IRF4	PAX2	hand
IRF4	RELB	hand
IRF4	NFKB2	hand
IRF4	REL	hand
IRF4	ARID5A	hand
IRF4	ID4	hand
IRF4	STAT4	hand
IRF4	TFDP1	hand
IRF4	LHX4	hand
IRF4	MSX2	hand
IRF4	BHLHE22	hand
IRF4	BHLHE41	hand
IRF4	CREB5	hand
IRF4	ETS1	hand
IRF4	GATA2	hand
IRF4	GLIS3	hand
IRF4	HIVEP1	hand
IRF4	IRF2	hand
IRF4	IRF7	hand
IRF4	NFIX	hand
IRF4	NKX2-6	hand
IRF4	NKX3-1	hand
IRF4	NPAS2	hand
IRF4	PITX2	hand
IRF4	PRDM1	hand
IRF4	PRDM16	hand
IRF4	PRRX1	hand
IRF4	RREB1	hand
IRF4	SNAI1	hand
IRF4	SOX5	hand
IRF4	SOX8	hand
IRF4	TBX15	hand
IRF4	TBX5	hand
IRF4	TOPORS	hand
IRF4	ZIC2	hand
IRF4	ZNF263	hand
IRF4	ZSCAN10	hand
IRF4	ZIC1	hand
IRF5	CEBPA	hand
IRF5	VDR	hand
IRF5	E2F1	hand
IRF5	RARB	hand
IRF5	STAT3	hand
IRF5	TBX3	hand
IRF5	FOSL1	hand
IRF5	NFKB1	hand
IRF5	RELA	hand
IRF5	STAT5A	hand
IRF5	ETV7	hand
IRF5	MAFB	hand
IRF5	PPARA	hand
IRF5	BACH2	hand
IRF5	ETV5	hand
IRF5	MAFF	hand
IRF5	PAX2	hand
IRF5	RELB	hand
IRF5	NFKB2	hand
IRF5	REL	hand
IRF5	ARID5A	hand
IRF5	ID4	hand
IRF5	STAT4	hand
IRF5	TFDP1	hand
IRF5	LHX4	hand
IRF5	MSX2	hand
IRF5	BHLHE22	hand
IRF5	BHLHE41	hand
IRF5	CREB5	hand
IRF5	ETS1	hand
IRF5	GATA2	hand
IRF5	GLIS3	hand
IRF5	HIVEP1	hand
IRF5	IRF2	hand
IRF5	IRF7	hand
IRF5	NFIX	hand
IRF5	NKX2-6	hand
IRF5	NKX3-1	hand
IRF5	NPAS2	hand
IRF5	PITX2	hand
IRF5	PRDM1	hand
IRF5	PRDM16	hand
IRF5	PRRX1	hand
IRF5	RREB1	hand
IRF5	SNAI1	hand
IRF5	SOX5	hand
IRF5	SOX8	hand
IRF5	TBX15	hand
IRF5	TBX5	hand
IRF5	TOPORS	hand
IRF5	ZIC2	hand
IRF5	ZNF263	hand
IRF5	ZSCAN10	hand
IRF5	ZIC1	hand
CEBPA	VDR	hand
CEBPA	E2F1	hand
CEBPA	RARB	hand
CEBPA	STAT3	hand
CEBPA	TBX3	hand
CEBPA	FOSL1	hand
CEBPA	NFKB1	hand
CEBPA	RELA	hand
CEBPA	STAT5A	hand
CEBPA	ETV7	hand
CEBPA	MAFB	hand
CEBPA	PPARA	hand
CEBPA	BACH2	hand
CEBPA	ETV5	hand
CEBPA	MAFF	hand
CEBPA	PAX2	hand
CEBPA	RELB	hand
CEBPA	NFKB2	hand
CEBPA	REL	hand
CEBPA	ARID5A	hand
CEBPA	ID4	hand
CEBPA	STAT4	hand
CEBPA	TFDP1	hand
CEBPA	LHX4	hand
CEBPA	MSX2	hand
CEBPA	BHLHE22	hand
CEBPA	BHLHE41	hand
CEBPA	CREB5	hand
CEBPA	ETS1	hand
CEBPA	GATA2	hand
CEBPA	GLIS3	hand
CEBPA	HIVEP1	hand
CEBPA	IRF2	hand
CEBPA	IRF7	hand
CEBPA	NFIX	hand
CEBPA	NKX2-6	hand
CEBPA	NKX3-1	hand
CEBPA	NPAS2	hand
CEBPA	PITX2	hand
CEBPA	PRDM1	hand
CEBPA	PRDM16	hand
CEBPA	PRRX1	hand
CEBPA	RREB1	hand
CEBPA	SNAI1	hand
CEBPA	SOX5	hand
CEBPA	SOX8	hand
CEBPA	TBX15	hand
CEBPA	TBX5	hand
CEBPA	TOPORS	hand
CEBPA	ZIC2	hand
CEBPA	ZNF263	hand
CEBPA	ZSCAN10	hand
CEBPA	ZIC1	hand
VDR	E2F1	hand
VDR	RARB	hand
VDR	STAT3	hand
VDR	TBX3	hand
VDR	FOSL1	hand
VDR	NFKB1	hand
VDR	RELA	hand
VDR	STAT5A	hand
VDR	ETV7	hand
VDR	MAFB	hand
VDR	PPARA	hand
VDR	BACH2	hand
VDR	ETV5	hand
VDR	MAFF	hand
VDR	PAX2	hand
VDR	RELB	hand
VDR	NFKB2	hand
VDR	REL	hand
VDR	ARID5A	hand
VDR	ID4	hand
VDR	STAT4	hand
VDR	TFDP1	hand
VDR	LHX4	hand
VDR	MSX2	hand
VDR	BHLHE22	hand
VDR	BHLHE41	hand
VDR	CREB5	hand
VDR	ETS1	hand
VDR	GATA2	hand
VDR	GLIS3	hand
VDR	HIVEP1	hand
VDR	IRF2	hand
VDR	IRF7	hand
VDR	NFIX	hand
VDR	NKX2-6	hand
VDR	NKX3-1	hand
VDR	NPAS2	hand
VDR	PITX2	hand
VDR	PRDM1	hand
VDR	PRDM16	hand
VDR	PRRX1	hand
VDR	RREB1	hand
VDR	SNAI1	hand
VDR	SOX5	hand
VDR	SOX8	hand
VDR	TBX15	hand
VDR	TBX5	hand
VDR	TOPORS	hand
VDR	ZIC2	hand
VDR	ZNF263	hand
VDR	ZSCAN10	hand
VDR	ZIC1	hand
E2F1	RARB	hand
E2F1	STAT3	hand
E2F1	TBX3	hand
E2F1	FOSL1	hand
E2F1	NFKB1	hand
E2F1	RELA	hand
E2F1	STAT5A	hand
E2F1	ETV7	hand
E2F1	MAFB	hand
E2F1	PPARA	hand
E2F1	BACH2	hand
E2F1	ETV5	hand
E2F1	MAFF	hand
E2F1	PAX2	hand
E2F1	RELB	hand
E2F1	NFKB2	hand
E2F1	REL	hand
E2F1	ARID5A	hand
E2F1	ID4	hand
E2F1	STAT4	hand
E2F1	TFDP1	hand
E2F1	LHX4	hand
E2F1	MSX2	hand
E2F1	BHLHE22	hand
E2F1	BHLHE41	hand
E2F1	CREB5	hand
E2F1	ETS1	hand
E2F1	GATA2	hand
E2F1	GLIS3	hand
E2F1	HIVEP1	hand
E2F1	IRF2	hand
E2F1	IRF7	hand
E2F1	NFIX	hand
E2F1	NKX2-6	hand
E2F1	NKX3-1	hand
E2F1	NPAS2	hand
E2F1	PITX2	hand
E2F1	PRDM1	hand
E2F1	PRDM16	hand
E2F1	PRRX1	hand
E2F1	RREB1	hand
E2F1	SNAI1	hand
E2F1	SOX5	hand
E2F1	SOX8	hand
E2F1	TBX15	hand
E2F1	TBX5	hand
E2F1	TOPORS	hand
E2F1	ZIC2	hand
E2F1	ZNF263	hand
E2F1	ZSCAN10	hand
E2F1	ZIC1	hand
RARB	STAT3	hand
RARB	TBX3	hand
RARB	FOSL1	hand
RARB	NFKB1	hand
RARB	RELA	hand
RARB	STAT5A	hand
RARB	ETV7	hand
RARB	MAFB	hand
RARB	PPARA	hand
RARB	BACH2	hand
RARB	ETV5	hand
RARB	MAFF	hand
RARB	PAX2	hand
RARB	RELB	hand
RARB	NFKB2	hand
RARB	REL	hand
RARB	ARID5A	hand
RARB	ID4	hand
RARB	STAT4	hand
RARB	TFDP1	hand
RARB	LHX4	hand
RARB	MSX2	hand
RARB	BHLHE22	hand
RARB	BHLHE41	hand
RARB	CREB5	hand
RARB	ETS1	hand
RARB	GATA2	hand
RARB	GLIS3	hand
RARB	HIVEP1	hand
RARB	IRF2	hand
RARB	IRF7	hand
RARB	NFIX	hand
RARB	NKX2-6	hand
RARB	NKX3-1	hand
RARB	NPAS2	hand
RARB	PITX2	hand
RARB	PRDM1	hand
RARB	PRDM16	hand
RARB	PRRX1	hand
RARB	RREB1	hand
RARB	SNAI1	hand
RARB	SOX5	hand
RARB	SOX8	hand
RARB	TBX15	hand
RARB	TBX5	hand
RARB	TOPORS	hand
RARB	ZIC2	hand
RARB	ZNF263	hand
RARB	ZSCAN10	hand
RARB	ZIC1	hand
STAT3	TBX3	hand
STAT3	FOSL1	hand
STAT3	NFKB1	hand
STAT3	RELA	hand
STAT3	STAT5A	hand
STAT3	ETV7	hand
STAT3	MAFB	hand
STAT3	PPARA	hand
STAT3	BACH2	hand
STAT3	ETV5	hand
STAT3	MAFF	hand
STAT3	PAX2	hand
STAT3	RELB	hand
STAT3	NFKB2	hand
STAT3	REL	hand
STAT3	ARID5A	hand
STAT3	ID4	hand
STAT3	STAT4	hand
STAT3	TFDP1	hand
STAT3	LHX4	hand
STAT3	MSX2	hand
STAT3	BHLHE22	hand
STAT3	BHLHE41	hand
STAT3	CREB5	hand
STAT3	ETS1	hand
STAT3	GATA2	hand
STAT3	GLIS3	hand
STAT3	HIVEP1	hand
STAT3	IRF2	hand
STAT3	IRF7	hand
STAT3	NFIX	hand
STAT3	NKX2-6	hand
STAT3	NKX3-1	hand
STAT3	NPAS2	hand
STAT3	PITX2	hand
STAT3	PRDM1	hand
STAT3	PRDM16	hand
STAT3	PRRX1	hand
STAT3	RREB1	hand
STAT3	SNAI1	hand
STAT3	SOX5	hand
STAT3	SOX8	hand
STAT3	TBX15	hand
STAT3	TBX5	hand
STAT3	TOPORS	hand
STAT3	ZIC2	hand
STAT3	ZNF263	hand
STAT3	ZSCAN10	hand
STAT3	ZIC1	hand
TBX3	FOSL1	hand
TBX3	NFKB1	hand
TBX3	RELA	hand
TBX3	STAT5A	hand
TBX3	ETV7	hand
TBX3	MAFB	hand
TBX3	PPARA	hand
TBX3	BACH2	hand
TBX3	ETV5	hand
TBX3	MAFF	hand
TBX3	PAX2	hand
TBX3	RELB	hand
TBX3	NFKB2	hand
TBX3	REL	hand
TBX3	ARID5A	hand
TBX3	ID4	hand
TBX3	STAT4	hand
TBX3	TFDP1	hand
TBX3	LHX4	hand
TBX3	MSX2	hand
TBX3	BHLHE22	hand
TBX3	BHLHE41	hand
TBX3	CREB5	hand
TBX3	ETS1	hand
TBX3	GATA2	hand
TBX3	GLIS3	hand
TBX3	HIVEP1	hand
TBX3	IRF2	hand
TBX3	IRF7	hand
TBX3	NFIX	hand
TBX3	NKX2-6	hand
TBX3	NKX3-1	hand
TBX3	NPAS2	hand
TBX3	PITX2	hand
TBX3	PRDM1	hand
TBX3	PRDM16	hand
TBX3	PRRX1	hand
TBX3	RREB1	hand
TBX3	SNAI1	hand
TBX3	SOX5	hand
TBX3	SOX8	hand
TBX3	TBX15	hand
TBX3	TBX5	hand
TBX3	TOPORS	hand
TBX3	ZIC2	hand
TBX3	ZNF263	hand
TBX3	ZSCAN10	hand
TBX3	ZIC1	hand
FOSL1	NFKB1	hand
FOSL1	RELA	hand
FOSL1	STAT5A	hand
FOSL1	ETV7	hand
FOSL1	MAFB	hand
FOSL1	PPARA	hand
FOSL1	BACH2	hand
FOSL1	ETV5	hand
FOSL1	MAFF	hand
FOSL1	PAX2	hand
FOSL1	RELB	hand
FOSL1	NFKB2	hand
FOSL1	REL	hand
FOSL1	ARID5A	hand
FOSL1	ID4	hand
FOSL1	STAT4	hand
FOSL1	TFDP1	hand
FOSL1	LHX4	hand
FOSL1	MSX2	hand
FOSL1	BHLHE22	hand
FOSL1	BHLHE41	hand
FOSL1	CREB5	hand
FOSL1	ETS1	hand
FOSL1	GATA2	hand
FOSL1	GLIS3	hand
FOSL1	HIVEP1	hand
FOSL1	IRF2	hand
FOSL1	IRF7	hand
FOSL1	NFIX	hand
FOSL1	NKX2-6	hand
FOSL1	NKX3-1	hand
FOSL1	NPAS2	hand
FOSL1	PITX2	hand
FOSL1	PRDM1	hand
FOSL1	PRDM16	hand
FOSL1	PRRX1	hand
FOSL1	RREB1	hand
FOSL1	SNAI1	hand
FOSL1	SOX5	hand
FOSL1	SOX8	hand
FOSL1	TBX15	hand
FOSL1	TBX5	hand
FOSL1	TOPORS	hand
FOSL1	ZIC2	hand
FOSL1	ZNF263	hand
FOSL1	ZSCAN10	hand
FOSL1	ZIC1	hand
NFKB1	RELA	hand
NFKB1	STAT5A	hand
NFKB1	ETV7	hand
NFKB1	MAFB	hand
NFKB1	PPARA	hand
NFKB1	BACH2	hand
NFKB1	ETV5	hand
NFKB1	MAFF	hand
NFKB1	PAX2	hand
NFKB1	RELB	hand
NFKB1	NFKB2	hand
NFKB1	REL	hand
NFKB1	ARID5A	hand
NFKB1	ID4	hand
NFKB1	STAT4	hand
NFKB1	TFDP1	hand
NFKB1	LHX4	hand
NFKB1	MSX2	hand
NFKB1	BHLHE22	hand
NFKB1	BHLHE41	hand
NFKB1	CREB5	hand
NFKB1	ETS1	hand
NFKB1	GATA2	hand
NFKB1	GLIS3	hand
NFKB1	HIVEP1	hand
NFKB1	IRF2	hand
NFKB1	IRF7	hand
NFKB1	NFIX	hand
NFKB1	NKX2-6	hand
NFKB1	NKX3-1	hand
NFKB1	NPAS2	hand
NFKB1	PITX2	hand
NFKB1	PRDM1	hand
NFKB1	PRDM16	hand
NFKB1	PRRX1	hand
NFKB1	RREB1	hand
NFKB1	SNAI1	hand
NFKB1	SOX5	hand
NFKB1	SOX8	hand
NFKB1	TBX15	hand
NFKB1	TBX5	hand
NFKB1	TOPORS	hand
NFKB1	ZIC2	hand
NFKB1	ZNF263	hand
NFKB1	ZSCAN10	hand
NFKB1	ZIC1	hand
RELA	STAT5A	hand
RELA	ETV7	hand
RELA	MAFB	hand
RELA	PPARA	hand
RELA	BACH2	hand
RELA	ETV5	hand
RELA	MAFF	hand
RELA	PAX2	hand
RELA	RELB	hand
RELA	NFKB2	hand
RELA	REL	hand
RELA	ARID5A	hand
RELA	ID4	hand
RELA	STAT4	hand
RELA	TFDP1	hand
RELA	LHX4	hand
RELA	MSX2	hand
RELA	BHLHE22	hand
RELA	BHLHE41	hand
RELA	CREB5	hand
RELA	ETS1	hand
RELA	GATA2	hand
RELA	GLIS3	hand
RELA	HIVEP1	hand
RELA	IRF2	hand
RELA	IRF7	hand
RELA	NFIX	hand
RELA	NKX2-6	hand
RELA	NKX3-1	hand
RELA	NPAS2	hand
RELA	PITX2	hand
RELA	PRDM1	hand
RELA	PRDM16	hand
RELA	PRRX1	hand
RELA	RREB1	hand
RELA	SNAI1	hand
RELA	SOX5	hand
RELA	SOX8	hand
RELA	TBX15	hand
RELA	TBX5	hand
RELA	TOPORS	hand
RELA	ZIC2	hand
RELA	ZNF263	hand
RELA	ZSCAN10	hand
RELA	ZIC1	hand
STAT5A	ETV7	hand
STAT5A	MAFB	hand
STAT5A	PPARA	hand
STAT5A	BACH2	hand
STAT5A	ETV5	hand
STAT5A	MAFF	hand
STAT5A	PAX2	hand
STAT5A	RELB	hand
STAT5A	NFKB2	hand
STAT5A	REL	hand
STAT5A	ARID5A	hand
STAT5A	ID4	hand
STAT5A	STAT4	hand
STAT5A	TFDP1	hand
STAT5A	LHX4	hand
STAT5A	MSX2	hand
STAT5A	BHLHE22	hand
STAT5A	BHLHE41	hand
STAT5A	CREB5	hand
STAT5A	ETS1	hand
STAT5A	GATA2	hand
STAT5A	GLIS3	hand
STAT5A	HIVEP1	hand
STAT5A	IRF2	hand
STAT5A	IRF7	hand
STAT5A	NFIX	hand
STAT5A	NKX2-6	hand
STAT5A	NKX3-1	hand
STAT5A	NPAS2	hand
STAT5A	PITX2	hand
STAT5A	PRDM1	hand
STAT5A	PRDM16	hand
STAT5A	PRRX1	hand
STAT5A	RREB1	hand
STAT5A	SNAI1	hand
STAT5A	SOX5	hand
STAT5A	SOX8	hand
STAT5A	TBX15	hand
STAT5A	TBX5	hand
STAT5A	TOPORS	hand
STAT5A	ZIC2	hand
STAT5A	ZNF263	hand
STAT5A	ZSCAN10	hand
STAT5A	ZIC1	hand
ETV7	MAFB	hand
ETV7	PPARA	hand
ETV7	BACH2	hand
ETV7	ETV5	hand
ETV7	MAFF	hand
ETV7	PAX2	hand
ETV7	RELB	hand
ETV7	NFKB2	hand
ETV7	REL	hand
ETV7	ARID5A	hand
ETV7	ID4	hand
ETV7	STAT4	hand
ETV7	TFDP1	hand
ETV7	LHX4	hand
ETV7	MSX2	hand
ETV7	BHLHE22	hand
ETV7	BHLHE41	hand
ETV7	CREB5	hand
ETV7	ETS1	hand
ETV7	GATA2	hand
ETV7	GLIS3	hand
ETV7	HIVEP1	hand
ETV7	IRF2	hand
ETV7	IRF7	hand
ETV7	NFIX	hand
ETV7	NKX2-6	hand
ETV7	NKX3-1	hand
ETV7	NPAS2	hand
ETV7	PITX2	hand
ETV7	PRDM1	hand
ETV7	PRDM16	hand
ETV7	PRRX1	hand
ETV7	RREB1	hand
ETV7	SNAI1	hand
ETV7	SOX5	hand
ETV7	SOX8	hand
ETV7	TBX15	hand
ETV7	TBX5	hand
ETV7	TOPORS	hand
ETV7	ZIC2	hand
ETV7	ZNF263	hand
ETV7	ZSCAN10	hand
ETV7	ZIC1	hand
MAFB	PPARA	hand
MAFB	BACH2	hand
MAFB	ETV5	hand
MAFB	MAFF	hand
MAFB	PAX2	hand
MAFB	RELB	hand
MAFB	NFKB2	hand
MAFB	REL	hand
MAFB	ARID5A	hand
MAFB	ID4	hand
MAFB	STAT4	hand
MAFB	TFDP1	hand
MAFB	LHX4	hand
MAFB	MSX2	hand
MAFB	BHLHE22	hand
MAFB	BHLHE41	hand
MAFB	CREB5	hand
MAFB	ETS1	hand
MAFB	GATA2	hand
MAFB	GLIS3	hand
MAFB	HIVEP1	hand
MAFB	IRF2	hand
MAFB	IRF7	hand
MAFB	NFIX	hand
MAFB	NKX2-6	hand
MAFB	NKX3-1	hand
MAFB	NPAS2	hand
MAFB	PITX2	hand
MAFB	PRDM1	hand
MAFB	PRDM16	hand
MAFB	PRRX1	hand
MAFB	RREB1	hand
MAFB	SNAI1	hand
MAFB	SOX5	hand
MAFB	SOX8	hand
MAFB	TBX15	hand
MAFB	TBX5	hand
MAFB	TOPORS	hand
MAFB	ZIC2	hand
MAFB	ZNF263	hand
MAFB	ZSCAN10	hand
MAFB	ZIC1	hand
PPARA	BACH2	hand
PPARA	ETV5	hand
PPARA	MAFF	hand
PPARA	PAX2	hand
PPARA	RELB	hand
PPARA	NFKB2	hand
PPARA	REL	hand
PPARA	ARID5A	hand
PPARA	ID4	hand
PPARA	STAT4	hand
PPARA	TFDP1	hand
PPARA	LHX4	hand
PPARA	MSX2	hand
PPARA	BHLHE22	hand
PPARA	BHLHE41	hand
PPARA	CREB5	hand
PPARA	ETS1	hand
PPARA	GATA2	hand
PPARA	GLIS3	hand
PPARA	HIVEP1	hand
PPARA	IRF2	hand
PPARA	IRF7	hand
PPARA	NFIX	hand
PPARA	NKX2-6	hand
PPARA	NKX3-1	hand
PPARA	NPAS2	hand
PPARA	PITX2	hand
PPARA	PRDM1	hand
PPARA	PRDM16	hand
PPARA	PRRX1	hand
PPARA	RREB1	hand
PPARA	SNAI1	hand
PPARA	SOX5	hand
PPARA	SOX8	hand
PPARA	TBX15	hand
PPARA	TBX5	hand
PPARA	TOPORS	hand
PPARA	ZIC2	hand
PPARA	ZNF263	hand
PPARA	ZSCAN10	hand
PPARA	ZIC1	hand
BACH2	ETV5	hand
BACH2	MAFF	hand
BACH2	PAX2	hand
BACH2	RELB	hand
BACH2	NFKB2	hand
BACH2	REL	hand
BACH2	ARID5A	hand
BACH2	ID4	hand
BACH2	STAT4	hand
BACH2	TFDP1	hand
BACH2	LHX4	hand
BACH2	MSX2	hand
BACH2	BHLHE22	hand
BACH2	BHLHE41	hand
BACH2	CREB5	hand
BACH2	ETS1	hand
BACH2	GATA2	hand
BACH2	GLIS3	hand
BACH2	HIVEP1	hand
BACH2	IRF2	hand
BACH2	IRF7	hand
BACH2	NFIX	hand
BACH2	NKX2-6	hand
BACH2	NKX3-1	hand
BACH2	NPAS2	hand
BACH2	PITX2	hand
BACH2	PRDM1	hand
BACH2	PRDM16	hand
BACH2	PRRX1	hand
BACH2	RREB1	hand
BACH2	SNAI1	hand
BACH2	SOX5	hand
BACH2	SOX8	hand
BACH2	TBX15	hand
BACH2	TBX5	hand
BACH2	TOPORS	hand
BACH2	ZIC2	hand
BACH2	ZNF263	hand
BACH2	ZSCAN10	hand
BACH2	ZIC1	hand
ETV5	MAFF	hand
ETV5	PAX2	hand
ETV5	RELB	hand
ETV5	NFKB2	hand
ETV5	REL	hand
ETV5	ARID5A	hand
ETV5	ID4	hand
ETV5	STAT4	hand
ETV5	TFDP1	hand
ETV5	LHX4	hand
ETV5	MSX2	hand
ETV5	BHLHE22	hand
ETV5	BHLHE41	hand
ETV5	CREB5	hand
ETV5	ETS1	hand
ETV5	GATA2	hand
ETV5	GLIS3	hand
ETV5	HIVEP1	hand
ETV5	IRF2	hand
ETV5	IRF7	hand
ETV5	NFIX	hand
ETV5	NKX2-6	hand
ETV5	NKX3-1	hand
ETV5	NPAS2	hand
ETV5	PITX2	hand
ETV5	PRDM1	hand
ETV5	PRDM16	hand
ETV5	PRRX1	hand
ETV5	RREB1	hand
ETV5	SNAI1	hand
ETV5	SOX5	hand
ETV5	SOX8	hand
ETV5	TBX15	hand
ETV5	TBX5	hand
ETV5	TOPORS	hand
ETV5	ZIC2	hand
ETV5	ZNF263	hand
ETV5	ZSCAN10	hand
ETV5	ZIC1	hand
MAFF	PAX2	hand
MAFF	RELB	hand
MAFF	NFKB2	hand
MAFF	REL	hand
MAFF	ARID5A	hand
MAFF	ID4	hand
MAFF	STAT4	hand
MAFF	TFDP1	hand
MAFF	LHX4	hand
MAFF	MSX2	hand
MAFF	BHLHE22	hand
MAFF	BHLHE41	hand
MAFF	CREB5	hand
MAFF	ETS1	hand
MAFF	GATA2	hand
MAFF	GLIS3	hand
MAFF	HIVEP1	hand
MAFF	IRF2	hand
MAFF	IRF7	hand
MAFF	NFIX	hand
MAFF	NKX2-6	hand
MAFF	NKX3-1	hand
MAFF	NPAS2	hand
MAFF	PITX2	hand
MAFF	PRDM1	hand
MAFF	PRDM16	hand
MAFF	PRRX1	hand
MAFF	RREB1	hand
MAFF	SNAI1	hand
MAFF	SOX5	hand
MAFF	SOX8	hand
MAFF	TBX15	hand
MAFF	TBX5	hand
MAFF	TOPORS	hand
MAFF	ZIC2	hand
MAFF	ZNF263	hand
MAFF	ZSCAN10	hand
MAFF	ZIC1	hand
PAX2	RELB	hand
PAX2	NFKB2	hand
PAX2	REL	hand
PAX2	ARID5A	hand
PAX2	ID4	hand
PAX2	STAT4	hand
PAX2	TFDP1	hand
PAX2	LHX4	hand
PAX2	MSX2	hand
PAX2	BHLHE22	hand
PAX2	BHLHE41	hand
PAX2	CREB5	hand
PAX2	ETS1	hand
PAX2	GATA2	hand
PAX2	GLIS3	hand
PAX2	HIVEP1	hand
PAX2	IRF2	hand
PAX2	IRF7	hand
PAX2	NFIX	hand
PAX2	NKX2-6	hand
PAX2	NKX3-1	hand
PAX2	NPAS2	hand
PAX2	PITX2	hand
PAX2	PRDM1	hand
PAX2	PRDM16	hand
PAX2	PRRX1	hand
PAX2	RREB1	hand
PAX2	SNAI1	hand
PAX2	SOX5	hand
PAX2	SOX8	hand
PAX2	TBX15	hand
PAX2	TBX5	hand
PAX2	TOPORS	hand
PAX2	ZIC2	hand
PAX2	ZNF263	hand
PAX2	ZSCAN10	hand
PAX2	ZIC1	hand
RELB	NFKB2	hand
RELB	REL	hand
RELB	ARID5A	hand
RELB	ID4	hand
RELB	STAT4	hand
RELB	TFDP1	hand
RELB	LHX4	hand
RELB	MSX2	hand
RELB	BHLHE22	hand
RELB	BHLHE41	hand
RELB	CREB5	hand
RELB	ETS1	hand
RELB	GATA2	hand
RELB	GLIS3	hand
RELB	HIVEP1	hand
RELB	IRF2	hand
RELB	IRF7	hand
RELB	NFIX	hand
RELB	NKX2-6	hand
RELB	NKX3-1	hand
RELB	NPAS2	hand
RELB	PITX2	hand
RELB	PRDM1	hand
RELB	PRDM16	hand
RELB	PRRX1	hand
RELB	RREB1	hand
RELB	SNAI1	hand
RELB	SOX5	hand
RELB	SOX8	hand
RELB	TBX15	hand
RELB	TBX5	hand
RELB	TOPORS	hand
RELB	ZIC2	hand
RELB	ZNF263	hand
RELB	ZSCAN10	hand
RELB	ZIC1	hand
NFKB2	REL	hand
NFKB2	ARID5A	hand
NFKB2	ID4	hand
NFKB2	STAT4	hand
NFKB2	TFDP1	hand
NFKB2	LHX4	hand
NFKB2	MSX2	hand
NFKB2	BHLHE22	hand
NFKB2	BHLHE41	hand
NFKB2	CREB5	hand
NFKB2	ETS1	hand
NFKB2	GATA2	hand
NFKB2	GLIS3	hand
NFKB2	HIVEP1	hand
NFKB2	IRF2	hand
NFKB2	IRF7	hand
NFKB2	NFIX	hand
NFKB2	NKX2-6	hand
NFKB2	NKX3-1	hand
NFKB2	NPAS2	hand
NFKB2	PITX2	hand
NFKB2	PRDM1	hand
NFKB2	PRDM16	hand
NFKB2	PRRX1	hand
NFKB2	RREB1	hand
NFKB2	SNAI1	hand
NFKB2	SOX5	hand
NFKB2	SOX8	hand
NFKB2	TBX15	hand
NFKB2	TBX5	hand
NFKB2	TOPORS	hand
NFKB2	ZIC2	hand
NFKB2	ZNF263	hand
NFKB2	ZSCAN10	hand
NFKB2	ZIC1	hand
REL	ARID5A	hand
REL	ID4	hand
REL	STAT4	hand
REL	TFDP1	hand
REL	LHX4	hand
REL	MSX2	hand
REL	BHLHE22	hand
REL	BHLHE41	hand
REL	CREB5	hand
REL	ETS1	hand
REL	GATA2	hand
REL	GLIS3	hand
REL	HIVEP1	hand
REL	IRF2	hand
REL	IRF7	hand
REL	NFIX	hand
REL	NKX2-6	hand
REL	NKX3-1	hand
REL	NPAS2	hand
REL	PITX2	hand
REL	PRDM1	hand
REL	PRDM16	hand
REL	PRRX1	hand
REL	RREB1	hand
REL	SNAI1	hand
REL	SOX5	hand
REL	SOX8	hand
REL	TBX15	hand
REL	TBX5	hand
REL	TOPORS	hand
REL	ZIC2	hand
REL	ZNF263	hand
REL	ZSCAN10	hand
REL	ZIC1	hand
ARID5A	ID4	hand
ARID5A	STAT4	hand
ARID5A	TFDP1	hand
ARID5A	LHX4	hand
ARID5A	MSX2	hand
ARID5A	BHLHE22	hand
ARID5A	BHLHE41	hand
ARID5A	CREB5	hand
ARID5A	ETS1	hand
ARID5A	GATA2	hand
ARID5A	GLIS3	hand
ARID5A	HIVEP1	hand
ARID5A	IRF2	hand
ARID5A	IRF7	hand
ARID5A	NFIX	hand
ARID5A	NKX2-6	hand
ARID5A	NKX3-1	hand
ARID5A	NPAS2	hand
ARID5A	PITX2	hand
ARID5A	PRDM1	hand
ARID5A	PRDM16	hand
ARID5A	PRRX1	hand
ARID5A	RREB1	hand
ARID5A	SNAI1	hand
ARID5A	SOX5	hand
ARID5A	SOX8	hand
ARID5A	TBX15	hand
ARID5A	TBX5	hand
ARID5A	TOPORS	hand
ARID5A	ZIC2	hand
ARID5A	ZNF263	hand
ARID5A	ZSCAN10	hand
ARID5A	ZIC1	hand
ID4	STAT4	hand
ID4	TFDP1	hand
ID4	LHX4	hand
ID4	MSX2	hand
ID4	BHLHE22	hand
ID4	BHLHE41	hand
ID4	CREB5	hand
ID4	ETS1	hand
ID4	GATA2	hand
ID4	GLIS3	hand
ID4	HIVEP1	hand
ID4	IRF2	hand
ID4	IRF7	hand
ID4	NFIX	hand
ID4	NKX2-6	hand
ID4	NKX3-1	hand
ID4	NPAS2	hand
ID4	PITX2	hand
ID4	PRDM1	hand
ID4	PRDM16	hand
ID4	PRRX1	hand
ID4	RREB1	hand
ID4	SNAI1	hand
ID4	SOX5	hand
ID4	SOX8	hand
ID4	TBX15	hand
ID4	TBX5	hand
ID4	TOPORS	hand
ID4	ZIC2	hand
ID4	ZNF263	hand
ID4	ZSCAN10	hand
ID4	ZIC1	hand
STAT4	TFDP1	hand
STAT4	LHX4	hand
STAT4	MSX2	hand
STAT4	BHLHE22	hand
STAT4	BHLHE41	hand
STAT4	CREB5	hand
STAT4	ETS1	hand
STAT4	GATA2	hand
STAT4	GLIS3	hand
STAT4	HIVEP1	hand
STAT4	IRF2	hand
STAT4	IRF7	hand
STAT4	NFIX	hand
STAT4	NKX2-6	hand
STAT4	NKX3-1	hand
STAT4	NPAS2	hand
STAT4	PITX2	hand
STAT4	PRDM1	hand
STAT4	PRDM16	hand
STAT4	PRRX1	hand
STAT4	RREB1	hand
STAT4	SNAI1	hand
STAT4	SOX5	hand
STAT4	SOX8	hand
STAT4	TBX15	hand
STAT4	TBX5	hand
STAT4	TOPORS	hand
STAT4	ZIC2	hand
STAT4	ZNF263	hand
STAT4	ZSCAN10	hand
STAT4	ZIC1	hand
TFDP1	LHX4	hand
TFDP1	MSX2	hand
TFDP1	BHLHE22	hand
TFDP1	BHLHE41	hand
TFDP1	CREB5	hand
TFDP1	ETS1	hand
TFDP1	GATA2	hand
TFDP1	GLIS3	hand
TFDP1	HIVEP1	hand
TFDP1	IRF2	hand
TFDP1	IRF7	hand
TFDP1	NFIX	hand
TFDP1	NKX2-6	hand
TFDP1	NKX3-1	hand
TFDP1	NPAS2	hand
TFDP1	PITX2	hand
TFDP1	PRDM1	hand
TFDP1	PRDM16	hand
TFDP1	PRRX1	hand
TFDP1	RREB1	hand
TFDP1	SNAI1	hand
TFDP1	SOX5	hand
TFDP1	SOX8	hand
TFDP1	TBX15	hand
TFDP1	TBX5	hand
TFDP1	TOPORS	hand
TFDP1	ZIC2	hand
TFDP1	ZNF263	hand
TFDP1	ZSCAN10	hand
TFDP1	ZIC1	hand
LHX4	MSX2	hand
LHX4	BHLHE22	hand
LHX4	BHLHE41	hand
LHX4	CREB5	hand
LHX4	ETS1	hand
LHX4	GATA2	hand
LHX4	GLIS3	hand
LHX4	HIVEP1	hand
LHX4	IRF2	hand
LHX4	IRF7	hand
LHX4	NFIX	hand
LHX4	NKX2-6	hand
LHX4	NKX3-1	hand
LHX4	NPAS2	hand
LHX4	PITX2	hand
LHX4	PRDM1	hand
LHX4	PRDM16	hand
LHX4	PRRX1	hand
LHX4	RREB1	hand
LHX4	SNAI1	hand
LHX4	SOX5	hand
LHX4	SOX8	hand
LHX4	TBX15	hand
LHX4	TBX5	hand
LHX4	TOPORS	hand
LHX4	ZIC2	hand
LHX4	ZNF263	hand
LHX4	ZSCAN10	hand
LHX4	ZIC1	hand
MSX2	BHLHE22	hand
MSX2	BHLHE41	hand
MSX2	CREB5	hand
MSX2	ETS1	hand
MSX2	GATA2	hand
MSX2	GLIS3	hand
MSX2	HIVEP1	hand
MSX2	IRF2	hand
MSX2	IRF7	hand
MSX2	NFIX	hand
MSX2	NKX2-6	hand
MSX2	NKX3-1	hand
MSX2	NPAS2	hand
MSX2	PITX2	hand
MSX2	PRDM1	hand
MSX2	PRDM16	hand
MSX2	PRRX1	hand
MSX2	RREB1	hand
MSX2	SNAI1	hand
MSX2	SOX5	hand
MSX2	SOX8	hand
MSX2	TBX15	hand
MSX2	TBX5	hand
MSX2	TOPORS	hand
MSX2	ZIC2	hand
MSX2	ZNF263	hand
MSX2	ZSCAN10	hand
MSX2	ZIC1	hand
BHLHE22	BHLHE41	hand
BHLHE22	CREB5	hand
BHLHE22	ETS1	hand
BHLHE22	GATA2	hand
BHLHE22	GLIS3	hand
BHLHE22	HIVEP1	hand
BHLHE22	IRF2	hand
BHLHE22	IRF7	hand
BHLHE22	NFIX	hand
BHLHE22	NKX2-6	hand
BHLHE22	NKX3-1	hand
BHLHE22	NPAS2	hand
BHLHE22	PITX2	hand
BHLHE22	PRDM1	hand
BHLHE22	PRDM16	hand
BHLHE22	PRRX1	hand
BHLHE22	RREB1	hand
BHLHE22	SNAI1	hand
BHLHE22	SOX5	hand
BHLHE22	SOX8	hand
BHLHE22	TBX15	hand
BHLHE22	TBX5	hand
BHLHE22	TOPORS	hand
BHLHE22	ZIC2	hand
BHLHE22	ZNF263	hand
BHLHE22	ZSCAN10	hand
BHLHE22	ZIC1	hand
BHLHE41	CREB5	hand
BHLHE41	ETS1	hand
BHLHE41	GATA2	hand
BHLHE41	GLIS3	hand
BHLHE41	HIVEP1	hand
BHLHE41	IRF2	hand
BHLHE41	IRF7	hand
BHLHE41	NFIX	hand
BHLHE41	NKX2-6	hand
BHLHE41	NKX3-1	hand
BHLHE41	NPAS2	hand
BHLHE41	PITX2	hand
BHLHE41	PRDM1	hand
BHLHE41	PRDM16	hand
BHLHE41	PRRX1	hand
BHLHE41	RREB1	hand
BHLHE41	SNAI1	hand
BHLHE41	SOX5	hand
BHLHE41	SOX8	hand
BHLHE41	TBX15	hand
BHLHE41	TBX5	hand
BHLHE41	TOPORS	hand
BHLHE41	ZIC2	hand
BHLHE41	ZNF263	hand
BHLHE41	ZSCAN10	hand
BHLHE41	ZIC1	hand
CREB5	ETS1	hand
CREB5	GATA2	hand
CREB5	GLIS3	hand
CREB5	HIVEP1	hand
CREB5	IRF2	hand
CREB5	IRF7	hand
CREB5	NFIX	hand
CREB5	NKX2-6	hand
CREB5	NKX3-1	hand
CREB5	NPAS2	hand
CREB5	PITX2	hand
CREB5	PRDM1	hand
CREB5	PRDM16	hand
CREB5	PRRX1	hand
CREB5	RREB1	hand
CREB5	SNAI1	hand
CREB5	SOX5	hand
CREB5	SOX8	hand
CREB5	TBX15	hand
CREB5	TBX5	hand
CREB5	TOPORS	hand
CREB5	ZIC2	hand
CREB5	ZNF263	hand
CREB5	ZSCAN10	hand
CREB5	ZIC1	hand
ETS1	GATA2	hand
ETS1	GLIS3	hand
ETS1	HIVEP1	hand
ETS1	IRF2	hand
ETS1	IRF7	hand
ETS1	NFIX	hand
ETS1	NKX2-6	hand
ETS1	NKX3-1	hand
ETS1	NPAS2	hand
ETS1	PITX2	hand
ETS1	PRDM1	hand
ETS1	PRDM16	hand
ETS1	PRRX1	hand
ETS1	RREB1	hand
ETS1	SNAI1	hand
ETS1	SOX5	hand
ETS1	SOX8	hand
ETS1	TBX15	hand
ETS1	TBX5	hand
ETS1	TOPORS	hand
ETS1	ZIC2	hand
ETS1	ZNF263	hand
ETS1	ZSCAN10	hand
ETS1	ZIC1	hand
GATA2	GLIS3	hand
GATA2	HIVEP1	hand
GATA2	IRF2	hand
GATA2	IRF7	hand
GATA2	NFIX	hand
GATA2	NKX2-6	hand
GATA2	NKX3-1	hand
GATA2	NPAS2	hand
GATA2	PITX2	hand
GATA2	PRDM1	hand
GATA2	PRDM16	hand
GATA2	PRRX1	hand
GATA2	RREB1	hand
GATA2	SNAI1	hand
GATA2	SOX5	hand
GATA2	SOX8	hand
GATA2	TBX15	hand
GATA2	TBX5	hand
GATA2	TOPORS	hand
GATA2	ZIC2	hand
GATA2	ZNF263	hand
GATA2	ZSCAN10	hand
GATA2	ZIC1	hand
GLIS3	HIVEP1	hand
GLIS3	IRF2	hand
GLIS3	IRF7	hand
GLIS3	NFIX	hand
GLIS3	NKX2-6	hand
GLIS3	NKX3-1	hand
GLIS3	NPAS2	hand
GLIS3	PITX2	hand
GLIS3	PRDM1	hand
GLIS3	PRDM16	hand
GLIS3	PRRX1	hand
GLIS3	RREB1	hand
GLIS3	SNAI1	hand
GLIS3	SOX5	hand
GLIS3	SOX8	hand
GLIS3	TBX15	hand
GLIS3	TBX5	hand
GLIS3	TOPORS	hand
GLIS3	ZIC2	hand
GLIS3	ZNF263	hand
GLIS3	ZSCAN10	hand
GLIS3	ZIC1	hand
HIVEP1	IRF2	hand
HIVEP1	IRF7	hand
HIVEP1	NFIX	hand
HIVEP1	NKX2-6	hand
HIVEP1	NKX3-1	hand
HIVEP1	NPAS2	hand
HIVEP1	PITX2	hand
HIVEP1	PRDM1	hand
HIVEP1	PRDM16	hand
HIVEP1	PRRX1	hand
HIVEP1	RREB1	hand
HIVEP1	SNAI1	hand
HIVEP1	SOX5	hand
HIVEP1	SOX8	hand
HIVEP1	TBX15	hand
HIVEP1	TBX5	hand
HIVEP1	TOPORS	hand
HIVEP1	ZIC2	hand
HIVEP1	ZNF263	hand
HIVEP1	ZSCAN10	hand
HIVEP1	ZIC1	hand
IRF2	IRF7	hand
IRF2	NFIX	hand
IRF2	NKX2-6	hand
IRF2	NKX3-1	hand
IRF2	NPAS2	hand
IRF2	PITX2	hand
IRF2	PRDM1	hand
IRF2	PRDM16	hand
IRF2	PRRX1	hand
IRF2	RREB1	hand
IRF2	SNAI1	hand
IRF2	SOX5	hand
IRF2	SOX8	hand
IRF2	TBX15	hand
IRF2	TBX5	hand
IRF2	TOPORS	hand
IRF2	ZIC2	hand
IRF2	ZNF263	hand
IRF2	ZSCAN10	hand
IRF2	ZIC1	hand
IRF7	NFIX	hand
IRF7	NKX2-6	hand
IRF7	NKX3-1	hand
IRF7	NPAS2	hand
IRF7	PITX2	hand
IRF7	PRDM1	hand
IRF7	PRDM16	hand
IRF7	PRRX1	hand
IRF7	RREB1	hand
IRF7	SNAI1	hand
IRF7	SOX5	hand
IRF7	SOX8	hand
IRF7	TBX15	hand
IRF7	TBX5	hand
IRF7	TOPORS	hand
IRF7	ZIC2	hand
IRF7	ZNF263	hand
IRF7	ZSCAN10	hand
IRF7	ZIC1	hand
NFIX	NKX2-6	hand
NFIX	NKX3-1	hand
NFIX	NPAS2	hand
NFIX	PITX2	hand
NFIX	PRDM1	hand
NFIX	PRDM16	hand
NFIX	PRRX1	hand
NFIX	RREB1	hand
NFIX	SNAI1	hand
NFIX	SOX5	hand
NFIX	SOX8	hand
NFIX	TBX15	hand
NFIX	TBX5	hand
NFIX	TOPORS	hand
NFIX	ZIC2	hand
NFIX	ZNF263	hand
NFIX	ZSCAN10	hand
NFIX	ZIC1	hand
NKX2-6	NKX3-1	hand
NKX2-6	NPAS2	hand
NKX2-6	PITX2	hand
NKX2-6	PRDM1	hand
NKX2-6	PRDM16	hand
NKX2-6	PRRX1	hand
NKX2-6	RREB1	hand
NKX2-6	SNAI1	hand
NKX2-6	SOX5	hand
NKX2-6	SOX8	hand
NKX2-6	TBX15	hand
NKX2-6	TBX5	hand
NKX2-6	TOPORS	hand
NKX2-6	ZIC2	hand
NKX2-6	ZNF263	hand
NKX2-6	ZSCAN10	hand
NKX2-6	ZIC1	hand
NKX3-1	NPAS2	hand
NKX3-1	PITX2	hand
NKX3-1	PRDM1	hand
NKX3-1	PRDM16	hand
NKX3-1	PRRX1	hand
NKX3-1	RREB1	hand
NKX3-1	SNAI1	hand
NKX3-1	SOX5	hand
NKX3-1	SOX8	hand
NKX3-1	TBX15	hand
NKX3-1	TBX5	hand
NKX3-1	TOPORS	hand
NKX3-1	ZIC2	hand
NKX3-1	ZNF263	hand
NKX3-1	ZSCAN10	hand
NKX3-1	ZIC1	hand
NPAS2	PITX2	hand
NPAS2	PRDM1	hand
NPAS2	PRDM16	hand
NPAS2	PRRX1	hand
NPAS2	RREB1	hand
NPAS2	SNAI1	hand
NPAS2	SOX5	hand
NPAS2	SOX8	hand
NPAS2	TBX15	hand
NPAS2	TBX5	hand
NPAS2	TOPORS	hand
NPAS2	ZIC2	hand
NPAS2	ZNF263	hand
NPAS2	ZSCAN10	hand
NPAS2	ZIC1	hand
PITX2	PRDM1	hand
PITX2	PRDM16	hand
PITX2	PRRX1	hand
PITX2	RREB1	hand
PITX2	SNAI1	hand
PITX2	SOX5	hand
PITX2	SOX8	hand
PITX2	TBX15	hand
PITX2	TBX5	hand
PITX2	TOPORS	hand
PITX2	ZIC2	hand
PITX2	ZNF263	hand
PITX2	ZSCAN10	hand
PITX2	ZIC1	hand
PRDM1	PRDM16	hand
PRDM1	PRRX1	hand
PRDM1	RREB1	hand
PRDM1	SNAI1	hand
PRDM1	SOX5	hand
PRDM1	SOX8	hand
PRDM1	TBX15	hand
PRDM1	TBX5	hand
PRDM1	TOPORS	hand
PRDM1	ZIC2	hand
PRDM1	ZNF263	hand
PRDM1	ZSCAN10	hand
PRDM1	ZIC1	hand
PRDM16	PRRX1	hand
PRDM16	RREB1	hand
PRDM16	SNAI1	hand
PRDM16	SOX5	hand
PRDM16	SOX8	hand
PRDM16	TBX15	hand
PRDM16	TBX5	hand
PRDM16	TOPORS	hand
PRDM16	ZIC2	hand
PRDM16	ZNF263	hand
PRDM16	ZSCAN10	hand
PRDM16	ZIC1	hand
PRRX1	RREB1	hand
PRRX1	SNAI1	hand
PRRX1	SOX5	hand
PRRX1	SOX8	hand
PRRX1	TBX15	hand
PRRX1	TBX5	hand
PRRX1	TOPORS	hand
PRRX1	ZIC2	hand
PRRX1	ZNF263	hand
PRRX1	ZSCAN10	hand
PRRX1	ZIC1	hand
RREB1	SNAI1	hand
RREB1	SOX5	hand
RREB1	SOX8	hand
RREB1	TBX15	hand
RREB1	TBX5	hand
RREB1	TOPORS	hand
RREB1	ZIC2	hand
RREB1	ZNF263	hand
RREB1	ZSCAN10	hand
RREB1	ZIC1	hand
SNAI1	SOX5	hand
SNAI1	SOX8	hand
SNAI1	TBX15	hand
SNAI1	TBX5	hand
SNAI1	TOPORS	hand
SNAI1	ZIC2	hand
SNAI1	ZNF263	hand
SNAI1	ZSCAN10	hand
SNAI1	ZIC1	hand
SOX5	SOX8	hand
SOX5	TBX15	hand
SOX5	TBX5	hand
SOX5	TOPORS	hand
SOX5	ZIC2	hand
SOX5	ZNF263	hand
SOX5	ZSCAN10	hand
SOX5	ZIC1	hand
SOX8	TBX15	hand
SOX8	TBX5	hand
SOX8	TOPORS	hand
SOX8	ZIC2	hand
SOX8	ZNF263	hand
SOX8	ZSCAN10	hand
SOX8	ZIC1	hand
TBX15	TBX5	hand
TBX15	TOPORS	hand
TBX15	ZIC2	hand
TBX15	ZNF263	hand
TBX15	ZSCAN10	hand
TBX15	ZIC1	hand
TBX5	TOPORS	hand
TBX5	ZIC2	hand
TBX5	ZNF263	hand
TBX5	ZSCAN10	hand
TBX5	ZIC1	hand
TOPORS	ZIC2	hand
TOPORS	ZNF263	hand
TOPORS	ZSCAN10	hand
TOPORS	ZIC1	hand
ZIC2	ZNF263	hand
ZIC2	ZSCAN10	hand
ZIC2	ZIC1	hand
ZNF263	ZSCAN10	hand
ZNF263	ZIC1	hand
ZSCAN10	ZIC1	hand
SP3	CREB3	hip
SP3	EGR2	hip
SP3	ETV1	hip
SP3	TFAP2A	hip
SP3	NR2E1	hip
SP3	POU2F2	hip
SP3	FOS	hip
SP3	RARA	hip
SP3	JUNB	hip
SP3	NR2F2	hip
SP3	NR4A3	hip
SP3	SOX11	hip
SP3	EGR3	hip
SP3	IRF9	hip
SP3	HIVEP1	hip
SP3	DBP	hip
SP3	ARNTL2	hip
SP3	ARID3B	hip
SP3	SOX17	hip
SP3	HLX	hip
SP3	ZFHX2	hip
SP3	LHX8	hip
SP3	CREB5	hip
SP3	DDIT3	hip
SP3	DRGX	hip
SP3	ESR2	hip
SP3	ETS1	hip
SP3	ETV7	hip
SP3	FOSL1	hip
SP3	FOXO1	hip
SP3	HEY1	hip
SP3	HLF	hip
SP3	IRF4	hip
SP3	IRF7	hip
SP3	MYBL1	hip
SP3	NFIX	hip
SP3	NKX2-6	hip
SP3	NKX3-1	hip
SP3	NPAS2	hip
SP3	PRDM1	hip
SP3	PRDM16	hip
SP3	PRRX1	hip
SP3	RREB1	hip
SP3	SNAI1	hip
SP3	SOX15	hip
SP3	TBX15	hip
SP3	TBX3	hip
SP3	TBX5	hip
SP3	TOPORS	hip
SP3	ZBTB7C	hip
SP3	ZNF263	hip
SP3	ZNF423	hip
SP3	ZSCAN10	hip
SP3	EGR1	hip
CREB3	EGR2	hip
CREB3	ETV1	hip
CREB3	TFAP2A	hip
CREB3	NR2E1	hip
CREB3	POU2F2	hip
CREB3	FOS	hip
CREB3	RARA	hip
CREB3	JUNB	hip
CREB3	NR2F2	hip
CREB3	NR4A3	hip
CREB3	SOX11	hip
CREB3	EGR3	hip
CREB3	IRF9	hip
CREB3	HIVEP1	hip
CREB3	DBP	hip
CREB3	ARNTL2	hip
CREB3	ARID3B	hip
CREB3	SOX17	hip
CREB3	HLX	hip
CREB3	ZFHX2	hip
CREB3	LHX8	hip
CREB3	CREB5	hip
CREB3	DDIT3	hip
CREB3	DRGX	hip
CREB3	ESR2	hip
CREB3	ETS1	hip
CREB3	ETV7	hip
CREB3	FOSL1	hip
CREB3	FOXO1	hip
CREB3	HEY1	hip
CREB3	HLF	hip
CREB3	IRF4	hip
CREB3	IRF7	hip
CREB3	MYBL1	hip
CREB3	NFIX	hip
CREB3	NKX2-6	hip
CREB3	NKX3-1	hip
CREB3	NPAS2	hip
CREB3	PRDM1	hip
CREB3	PRDM16	hip
CREB3	PRRX1	hip
CREB3	RREB1	hip
CREB3	SNAI1	hip
CREB3	SOX15	hip
CREB3	TBX15	hip
CREB3	TBX3	hip
CREB3	TBX5	hip
CREB3	TOPORS	hip
CREB3	ZBTB7C	hip
CREB3	ZNF263	hip
CREB3	ZNF423	hip
CREB3	ZSCAN10	hip
CREB3	EGR1	hip
EGR2	ETV1	hip
EGR2	TFAP2A	hip
EGR2	NR2E1	hip
EGR2	POU2F2	hip
EGR2	FOS	hip
EGR2	RARA	hip
EGR2	JUNB	hip
EGR2	NR2F2	hip
EGR2	NR4A3	hip
EGR2	SOX11	hip
EGR2	EGR3	hip
EGR2	IRF9	hip
EGR2	HIVEP1	hip
EGR2	DBP	hip
EGR2	ARNTL2	hip
EGR2	ARID3B	hip
EGR2	SOX17	hip
EGR2	HLX	hip
EGR2	ZFHX2	hip
EGR2	LHX8	hip
EGR2	CREB5	hip
EGR2	DDIT3	hip
EGR2	DRGX	hip
EGR2	ESR2	hip
EGR2	ETS1	hip
EGR2	ETV7	hip
EGR2	FOSL1	hip
EGR2	FOXO1	hip
EGR2	HEY1	hip
EGR2	HLF	hip
EGR2	IRF4	hip
EGR2	IRF7	hip
EGR2	MYBL1	hip
EGR2	NFIX	hip
EGR2	NKX2-6	hip
EGR2	NKX3-1	hip
EGR2	NPAS2	hip
EGR2	PRDM1	hip
EGR2	PRDM16	hip
EGR2	PRRX1	hip
EGR2	RREB1	hip
EGR2	SNAI1	hip
EGR2	SOX15	hip
EGR2	TBX15	hip
EGR2	TBX3	hip
EGR2	TBX5	hip
EGR2	TOPORS	hip
EGR2	ZBTB7C	hip
EGR2	ZNF263	hip
EGR2	ZNF423	hip
EGR2	ZSCAN10	hip
EGR2	EGR1	hip
ETV1	TFAP2A	hip
ETV1	NR2E1	hip
ETV1	POU2F2	hip
ETV1	FOS	hip
ETV1	RARA	hip
ETV1	JUNB	hip
ETV1	NR2F2	hip
ETV1	NR4A3	hip
ETV1	SOX11	hip
ETV1	EGR3	hip
ETV1	IRF9	hip
ETV1	HIVEP1	hip
ETV1	DBP	hip
ETV1	ARNTL2	hip
ETV1	ARID3B	hip
ETV1	SOX17	hip
ETV1	HLX	hip
ETV1	ZFHX2	hip
ETV1	LHX8	hip
ETV1	CREB5	hip
ETV1	DDIT3	hip
ETV1	DRGX	hip
ETV1	ESR2	hip
ETV1	ETS1	hip
ETV1	ETV7	hip
ETV1	FOSL1	hip
ETV1	FOXO1	hip
ETV1	HEY1	hip
ETV1	HLF	hip
ETV1	IRF4	hip
ETV1	IRF7	hip
ETV1	MYBL1	hip
ETV1	NFIX	hip
ETV1	NKX2-6	hip
ETV1	NKX3-1	hip
ETV1	NPAS2	hip
ETV1	PRDM1	hip
ETV1	PRDM16	hip
ETV1	PRRX1	hip
ETV1	RREB1	hip
ETV1	SNAI1	hip
ETV1	SOX15	hip
ETV1	TBX15	hip
ETV1	TBX3	hip
ETV1	TBX5	hip
ETV1	TOPORS	hip
ETV1	ZBTB7C	hip
ETV1	ZNF263	hip
ETV1	ZNF423	hip
ETV1	ZSCAN10	hip
ETV1	EGR1	hip
TFAP2A	NR2E1	hip
TFAP2A	POU2F2	hip
TFAP2A	FOS	hip
TFAP2A	RARA	hip
TFAP2A	JUNB	hip
TFAP2A	NR2F2	hip
TFAP2A	NR4A3	hip
TFAP2A	SOX11	hip
TFAP2A	EGR3	hip
TFAP2A	IRF9	hip
TFAP2A	HIVEP1	hip
TFAP2A	DBP	hip
TFAP2A	ARNTL2	hip
TFAP2A	ARID3B	hip
TFAP2A	SOX17	hip
TFAP2A	HLX	hip
TFAP2A	ZFHX2	hip
TFAP2A	LHX8	hip
TFAP2A	CREB5	hip
TFAP2A	DDIT3	hip
TFAP2A	DRGX	hip
TFAP2A	ESR2	hip
TFAP2A	ETS1	hip
TFAP2A	ETV7	hip
TFAP2A	FOSL1	hip
TFAP2A	FOXO1	hip
TFAP2A	HEY1	hip
TFAP2A	HLF	hip
TFAP2A	IRF4	hip
TFAP2A	IRF7	hip
TFAP2A	MYBL1	hip
TFAP2A	NFIX	hip
TFAP2A	NKX2-6	hip
TFAP2A	NKX3-1	hip
TFAP2A	NPAS2	hip
TFAP2A	PRDM1	hip
TFAP2A	PRDM16	hip
TFAP2A	PRRX1	hip
TFAP2A	RREB1	hip
TFAP2A	SNAI1	hip
TFAP2A	SOX15	hip
TFAP2A	TBX15	hip
TFAP2A	TBX3	hip
TFAP2A	TBX5	hip
TFAP2A	TOPORS	hip
TFAP2A	ZBTB7C	hip
TFAP2A	ZNF263	hip
TFAP2A	ZNF423	hip
TFAP2A	ZSCAN10	hip
TFAP2A	EGR1	hip
NR2E1	POU2F2	hip
NR2E1	FOS	hip
NR2E1	RARA	hip
NR2E1	JUNB	hip
NR2E1	NR2F2	hip
NR2E1	NR4A3	hip
NR2E1	SOX11	hip
NR2E1	EGR3	hip
NR2E1	IRF9	hip
NR2E1	HIVEP1	hip
NR2E1	DBP	hip
NR2E1	ARNTL2	hip
NR2E1	ARID3B	hip
NR2E1	SOX17	hip
NR2E1	HLX	hip
NR2E1	ZFHX2	hip
NR2E1	LHX8	hip
NR2E1	CREB5	hip
NR2E1	DDIT3	hip
NR2E1	DRGX	hip
NR2E1	ESR2	hip
NR2E1	ETS1	hip
NR2E1	ETV7	hip
NR2E1	FOSL1	hip
NR2E1	FOXO1	hip
NR2E1	HEY1	hip
NR2E1	HLF	hip
NR2E1	IRF4	hip
NR2E1	IRF7	hip
NR2E1	MYBL1	hip
NR2E1	NFIX	hip
NR2E1	NKX2-6	hip
NR2E1	NKX3-1	hip
NR2E1	NPAS2	hip
NR2E1	PRDM1	hip
NR2E1	PRDM16	hip
NR2E1	PRRX1	hip
NR2E1	RREB1	hip
NR2E1	SNAI1	hip
NR2E1	SOX15	hip
NR2E1	TBX15	hip
NR2E1	TBX3	hip
NR2E1	TBX5	hip
NR2E1	TOPORS	hip
NR2E1	ZBTB7C	hip
NR2E1	ZNF263	hip
NR2E1	ZNF423	hip
NR2E1	ZSCAN10	hip
NR2E1	EGR1	hip
POU2F2	FOS	hip
POU2F2	RARA	hip
POU2F2	JUNB	hip
POU2F2	NR2F2	hip
POU2F2	NR4A3	hip
POU2F2	SOX11	hip
POU2F2	EGR3	hip
POU2F2	IRF9	hip
POU2F2	HIVEP1	hip
POU2F2	DBP	hip
POU2F2	ARNTL2	hip
POU2F2	ARID3B	hip
POU2F2	SOX17	hip
POU2F2	HLX	hip
POU2F2	ZFHX2	hip
POU2F2	LHX8	hip
POU2F2	CREB5	hip
POU2F2	DDIT3	hip
POU2F2	DRGX	hip
POU2F2	ESR2	hip
POU2F2	ETS1	hip
POU2F2	ETV7	hip
POU2F2	FOSL1	hip
POU2F2	FOXO1	hip
POU2F2	HEY1	hip
POU2F2	HLF	hip
POU2F2	IRF4	hip
POU2F2	IRF7	hip
POU2F2	MYBL1	hip
POU2F2	NFIX	hip
POU2F2	NKX2-6	hip
POU2F2	NKX3-1	hip
POU2F2	NPAS2	hip
POU2F2	PRDM1	hip
POU2F2	PRDM16	hip
POU2F2	PRRX1	hip
POU2F2	RREB1	hip
POU2F2	SNAI1	hip
POU2F2	SOX15	hip
POU2F2	TBX15	hip
POU2F2	TBX3	hip
POU2F2	TBX5	hip
POU2F2	TOPORS	hip
POU2F2	ZBTB7C	hip
POU2F2	ZNF263	hip
POU2F2	ZNF423	hip
POU2F2	ZSCAN10	hip
POU2F2	EGR1	hip
FOS	RARA	hip
FOS	JUNB	hip
FOS	NR2F2	hip
FOS	NR4A3	hip
FOS	SOX11	hip
FOS	EGR3	hip
FOS	IRF9	hip
FOS	HIVEP1	hip
FOS	DBP	hip
FOS	ARNTL2	hip
FOS	ARID3B	hip
FOS	SOX17	hip
FOS	HLX	hip
FOS	ZFHX2	hip
FOS	LHX8	hip
FOS	CREB5	hip
FOS	DDIT3	hip
FOS	DRGX	hip
FOS	ESR2	hip
FOS	ETS1	hip
FOS	ETV7	hip
FOS	FOSL1	hip
FOS	FOXO1	hip
FOS	HEY1	hip
FOS	HLF	hip
FOS	IRF4	hip
FOS	IRF7	hip
FOS	MYBL1	hip
FOS	NFIX	hip
FOS	NKX2-6	hip
FOS	NKX3-1	hip
FOS	NPAS2	hip
FOS	PRDM1	hip
FOS	PRDM16	hip
FOS	PRRX1	hip
FOS	RREB1	hip
FOS	SNAI1	hip
FOS	SOX15	hip
FOS	TBX15	hip
FOS	TBX3	hip
FOS	TBX5	hip
FOS	TOPORS	hip
FOS	ZBTB7C	hip
FOS	ZNF263	hip
FOS	ZNF423	hip
FOS	ZSCAN10	hip
FOS	EGR1	hip
RARA	JUNB	hip
RARA	NR2F2	hip
RARA	NR4A3	hip
RARA	SOX11	hip
RARA	EGR3	hip
RARA	IRF9	hip
RARA	HIVEP1	hip
RARA	DBP	hip
RARA	ARNTL2	hip
RARA	ARID3B	hip
RARA	SOX17	hip
RARA	HLX	hip
RARA	ZFHX2	hip
RARA	LHX8	hip
RARA	CREB5	hip
RARA	DDIT3	hip
RARA	DRGX	hip
RARA	ESR2	hip
RARA	ETS1	hip
RARA	ETV7	hip
RARA	FOSL1	hip
RARA	FOXO1	hip
RARA	HEY1	hip
RARA	HLF	hip
RARA	IRF4	hip
RARA	IRF7	hip
RARA	MYBL1	hip
RARA	NFIX	hip
RARA	NKX2-6	hip
RARA	NKX3-1	hip
RARA	NPAS2	hip
RARA	PRDM1	hip
RARA	PRDM16	hip
RARA	PRRX1	hip
RARA	RREB1	hip
RARA	SNAI1	hip
RARA	SOX15	hip
RARA	TBX15	hip
RARA	TBX3	hip
RARA	TBX5	hip
RARA	TOPORS	hip
RARA	ZBTB7C	hip
RARA	ZNF263	hip
RARA	ZNF423	hip
RARA	ZSCAN10	hip
RARA	EGR1	hip
JUNB	NR2F2	hip
JUNB	NR4A3	hip
JUNB	SOX11	hip
JUNB	EGR3	hip
JUNB	IRF9	hip
JUNB	HIVEP1	hip
JUNB	DBP	hip
JUNB	ARNTL2	hip
JUNB	ARID3B	hip
[truncated: 2,737 more rows]

[truncated: 21 more sheets: Figure3D, Figure3E, Figure3F, Figure4A, Figure4B, Figure4C, Figure4D, S1, S10, S11, S12, S13, S14, S2, S3, S4, S5, S6, S7, S8 …]
